# Supplementary material for: Scale effect of circularly polarized luminescent signal of matter
Source: Natl Sci Rev. 2023 Mar 17;10(5):nwad072. doi: 10.1093/nsr/nwad072 (PMC10243995; doi:10.1093/nsr/nwad072)
Supplement: nwad072_Supplemental_Files [file nwad072_supplemental_files.zip]

Archive with 3 entries (3 files):
- Benzil P3121.cif
- Benzil P3221.cif
- 2022-11-16 CPL SI.docx
