# Supplementary material for: Scale effect of circularly polarized luminescent signal of matter
Source: Natl Sci Rev. 2023 Mar 17;10(5):nwad072. doi: 10.1093/nsr/nwad072 (PMC10243995; doi:10.1093/nsr/nwad072)
Supplement: nwad072_Supplemental_Files [file nwad072_supplemental_files.zip › Benzil P3121.cif]

data_ssy_b1_hexagonal_zhubin_0m_a
_audit_creation_date               2021-06-04
_audit_creation_method
;
Olex2 1.2
(compiled 2018.05.29 svn.r3508 for OlexSys, GUI svn.r5506)
;
_shelx_SHELXL_version_number       '2018/3'
_audit_contact_author_address      ?
_audit_contact_author_email        ?
_audit_contact_author_name         ''
_audit_contact_author_phone        ?
_publ_contact_author_id_orcid      ?
_publ_section_references
;
Dolomanov, O.V., Bourhis, L.J., Gildea, R.J, Howard, J.A.K. & Puschmann, H.
 (2009), J. Appl. Cryst. 42, 339-341.

Sheldrick, G.M. (2008). Acta Cryst. A64, 112-122.
;
_chemical_name_common              ?
_chemical_name_systematic          ?
_chemical_formula_moiety           'C14 H10 O2'
_chemical_formula_sum              'C14 H10 O2'
_chemical_formula_weight           210.22
_chemical_absolute_configuration   ad
_chemical_melting_point            ?
loop_
  _atom_type_symbol
  _atom_type_description
  _atom_type_scat_dispersion_real
  _atom_type_scat_dispersion_imag
  _atom_type_scat_source
 'C' 'C' 0.0181 0.0091 'International Tables Vol C Tables 4.2.6.8 and 6.1.1.4'
 'H' 'H' 0.0000 0.0000 'International Tables Vol C Tables 4.2.6.8 and 6.1.1.4'
 'O' 'O' 0.0492 0.0322 'International Tables Vol C Tables 4.2.6.8 and 6.1.1.4'

_shelx_space_group_comment
;
The symmetry employed for this shelxl refinement is uniquely defined
by the following loop, which should always be used as a source of
symmetry information in preference to the above space-group names.
They are only intended as comments.
;
_space_group_crystal_system        'trigonal'
_space_group_IT_number             152
_space_group_name_H-M_alt          'P 31 2 1'
_space_group_name_Hall             'P 31 2"'
loop_
  _space_group_symop_operation_xyz
 'x, y, z'
 '-y, x-y, z+1/3'
 '-x+y, -x, z+2/3'
 'y, x, -z'
 'x-y, -y, -z+2/3'
 '-x, -x+y, -z+1/3'

_cell_length_a                     8.4092(4)
_cell_length_b                     8.4092(4)
_cell_length_c                     13.6772(12)
_cell_angle_alpha                  90
_cell_angle_beta                   90
_cell_angle_gamma                  120
_cell_volume                       837.60(11)
_cell_formula_units_Z              3
_cell_measurement_reflns_used      932
_cell_measurement_temperature      297(2)
_cell_measurement_theta_max        63.90
_cell_measurement_theta_min        11.51
_shelx_estimated_absorpt_T_max     0.824
_shelx_estimated_absorpt_T_min     0.775
_exptl_absorpt_coefficient_mu      0.671
_exptl_absorpt_correction_T_max    0.7531
_exptl_absorpt_correction_T_min    0.6250
_exptl_absorpt_correction_type     multi-scan
_exptl_absorpt_process_details    
 'SADABS-2016/2 (Bruker,2016/2) was used for absorption correction. wR2(int) was 0.1423 before and 0.0591 after correction. The Ratio of minimum to maximum transmission is 0.8299. The \l/2 correction factor is Not present.'
_exptl_absorpt_special_details     ?
_exptl_crystal_colour              'clear light yellow'
_exptl_crystal_colour_lustre       clear
_exptl_crystal_colour_modifier     light
_exptl_crystal_colour_primary      yellow
_exptl_crystal_density_diffrn      1.250
_exptl_crystal_density_meas        ?
_exptl_crystal_density_method      ?
_exptl_crystal_description         hexagonal
_exptl_crystal_F_000               330
_exptl_crystal_size_max            0.4
_exptl_crystal_size_mid            0.3
_exptl_crystal_size_min            0.3
_exptl_transmission_factor_max     ?
_exptl_transmission_factor_min     ?
_diffrn_reflns_av_R_equivalents    0.0411
_diffrn_reflns_av_unetI/netI       0.0336
_diffrn_reflns_Laue_measured_fraction_full  0.992
_diffrn_reflns_Laue_measured_fraction_max  0.992
_diffrn_reflns_limit_h_max         10
_diffrn_reflns_limit_h_min         -9
_diffrn_reflns_limit_k_max         10
_diffrn_reflns_limit_k_min         -10
_diffrn_reflns_limit_l_max         16
_diffrn_reflns_limit_l_min         -16
_diffrn_reflns_number              13772
_diffrn_reflns_point_group_measured_fraction_full  0.989
_diffrn_reflns_point_group_measured_fraction_max  0.988
_diffrn_reflns_theta_full          67.679
_diffrn_reflns_theta_max           68.158
_diffrn_reflns_theta_min           6.076
_diffrn_ambient_temperature        297.0
_diffrn_detector_area_resol_mean   ?
_diffrn_measured_fraction_theta_full  0.992
_diffrn_measured_fraction_theta_max  0.992
_diffrn_measurement_device_type    'Bruker APEX-II CCD'
_diffrn_measurement_method         '\f and \w scans'
_diffrn_radiation_type             CuK\a
_diffrn_radiation_wavelength       1.54178
_diffrn_source                     ?
_diffrn_standards_number           0
_reflns_Friedel_coverage           0.648
_reflns_Friedel_fraction_full      0.985
_reflns_Friedel_fraction_max       0.983
_reflns_number_gt                  996
_reflns_number_total               1015
_reflns_special_details
;
 Reflections were merged by SHELXL according to the crystal
 class for the calculation of statistics and refinement.
 
 _reflns_Friedel_fraction is defined as the number of unique
 Friedel pairs measured divided by the number that would be
 possible theoretically, ignoring centric projections and
 systematic absences.
;
_reflns_threshold_expression       'I > 2\s(I)'
_computing_cell_refinement         'SAINT V8.40B (?, 2016)'
_computing_data_collection         ?
_computing_data_reduction          'SAINT V8.40B (?, 2016)'
_computing_molecular_graphics      'Olex2 (Dolomanov et al., 2009)'
_computing_publication_material    'Olex2 (Dolomanov et al., 2009)'
_computing_structure_refinement    'XL (Sheldrick, 2008)'
_computing_structure_solution      'SHELXT 2018/2 (Sheldrick, 2018)'
_refine_diff_density_max           0.541
_refine_diff_density_min           -0.839
_refine_diff_density_rms           0.276
_refine_ls_abs_structure_details
;
 Flack x determined using 389 quotients [(I+)-(I-)]/[(I+)+(I-)]
 (Parsons, Flack and Wagner, Acta Cryst. B69 (2013) 249-259).
;
_refine_ls_abs_structure_Flack     0.09(6)
_refine_ls_extinction_coef         .
_refine_ls_extinction_method       none
_refine_ls_goodness_of_fit_ref     1.245
_refine_ls_hydrogen_treatment      constr
_refine_ls_matrix_type             full
_refine_ls_number_parameters       73
_refine_ls_number_reflns           1015
_refine_ls_number_restraints       0
_refine_ls_R_factor_all            0.1307
_refine_ls_R_factor_gt             0.1304
_refine_ls_restrained_S_all        1.245
_refine_ls_shift/su_max            0.000
_refine_ls_shift/su_mean           0.000
_refine_ls_structure_factor_coef   Fsqd
_refine_ls_weighting_details      
 'w=1/[\s^2^(Fo^2^)+(0.1497P)^2^+0.0264P] where P=(Fo^2^+2Fc^2^)/3'
_refine_ls_weighting_scheme        calc
_refine_ls_wR_factor_gt            0.2101
_refine_ls_wR_factor_ref           0.2110
_refine_special_details            ?
_olex2_refinement_description
;
1. Fixed Uiso
 At 1.2 times of:
  All C(H) groups
2.a Aromatic/amide H refined with riding coordinates:
 C002(H002), C005(H005), C006(H006), C007(H007), C008(H008)
;
_atom_sites_solution_hydrogens     geom
_atom_sites_solution_primary       ?
_atom_sites_solution_secondary     ?
loop_
  _atom_site_label
  _atom_site_type_symbol
  _atom_site_fract_x
  _atom_site_fract_y
  _atom_site_fract_z
  _atom_site_U_iso_or_equiv
  _atom_site_adp_type
  _atom_site_occupancy
  _atom_site_site_symmetry_order
  _atom_site_calc_flag
  _atom_site_refinement_flags_posn
  _atom_site_refinement_flags_adp
  _atom_site_refinement_flags_occupancy
  _atom_site_disorder_assembly
  _atom_site_disorder_group
 O001 O 0.7417(4) 0.6887(4) 0.61223(19) 0.1022(10) Uani 1 1 d . . . . .
 C002 C 0.8211(5) 1.1159(4) 0.5070(2) 0.0750(9) Uani 1 1 d . . . . .
 H002 H 0.857010 1.101904 0.444808 0.090 Uiso 1 1 calc R . . . .
 C003 C 0.7687(3) 0.9775(4) 0.57551(19) 0.0637(8) Uani 1 1 d . . . . .
 C004 C 0.7738(4) 0.8091(4) 0.55269(19) 0.0690(8) Uani 1 1 d . . . . .
 C005 C 0.7152(5) 0.9986(5) 0.6689(2) 0.0810(10) Uani 1 1 d . . . . .
 H005 H 0.680249 0.906109 0.715239 0.097 Uiso 1 1 calc R . . . .
 C006 C 0.7145(7) 1.1573(7) 0.6917(3) 0.1027(13) Uani 1 1 d . . . . .
 H006 H 0.678621 1.172252 0.753714 0.123 Uiso 1 1 calc R . . . .
 C007 C 0.8202(7) 1.2747(5) 0.5311(3) 0.0986(12) Uani 1 1 d . . . . .
 H007 H 0.855544 1.368038 0.485273 0.118 Uiso 1 1 calc R . . . .
 C008 C 0.7667(7) 1.2943(6) 0.6232(3) 0.1078(15) Uani 1 1 d . . . . .
 H008 H 0.765848 1.401328 0.639345 0.129 Uiso 1 1 calc R . . . .

loop_
  _atom_site_aniso_label
  _atom_site_aniso_U_11
  _atom_site_aniso_U_22
  _atom_site_aniso_U_33
  _atom_site_aniso_U_23
  _atom_site_aniso_U_13
  _atom_site_aniso_U_12
 O001 0.133(2) 0.0907(18) 0.1074(16) 0.0310(14) 0.0285(16) 0.0740(18)
 C002 0.0747(19) 0.0667(17) 0.0849(15) 0.0055(12) -0.0109(13) 0.0364(15)
 C003 0.0534(13) 0.0635(15) 0.0786(15) 0.0007(11) -0.0053(10) 0.0326(11)
 C004 0.0657(15) 0.0656(16) 0.0839(16) 0.0085(12) 0.0029(11) 0.0391(12)
 C005 0.0783(18) 0.091(2) 0.0870(18) -0.0016(15) 0.0008(15) 0.0519(17)
 C006 0.109(3) 0.106(3) 0.116(3) -0.030(2) -0.016(2) 0.071(2)
 C007 0.105(3) 0.068(2) 0.127(3) -0.0005(19) -0.031(2) 0.0458(19)
 C008 0.117(3) 0.084(2) 0.139(3) -0.034(2) -0.038(3) 0.063(2)

_geom_special_details
;
 All esds (except the esd in the dihedral angle between two l.s. planes)
 are estimated using the full covariance matrix.  The cell esds are taken
 into account individually in the estimation of esds in distances, angles
 and torsion angles; correlations between esds in cell parameters are only
 used when they are defined by crystal symmetry.  An approximate (isotropic)
 treatment of cell esds is used for estimating esds involving l.s. planes.
;
loop_
  _geom_bond_atom_site_label_1
  _geom_bond_atom_site_label_2
  _geom_bond_distance
  _geom_bond_site_symmetry_2
  _geom_bond_publ_flag
 O001 C004 1.220(3) . ?
 C002 C003 1.383(4) . ?
 C002 C007 1.379(5) . ?
 C003 C004 1.472(4) . ?
 C003 C005 1.395(4) . ?
 C004 C004 1.530(6) 4_556 ?
 C005 C006 1.373(5) . ?
 C006 C008 1.375(7) . ?
 C007 C008 1.375(7) . ?

loop_
  _geom_angle_atom_site_label_1
  _geom_angle_atom_site_label_2
  _geom_angle_atom_site_label_3
  _geom_angle
  _geom_angle_site_symmetry_1
  _geom_angle_site_symmetry_3
  _geom_angle_publ_flag
 C007 C002 C003 119.9(3) . . ?
 C002 C003 C004 121.0(3) . . ?
 C002 C003 C005 120.0(3) . . ?
 C005 C003 C004 118.9(3) . . ?
 O001 C004 C003 123.8(3) . . ?
 O001 C004 C004 116.9(3) . 4_556 ?
 C003 C004 C004 119.2(2) . 4_556 ?
 C006 C005 C003 119.3(4) . . ?
 C005 C006 C008 120.3(4) . . ?
 C008 C007 C002 119.7(4) . . ?
 C007 C008 C006 120.6(3) . . ?

loop_
  _refln_index_h
  _refln_index_k
  _refln_index_l
  _refln_F_squared_meas
  _refln_F_squared_sigma
 0 -1 0 3144.89 121.49
 -1 0 0 2857.51 120.39
 1 -1 0 3178.48 119.79
 0 1 0 3041.8 121.39
 1 1 0 4734.53 182.48
 -1 -1 0 4444.66 182.08
 2 -2 0 7393.06 289.27
 2 -3 0 1300.97 54.29
 -1 -2 0 1293.57 56.79
 1 -3 0 1204.08 49.2
 1 -3 0 1055.59 50.09
 3 0 0 88.09 3.9
 -3 3 0 86.19 3.7
 0 -3 0 91.29 3.9
 0 -3 0 102.79 8.9
 3 0 0 95.09 4
 3 0 0 81.19 4.1
 0 -3 0 87.09 4
 3 0 0 87.29 3.9
 0 -3 0 103.19 3.7
 0 -3 0 95.09 3.8
 3 0 0 92.99 3.9
 -3 3 0 87.49 3.7
 -3 3 0 94.69 4
 3 0 0 98.79 4.3
 3 -3 0 85.09 5.6
 0 3 0 96.19 4
 3 -3 0 97.89 4
 -3 0 0 91.79 3.8
 -3 0 0 94.49 3.9
 0 3 0 98.29 4.1
 0 3 0 90.59 4
 3 -3 0 96.09 4.1
 -3 0 0 104.99 4.8
 0 3 0 86.39 3.8
 3 -3 0 88.29 5.3
 0 3 0 95.59 4.4
 3 -3 0 86.39 4
 -3 0 0 88.49 4.5
 0 3 0 93.99 4.6
 3 -3 0 93.19 4
 3 -3 0 84.99 3.9
 3 -4 0 907.61 38.4
 3 -4 0 880.41 37.6
 -3 4 0 757.92 34.8
 -1 -3 0 877.61 43
 2 -4 0 3832.42 148.89
 2 -4 0 3431.96 150.38
 1 -4 0 803.72 34.2
 1 -4 0 932.21 42.5
 -3 -1 0 893.91 35.2
 0 -4 0 9999 401.16
 4 -5 0 778.92 29.6
 4 -5 0 771.82 37.9
 4 -5 0 699.13 29.7
 -1 -4 0 760.92 42.5
 3 -5 0 64.39 3.4
 2 3 0 59.49 2.9
 3 -5 0 57.29 9.6
 3 -5 0 51.19 7.1
 2 3 0 62.09 3.9
 2 3 0 64.59 4
 3 -5 0 58.89 2.9
 3 -5 0 58.59 2.8
 3 -5 0 56.49 3.5
 2 3 0 58.19 2.9
 -5 2 0 67.09 3
 -3 5 0 54.79 3.5
 -3 5 0 66.19 2.9
 5 -2 0 60.89 4.4
 5 -2 0 58.79 3
 -2 -3 0 58.39 3.5
 -2 -3 0 60.09 2.7
 -2 -3 0 58.99 2.8
 5 -2 0 64.19 3
 -3 5 0 57.39 2.6
 5 -2 0 57.69 2.9
 -2 -3 0 62.79 2.6
 -3 5 0 61.79 3
 5 -2 0 59.79 3
 -3 5 0 60.09 2.8
 -2 -3 0 40.5 12.1
 -2 -3 0 61.49 3.8
 -3 5 0 56.39 3.3
 5 -2 0 62.79 2.9
 5 -2 0 57.89 2.8
 -2 -3 0 59.09 4
 3 2 0 55.39 2.5
 2 -5 0 61.39 8.3
 3 2 0 63.09 2.9
 2 -5 0 56.09 2.6
 2 -5 0 58.29 2.8
 3 2 0 58.19 2.6
 3 2 0 56.89 3.7
 2 -5 0 65.39 3.8
 2 -5 0 55.89 3.5
 5 -3 0 58.99 2.7
 -2 5 0 59.59 2.8
 -3 -2 0 59.39 2.6
 5 -3 0 55.59 3
 -2 5 0 59.89 3
 -2 5 0 59.19 2.6
 -3 -2 0 56.39 3.7
 -2 5 0 59.29 3.4
 -3 -2 0 57.19 3.9
 5 -3 0 59.89 3
 5 -3 0 57.29 3.2
 5 -3 0 58.79 2.9
 5 -3 0 57.79 4.2
 -3 -2 0 58.19 2.7
 5 -3 0 57.69 3.1
 1 -5 0 786.72 42.1
 5 0 0 31 2
 -5 5 0 34.3 1.7
 0 -5 0 25.7 8.7
 0 -5 0 31.5 1.8
 0 -5 0 28.4 1.7
 0 -5 0 32.2 3.2
 0 -5 0 33.9 3.2
 -5 5 0 30.1 1.6
 5 0 0 30 3.4
 0 -5 0 30.1 1.8
 -5 0 0 32.1 2.6
 -5 0 0 33 1.7
 0 5 0 35.2 2.1
 5 -5 0 37.6 1.9
 -5 0 0 31.1 1.8
 0 5 0 31.8 3.1
 0 5 0 33 3
 5 -5 0 32.8 2.1
 0 5 0 34.4 1.8
 -5 0 0 34 3.6
 5 -5 0 31.1 3
 5 -5 0 34.1 2.2
 0 5 0 30.8 2.3
 1 5 0 114.29 6.8
 -6 1 0 109.49 7.6
 1 5 0 115.79 4.9
 1 5 0 119.59 5.4
 5 -6 0 119.39 6.6
 5 -6 0 121.89 5.4
 5 -6 0 125.59 5.5
 -6 1 0 119.19 5
 1 5 0 110.69 5.1
 -6 1 0 120.39 5.1
 5 -6 0 115.89 5.5
 1 5 0 116.89 7.1
 -5 6 0 115.59 5.3
 -1 -5 0 115.09 4.8
 -1 -5 0 118.29 7.1
 -1 -5 0 105.89 5.9
 6 -1 0 115.59 5.2
 6 -1 0 116.39 5.2
 -1 -5 0 126.99 7.1
 -1 -5 0 118.39 5.2
 6 -1 0 119.99 5.3
 -1 -5 0 120.59 5.1
 -5 6 0 116.49 5.8
 -1 -5 0 110.69 5
 6 -1 0 122.19 5.3
 6 -1 0 123.19 7.8
 -5 6 0 113.09 5.1
 -5 6 0 115.79 4.9
 -5 6 0 115.09 5.2
 6 -1 0 113.59 5.4
 -1 -5 0 117.59 20.2
 -6 2 0 123.89 6
 2 4 0 120.39 7.1
 4 -6 0 120.29 6.1
 -6 2 0 127.69 5.3
 4 -6 0 139.69 12.1
 2 4 0 131.09 5.5
 4 -6 0 139.59 5.7
 -6 2 0 113.49 7.5
 4 -6 0 119.69 12.1
 4 -6 0 135.49 5.6
 2 4 0 124.19 7
 2 4 0 125.59 5.5
 -6 2 0 125.79 5.2
 4 -6 0 127.59 6.2
 -4 6 0 125.89 5.6
 -2 -4 0 120.19 5.2
 6 -2 0 121.69 5.7
 -2 -4 0 119.39 5.4
 6 -2 0 132.89 5.6
 -2 -4 0 124.49 5.1
 6 -2 0 124.19 5.5
 -4 6 0 121.79 5.2
 6 -2 0 124.79 5.6
 -2 -4 0 116.89 6.4
 -4 6 0 121.39 6.2
 -2 -4 0 119.29 7
 -2 -4 0 124.39 5.4
 6 -2 0 117.79 5.5
 -2 -4 0 111.09 7
 6 -2 0 129.99 7.9
 -4 6 0 123.39 5.5
 -4 6 0 125.69 5.4
 3 3 0 365.06 16.1
 3 3 0 343.27 14.3
 3 -6 0 371.36 15.7
 3 -6 0 363.66 14.5
 -3 -3 0 337.77 16.1
 -3 -3 0 368.06 16.1
 6 -3 0 363.06 16.9
 6 -3 0 359.76 14.4
 -3 -3 0 349.96 15.9
 6 -3 0 352.96 14.7
 6 -3 0 346.07 14.6
 -3 6 0 352.96 15.5
 4 2 0 135.09 6.8
 4 2 0 126.59 5.6
 4 2 0 130.09 5.3
 2 -6 0 133.19 7
 4 2 0 137.49 5.2
 2 -6 0 113.09 6.5
 4 2 0 120.29 5.6
 2 -6 0 119.79 5.4
 -4 -2 0 127.19 6.8
 6 -4 0 124.69 5.7
 -2 6 0 114.59 6.5
 -2 6 0 124.79 5.3
 6 -4 0 115.19 7.4
 -4 -2 0 123.99 5.4
 -2 6 0 130.29 5.6
 -4 -2 0 130.59 7.2
 -2 6 0 130.59 5.6
 -2 6 0 121.79 5.8
 6 -4 0 120.49 5.3
 6 -4 0 127.69 5.7
 6 -4 0 116.79 5.5
 -2 6 0 116.39 6.9
 6 -4 0 121.39 5.7
 6 -4 0 120.99 5.4
 -4 -2 0 119.49 5.2
 5 1 0 125.29 5.2
 1 -6 0 122.69 5.2
 5 1 0 118.69 5.4
 1 -6 0 120.79 7
 1 -6 0 107.19 15.5
 1 -6 0 111.69 6.7
 -6 5 0 117.29 5
 -6 5 0 117.79 4.9
 5 1 0 110.99 5.4
 5 1 0 123.49 5.1
 6 -5 0 115.29 5.1
 -1 6 0 121.79 6.8
 -5 -1 0 122.89 5
 6 -5 0 117.49 5.2
 -1 6 0 119.49 5.1
 -5 -1 0 118.79 6.5
 6 -5 0 124.99 5.6
 6 -5 0 106.19 7.1
 -1 6 0 114.89 5.4
 6 -5 0 120.99 5.5
 -1 6 0 123.49 5.5
 -1 6 0 115.59 7
 -5 -1 0 118.39 5.2
 6 -5 0 113.89 5.1
 -5 -1 0 114.89 7.4
 -1 6 0 111.29 5.7
 6 -5 0 121.09 5.6
 -6 6 0 4.7 1.1
 0 -6 0 3.2 1.8
 6 0 0 2 0.9
 -6 6 0 4 0.6
 0 -6 0 2.3 0.8
 6 0 0 3.9 0.9
 0 -6 0 1.1 1.7
 6 0 0 3 1
 6 0 0 2 0.7
 -6 6 0 3.2 0.7
 -6 6 0 3.3 0.8
 0 -6 0 17 13.1
 0 -6 0 5.1 1.2
 0 6 0 3.7 0.8
 6 -6 0 2.3 0.6
 -6 0 0 3.8 2.5
 0 6 0 4.6 2
 6 -6 0 3 1.2
 -6 0 0 1.9 0.7
 6 -6 0 1.6 1.1
 6 -6 0 3.7 1.2
 0 6 0 2.8 1
 0 6 0 5.4 2
 0 6 0 3.3 1
 -6 0 0 2.4 0.6
 6 -6 0 1.2 1.3
 -6 0 0 1.6 1.3
 0 6 0 2.1 0.7
 6 -6 0 2.7 0.6
 6 -7 0 93.49 4.5
 1 6 0 79.59 6.1
 1 6 0 77.69 3.9
 6 -7 0 79.29 5.3
 -7 1 0 83.99 3.9
 -7 1 0 85.39 3.7
 1 6 0 83.09 4.2
 -7 1 0 82.99 7
 1 6 0 79.49 6
 6 -7 0 84.49 4.4
 7 -1 0 89.49 6.9
 -6 7 0 82.99 3.8
 -6 7 0 84.39 4
 7 -1 0 85.49 4.2
 -6 7 0 85.09 4.8
 7 -1 0 91.59 4
 -1 -6 0 83.29 5.2
 -1 -6 0 81.69 6
 -1 -6 0 88.99 4
 -1 -6 0 89.99 6.4
 -6 7 0 85.29 4.3
 -6 7 0 81.69 3.9
 7 -1 0 86.89 4.1
 -7 2 0 87.59 3.8
 2 5 0 80.29 5.8
 5 -7 0 91.69 4.4
 2 5 0 88.19 4.2
 5 -7 0 92.29 4.4
 -7 2 0 89.79 4
 -7 2 0 84.89 6.7
 2 5 0 94.69 6.3
 2 5 0 82.49 4.1
 -2 -5 0 86.19 3.8
 -5 7 0 80.99 4.8
 7 -2 0 83.09 4.3
 -5 7 0 88.09 4.2
 -5 7 0 88.19 4
 7 -2 0 91.39 4.4
 -2 -5 0 93.39 4.1
 -5 7 0 87.49 5.1
 -2 -5 0 82.89 6.2
 -2 -5 0 97.79 6.3
 -5 7 0 92.09 5
 -2 -5 0 92.49 4.2
 7 -2 0 90.79 4.1
 7 -2 0 91.49 4.3
 -2 -5 0 85.39 5.4
 -2 -5 0 89.89 4
 7 -2 0 88.89 6.9
 7 -2 0 91.19 4.3
 -7 3 0 88.89 3.9
 4 -7 0 99.29 12.8
 4 -7 0 88.79 4.3
 3 4 0 83.49 5.9
 4 -7 0 93.99 5.2
 3 4 0 90.99 4.2
 4 -7 0 91.69 4.3
 -7 3 0 86.89 3.8
 -3 -4 0 92.69 3.8
 -4 7 0 94.29 4.3
 7 -3 0 89.19 4.1
 -4 7 0 93.39 4.6
 7 -3 0 84.29 4.3
 -4 7 0 85.19 4
 -3 -4 0 92.59 4
 -4 7 0 85.49 5.3
 7 -3 0 86.59 4.3
 -3 -4 0 85.59 5.7
 -3 -4 0 97.39 4.2
 7 -3 0 87.19 6.9
 -3 -4 0 94.59 4.2
 7 -3 0 84.09 4.3
 7 -3 0 88.19 4.2
 -4 7 0 89.29 4.3
 -3 -4 0 87.99 6
 7 -3 0 93.39 4.5
 3 -7 0 94.09 4.4
 3 -7 0 96.09 4.6
 3 -7 0 91.49 5.7
 3 -7 0 99.19 15.7
 4 3 0 92.59 4.4
 4 3 0 89.49 5.8
 7 -4 0 99.89 4.6
 7 -4 0 94.89 7
 -4 -3 0 95.19 4
 7 -4 0 84.09 4.3
 -4 -3 0 84.19 6.1
 -3 7 0 99.89 4.9
 -3 7 0 90.89 4.5
 -3 7 0 89.49 5.6
 -4 -3 0 87.29 6
 -4 -3 0 91.09 4.3
 7 -4 0 93.29 4.6
 7 -4 0 100.19 4.3
 -4 -3 0 91.39 4.1
 7 -4 0 90.69 4.2
 7 -4 0 89.89 4.5
 -3 7 0 95.49 4.2
 -3 7 0 90.99 4.5
 -4 -3 0 96.29 4.2
 5 2 0 99.59 4.4
 2 -7 0 83.09 15.4
 2 -7 0 84.99 5.9
 5 2 0 89.29 4
 5 2 0 89.09 4.1
 -5 -2 0 89.79 4.1
 7 -5 0 87.69 4.2
 -2 7 0 81.59 6.1
 7 -5 0 90.49 4.1
 7 -5 0 93.49 4.7
 7 -5 0 91.99 4.6
 -5 -2 0 93.59 4.1
 7 -5 0 90.49 4.5
 -5 -2 0 85.59 3.8
 -2 7 0 86.69 4.1
 -2 7 0 92.19 5.9
 -5 -2 0 93.39 6.6
 -5 -2 0 92.69 5.9
 -2 7 0 95.19 4.5
 7 -5 0 89.19 6.6
 7 -5 0 90.29 4.1
 -5 -2 0 87.19 4.2
 -7 6 0 83.29 4
 1 -7 0 81.29 6
 6 1 0 88.89 3.9
 1 -7 0 80.99 24.9
 -7 6 0 81.19 3.8
 6 1 0 86.09 4
 6 1 0 92.79 4.3
 1 -7 0 83.49 3.9
 -1 7 0 85.09 4.5
 -1 7 0 87.99 4.3
 7 -6 0 85.19 3.9
 -1 7 0 76.29 5.7
 -6 -1 0 82.79 3.8
 7 -6 0 78.59 3.8
 7 -6 0 90.99 4.5
 7 -6 0 83.29 4.2
 -1 7 0 85.49 6.1
 -6 -1 0 87.09 4
 7 -6 0 95.19 4.6
 -6 -1 0 82.19 3.8
 -6 -1 0 78.99 5.3
 7 -6 0 78.19 6.1
 -1 7 0 83.79 3.9
 -1 7 0 80.89 4.2
 -6 -1 0 82.59 6.8
 -7 7 0 115.39 5.3
 0 -7 0 123.69 5.9
 7 0 0 124.49 5.7
 0 -7 0 113.99 7.2
 -7 7 0 120.59 5.6
 0 -7 0 81.99 24.3
 7 0 0 138.49 5.6
 0 -7 0 125.39 8
 -7 7 0 118.79 5.1
 7 0 0 115.19 7.9
 7 -7 0 110.69 7.2
 7 -7 0 122.19 5.8
 0 7 0 114.99 7.4
 7 -7 0 128.89 5.9
 0 7 0 118.09 7.7
 0 7 0 125.99 5.9
 -7 0 0 125.59 5.3
 -7 0 0 116.99 5.1
 -7 0 0 121.59 5.1
 -7 0 0 116.29 8.5
 -7 0 0 111.59 6.4
 1 7 0 104.39 7
 -8 1 0 107.09 4.5
 1 7 0 107.79 5
 -8 1 0 111.59 4.6
 -8 1 0 114.39 4.8
 7 -8 0 115.49 5.3
 7 -8 0 108.49 5.3
 8 -1 0 110.49 5.1
 -7 8 0 109.39 5
 -1 -7 0 112.39 7.5
 8 -1 0 114.29 7.8
 8 -1 0 111.39 5
 -1 -7 0 109.19 5
 -7 8 0 111.79 5.3
 -7 8 0 110.19 4.8
 -1 -7 0 100.99 6.8
 8 -1 0 113.29 4.8
 -8 2 0 92.19 4.1
 6 -8 0 99.59 4.7
 2 6 0 90.99 6.5
 6 -8 0 100.59 4.7
 2 6 0 92.19 4.4
 -8 2 0 93.49 4.3
 2 6 0 89.79 4.2
 -6 8 0 93.49 4.2
 -6 8 0 93.19 4.3
 -6 8 0 90.79 5.5
 8 -2 0 97.19 4.4
 -6 8 0 91.69 4.5
 8 -2 0 92.09 4.4
 -2 -6 0 97.29 4.5
 -2 -6 0 91.09 6.4
 8 -2 0 100.99 4.3
 -2 -6 0 93.49 6
 8 -2 0 89.19 7.3
 -2 -6 0 97.99 7
 -6 8 0 99.29 4.9
 3 5 0 16.2 2.9
 5 -8 0 17.5 1.9
 5 -8 0 16.1 2.1
 -8 3 0 20.2 1.2
 3 5 0 16.3 2
 -5 8 0 18.9 2.4
 8 -3 0 23.2 2.4
 -3 -5 0 27.7 4
 8 -3 0 20.7 1.7
 -5 8 0 19.1 1.9
 -3 -5 0 21.4 3
 8 -3 0 17.5 3.4
 -3 -5 0 19.3 1.6
 8 -3 0 18.2 1.6
 -3 -5 0 19.9 1.6
 -5 8 0 21.3 1.6
 -3 -5 0 24.6 3.5
 -5 8 0 19 1.7
 -3 -5 0 18.8 1.5
 8 -3 0 18.2 1.5
 -3 -5 0 17.3 1.4
 4 4 0 41.8 2.4
 4 -8 0 38.6 10
 4 -8 0 32.7 2.5
 4 -8 0 38.7 3.8
 4 -8 0 40.4 2.5
 -4 -4 0 40.6 2.4
 -4 -4 0 26.8 4.9
 -4 -4 0 40.2 2.2
 -4 8 0 39.7 2.4
 8 -4 0 38.2 2.2
 -4 -4 0 40.8 2.3
 8 -4 0 38.5 2.2
 8 -4 0 41.5 2.6
 -4 -4 0 38.7 2
 -4 8 0 37.2 2.8
 -4 8 0 42 2.5
 8 -4 0 40.3 2.3
 8 -4 0 38.7 2.5
 -4 8 0 41.2 2.2
 3 -8 0 12.8 10
 3 -8 0 15.4 2.5
 5 3 0 17.2 2.3
 -3 8 0 21.7 1.5
 -5 -3 0 16 1.6
 8 -5 0 21 2.1
 -5 -3 0 19.7 1.3
 -3 8 0 17.7 1.7
 -3 8 0 19.4 1.8
 8 -5 0 21.1 1.6
 -3 8 0 20.2 3
 8 -5 0 28.1 4.6
 -5 -3 0 20.1 1.6
 -5 -3 0 16.5 1.4
 8 -5 0 20.8 2.3
 8 -5 0 22.9 2.4
 -5 -3 0 17.5 2.8
 -5 -3 0 25.9 3.7
 8 -5 0 16.7 2
 -3 8 0 16.1 2
 2 -8 0 101.49 4.5
 2 -8 0 96.69 6.3
 6 2 0 96.39 4.5
 2 -8 0 70.89 20.5
 8 -6 0 86.79 6.7
 -6 -2 0 88.69 7.1
 -6 -2 0 96.49 4
 -2 8 0 98.19 4.6
 -2 8 0 94.69 4.3
 -6 -2 0 89.69 4.2
 8 -6 0 91.99 4.2
 8 -6 0 99.99 4.6
 -6 -2 0 94.29 4.3
 -6 -2 0 91.99 6.1
 8 -6 0 105.39 4.9
 -2 8 0 95.19 6.3
 8 -6 0 90.09 4.3
 -2 8 0 85.09 5.3
 -6 -2 0 97.49 4.4
 8 -6 0 96.59 4.8
 7 1 0 110.19 4.8
 1 -8 0 110.79 4.9
 1 -8 0 156.78 32.8
 1 -8 0 108.49 6.9
 7 1 0 116.09 5
 7 1 0 106.49 4.6
 -8 7 0 92.89 5
 -8 7 0 98.09 4.8
 8 -7 0 111.69 8.4
 -7 -1 0 108.69 7.8
 -7 -1 0 107.49 6.1
 -1 8 0 107.39 7.1
 8 -7 0 114.59 5.3
 -7 -1 0 103.79 4.8
 -7 -1 0 113.99 4.5
 -7 -1 0 105.49 4.6
 -1 8 0 104.99 6.8
 8 -7 0 108.79 5.2
 -1 8 0 110.79 5
 -7 -1 0 106.99 4.6
 8 0 0 50.29 2.6
 0 -8 0 49.2 2.6
 -8 8 0 50.49 2.3
 0 -8 0 53.29 5.2
 -8 8 0 45.1 2.4
 8 0 0 51.59 2.7
 -8 8 0 48.6 2.6
 8 0 0 52.39 2.5
 0 8 0 52.59 2.6
 -8 0 0 50.29 2.2
 8 -8 0 49.7 2.9
 8 -8 0 39.7 3.8
 -8 0 0 47.6 2.3
 -8 0 0 47.9 2.5
 8 -9 0 27.9 1.8
 -9 1 0 30.6 1.8
 8 -9 0 29 2.1
 -1 -8 0 28.7 1.7
 -8 9 0 31.9 1.9
 -8 9 0 27.3 2.1
 9 -1 0 33.1 1.8
 7 -9 0 3 0.8
 7 -9 0 2.3 0.9
 -7 9 0 2.9 0.6
 -7 9 0 3.1 0.8
 -7 9 0 4.3 0.9
 9 -2 0 3.1 0.7
 -2 -7 0 2.7 0.7
 9 -2 0 2.3 0.7
 9 -2 0 2 0.7
 6 -9 0 50.99 2.9
 6 -9 0 50.39 2.7
 -3 -6 0 51.89 2.7
 9 -3 0 58.99 5.6
 9 -3 0 52.29 2.7
 -6 9 0 47.5 2.6
 -6 9 0 50.69 2.8
 9 -3 0 53.39 2.6
 -3 -6 0 58.89 4.8
 -6 9 0 50.29 2.5
 -6 9 0 49.7 3
 5 -9 0 15.3 1.5
 4 5 0 15.5 1.2
 -5 9 0 15.7 1.2
 9 -4 0 16.4 1.5
 9 -4 0 16.7 1.4
 9 -4 0 25 4.1
 9 -4 0 17 1.4
 -4 -5 0 21 3.3
 -4 -5 0 16.1 1.2
 -5 9 0 15.3 1.6
 -4 -5 0 13.8 1.4
 9 -4 0 16.5 1.3
 -5 9 0 16 1.3
 -4 -5 0 15.5 1.4
 -5 9 0 14.8 1.5
 -4 -5 0 18.7 3.2
 -4 -5 0 15.7 1.1
 -5 9 0 17.6 2.3
 4 -9 0 16.1 1.5
 4 -9 0 14.7 13.1
 5 4 0 17.6 1.5
 9 -5 0 16.4 1.3
 -4 9 0 18 2.5
 9 -5 0 14.4 1.2
 -5 -4 0 22 3.7
 9 -5 0 15.9 1.6
 9 -5 0 16 1.2
 -5 -4 0 17.1 1.4
 9 -5 0 17.4 3.4
 -5 -4 0 17.2 1.3
 -5 -4 0 16.3 1.1
 -4 9 0 13.9 1.5
 -4 9 0 15 1.7
 -5 -4 0 20.2 2.8
 -4 9 0 14.2 1.2
 -5 -4 0 14.8 1.4
 -4 9 0 15.8 1.4
 3 -9 0 65.09 15.4
 6 3 0 51.69 3.3
 3 -9 0 58.59 5.5
 3 -9 0 51.19 2.8
 9 -6 0 59.19 3.8
 -6 -3 0 55.69 2.8
 -6 -3 0 53.19 3
 -6 -3 0 57.59 4.4
 9 -6 0 54.59 5.1
 -3 9 0 53.99 2.8
 -6 -3 0 53.99 5.2
 9 -6 0 52.29 2.6
 -6 -3 0 53.39 2.4
 -6 -3 0 52.69 2.6
 -3 9 0 45.8 2.9
 -3 9 0 50.69 4.9
 9 -6 0 52.39 2.5
 -3 9 0 48.5 2.8
 2 -9 0 37.5 28.5
 2 -9 0 7.1 1.7
 9 -7 0 7.9 2
 -2 9 0 2.8 1.8
 8 1 0 29.3 1.7
 1 -9 0 27.9 1.6
 9 -8 0 27.6 1.8
 -1 9 0 27.3 1.6
 9 -8 0 27.1 1.7
 -8 -1 0 26.4 1.6
 -8 -1 0 29.6 1.6
 -8 -1 0 28.4 1.5
 6 -10 0 11.4 1.2
 -6 10 0 10.7 0.9
 10 -4 0 10.3 0.9
 -4 -6 0 10.2 1
 10 -4 0 10.3 0.9
 -6 10 0 10.8 1.2
 -6 10 0 11.8 1.1
 5 -10 0 28 1.7
 -5 10 0 27.8 1.9
 -5 10 0 29.1 1.8
 -5 -5 0 28.5 1.6
 -5 10 0 29.5 1.5
 10 -5 0 29.8 1.6
 10 -5 0 28 1.5
 4 -10 0 10.6 1.1
 -4 10 0 9.3 0.9
 -6 -4 0 10.5 0.8
 -6 -4 0 9.9 0.9
 0 0 -1 0.3 0.1
 0 0 -1 0.4 0.7
 0 0 1 0.4 0.1
 0 0 1 0.3 0.1
 0 0 1 -0.1 0.4
 0 1 -1 579.24 26.8
 1 -1 -1 652.73 25.9
 1 0 1 597.24 25.3
 -1 1 1 602.04 25.3
 0 -1 1 639.54 26.7
 0 -1 -1 1331.37 53.59
 -1 0 1 1214.38 53.49
 0 1 1 1340.17 52.79
 1 -1 1 1297.17 51.89
 -1 -1 -1 5397.26 216.78
 2 -1 -1 5627.64 215.08
 -2 1 1 5131.29 215.58
 1 -2 1 5750.42 216.68
 3 -2 -1 5939.31 242.28
 1 -3 1 6451.05 247.18
 -2 0 -1 9011.1 354.26
 0 -2 1 8821.32 355.96
 -2 2 1 9229.48 354.56
 1 1 -1 5199.78 211.68
 -1 -1 1 5465.45 212.28
 0 -2 -1 8142.89 295.27
 2 0 -1 7554.44 293.57
 -2 0 1 6695.13 295.67
 -1 -2 -1 5034.4 197.18
 3 -1 -1 4746.83 192.78
 2 -3 1 5127.09 195.28
 2 -3 1 4723.13 195.28
 -2 -2 -1 2860.51 123.39
 2 -4 1 2993.5 121.89
 -2 5 -1 35.9 2.9
 -3 -2 -1 37.1 3
 5 -3 -1 35.4 2
 5 -3 -1 35.8 2.1
 -3 -2 -1 43.2 3.1
 -3 -2 -1 38.2 1.8
 -2 5 -1 37.5 1.8
 -3 -2 -1 37.4 1.9
 -2 5 -1 36.8 2
 -2 5 -1 39 2.1
 -2 5 -1 40.4 2.8
 5 -3 -1 37.5 2.2
 5 -3 -1 35.3 2.1
 5 -3 -1 34.2 2.1
 5 -3 -1 35.7 1.9
 -2 5 -1 40.2 2.2
 -5 3 1 37.1 1.8
 2 -5 1 39.8 2.1
 3 2 1 39.4 2.9
 3 2 1 45.6 2.8
 3 2 1 42.4 2.8
 3 2 1 43.2 3
 2 -5 1 43.6 8.4
 3 2 1 40.5 1.9
 2 -5 1 40.2 2.7
 -5 3 1 37.9 3
 2 -5 1 40.9 2.1
 -1 4 -1 362.46 15.5
 4 -3 -1 363.56 14.5
 -3 -1 -1 359.56 15.4
 3 1 1 380.66 15.9
 1 -4 1 356.16 21.6
 1 -4 1 360.16 14.6
 3 -3 -1 65.89 3.1
 3 -3 -1 61.49 3
 -3 0 -1 71.59 3.9
 3 -3 -1 68.69 3.1
 3 -3 -1 74.59 4.9
 -3 0 -1 66.39 2.8
 0 3 -1 71.59 3.8
 0 3 -1 73.49 3.2
 0 3 -1 67.59 2.9
 3 -3 -1 66.99 3.1
 3 -3 -1 60.19 2.9
 0 3 -1 69.69 3.1
 -3 3 1 67.29 2.8
 3 0 1 67.19 3.1
 3 0 1 74.49 3
 3 0 1 68.79 4.1
 -3 3 1 63.59 2.8
 0 -3 1 66.39 3.1
 0 -3 1 65.99 2.8
 0 -3 1 64.99 2.8
 0 -3 1 76.09 2.9
 0 -3 1 59.99 2.9
 0 -3 1 71.49 3.8
 3 0 1 64.89 3
 0 -3 1 60.59 7.1
 -3 3 1 67.29 3.1
 3 0 1 69.39 3
 3 0 1 70.19 3.3
 3 0 1 66.29 2.9
 2 -3 -1 7060.19 278.97
 2 -3 -1 7062.79 278.77
 2 1 -1 4265.57 186.08
 1 -3 -1 5095.59 184.78
 -2 -1 1 4457.05 186.48
 3 0 -1 1280.57 56.19
 0 -3 -1 1377.86 59.09
 3 -3 1 1283.87 53.89
 3 -3 1 1431.06 54.69
 -3 4 -1 82.49 3.7
 -1 -3 -1 87.49 3.6
 4 -1 -1 79.39 3.8
 4 -1 -1 89.69 3.9
 4 -1 -1 87.39 3.8
 -1 -3 -1 78.19 9.6
 4 -1 -1 78.49 3.7
 -1 -3 -1 83.39 4.1
 -3 4 -1 83.29 3.6
 -1 -3 -1 85.99 3.7
 4 -1 -1 86.19 3.8
 -1 -3 -1 91.89 3.7
 4 -1 -1 84.39 3.7
 -3 4 -1 84.89 3.7
 -1 -3 -1 85.19 3.5
 -3 4 -1 76.79 3.5
 -4 1 1 90.69 4.1
 1 3 1 81.69 3.8
 1 3 1 81.09 4.6
 -4 1 1 96.29 3.6
 3 -4 1 79.09 7.1
 3 -4 1 80.59 3.6
 3 -4 1 92.19 3.9
 3 -4 1 83.69 3.8
 -4 1 1 80.09 4.8
 1 3 1 77.79 3.7
 1 3 1 88.79 4.6
 1 3 1 84.29 3.9
 -4 1 1 95.29 3.5
 3 -4 1 91.39 3.9
 3 -4 1 83.19 4.1
 1 3 1 78.89 3.6
 3 -4 1 89.89 4.6
 3 -5 1 568.04 28.9
 2 3 1 534.45 22.1
 3 -5 1 476.85 27.9
 -3 -3 -1 10.9 2.3
 6 -3 -1 9.9 1.3
 -3 -3 -1 9 0.9
 -3 -3 -1 9.3 1
 -3 -3 -1 8 1
 6 -3 -1 8 1.1
 -3 6 -1 9 0.9
 6 -3 -1 7.7 2.1
 6 -3 -1 10.3 1.3
 6 -3 -1 11.8 1.5
 6 -3 -1 10.5 1.2
 -3 -3 -1 12.4 2.2
 -3 -3 -1 11.6 2.2
 -3 -3 -1 9.3 1.1
 -3 6 -1 9.4 1.1
 -3 6 -1 7 1.4
 -3 6 -1 10 1.3
 3 3 1 9.3 1.7
 3 -6 1 7.8 1.1
 3 3 1 9.8 1.2
 3 -6 1 11.3 2
 -6 3 1 12.2 2.5
 3 -6 1 10.7 1.2
 3 3 1 11.9 2
 3 -6 1 8.7 1.1
 3 3 1 8 1
 -3 7 -1 162.18 7
 7 -4 -1 147.29 6.9
 7 -4 -1 158.38 6.8
 -4 -3 -1 151.38 8.6
 -4 -3 -1 160.88 6.7
 -4 -3 -1 153.98 9
 -3 7 -1 159.08 6.6
 -4 -3 -1 155.08 6.4
 7 -4 -1 150.88 6.6
 7 -4 -1 166.78 7.2
 7 -4 -1 152.18 6.9
 -3 7 -1 160.18 7.3
 7 -4 -1 157.48 7.1
 7 -4 -1 165.98 9.8
 -4 -3 -1 145.69 6.7
 -3 7 -1 150.68 8.2
 -3 7 -1 157.18 7
 -4 -3 -1 161.98 6.6
 3 -7 1 149.49 8.3
 4 3 1 160.38 8.5
 4 3 1 162.58 6.8
 3 -7 1 153.08 6.8
 3 -7 1 145.59 17.4
 4 3 1 151.28 7.1
 3 -7 1 160.98 6.9
 -7 4 1 150.28 6.5
 -2 6 -1 855.31 35.6
 -6 4 1 892.71 33.5
 2 -6 1 792.82 33.9
 -6 4 1 869.11 33.4
 -1 5 -1 43.8 2.4
 5 -4 -1 37.7 2.2
 5 -4 -1 40.5 2.3
 5 -4 -1 38.5 2.1
 5 -4 -1 35.9 1.9
 -4 -1 -1 38.9 3.5
 -1 5 -1 38.9 2.2
 -1 5 -1 41 2
 -4 -1 -1 38 1.9
 -1 5 -1 44.7 2.3
 -1 5 -1 41.9 3.2
 5 -4 -1 42.4 2.4
 1 -5 1 40.1 3.2
 1 -5 1 35.3 2.1
 4 1 1 38.7 2.3
 1 -5 1 36.2 8.5
 1 -5 1 42.8 3.3
 1 -5 1 38.6 2
 -5 4 1 40.4 2.1
 4 1 1 42.1 2.2
 -5 4 1 38 1.8
 4 1 1 40.1 2
 1 -5 1 39.4 2
 4 1 1 41.6 2.1
 -5 4 1 39 1.8
 4 1 1 38.6 2.8
 4 -4 -1 304.07 14.6
 4 -4 -1 292.87 12.4
 4 -4 -1 287.17 12.1
 4 -4 -1 303.47 12.3
 4 -4 -1 283.37 12.3
 0 4 -1 321.27 13.6
 4 -4 -1 298.87 14.6
 -4 4 1 286.57 12.2
 0 -4 1 316.57 13.6
 0 -4 1 312.77 21.5
 4 0 1 318.07 12.6
 0 -4 1 327.87 12.4
 0 -4 1 315.37 13.7
 0 -4 1 301.77 12
 4 0 1 314.67 14.1
 1 3 -1 373.76 13.7
 3 -4 -1 337.77 13.6
 3 -4 -1 343.07 13.7
 3 -4 -1 326.87 17.5
 4 -1 1 319.97 13.7
 -3 4 1 352.76 13.5
 -3 4 1 338.07 13.6
 -3 4 1 336.97 14.2
 -1 -3 1 337.37 22
 2 -4 -1 2964.1 119.79
 -2 -2 1 2800.32 122.59
 1 -4 -1 77.69 3.6
 1 -4 -1 78.79 3.5
 3 1 -1 81.49 3.8
 1 -4 -1 85.19 3.6
 3 1 -1 81.89 3.7
 3 1 -1 79.79 3.8
 1 -4 -1 79.39 3.5
 3 1 -1 82.89 3.6
 1 -4 -1 89.19 8.6
 3 1 -1 89.39 4.5
 -3 -1 1 93.09 3.9
 -1 4 1 82.79 4.5
 -1 4 1 85.19 4.3
 -1 4 1 90.59 3.8
 -3 -1 1 88.99 3.7
 4 -3 1 88.39 4
 -3 -1 1 81.99 4.6
 4 -3 1 93.39 3.9
 4 -3 1 86.09 3.7
 4 -3 1 93.79 5.1
 -3 -1 1 94.69 4.6
 -3 -1 1 89.09 4.6
 -1 4 1 84.09 3.6
 4 -3 1 81.49 3.8
 0 -4 -1 158.58 6.8
 4 0 -1 152.68 6.7
 0 -4 -1 167.18 6.6
 0 -4 -1 161.28 6.4
 0 -4 -1 156.38 6.3
 4 0 -1 169.28 6.7
 4 0 -1 160.88 6.6
 0 -4 -1 152.68 14
 4 0 -1 142.79 6.6
 4 0 -1 157.08 6.6
 -4 4 -1 147.29 6.7
 -4 4 -1 152.48 6.7
 -4 4 -1 157.08 6.4
 0 -4 -1 167.08 6.5
 -4 4 -1 151.48 6.3
 4 -4 1 169.28 6.5
 -4 0 1 161.18 6.7
 4 -4 1 159.18 7.9
 -4 0 1 135.69 8.2
 4 -4 1 158.38 6.8
 0 4 1 153.48 7.4
 0 4 1 162.98 6.9
 0 4 1 155.58 7.6
 4 -4 1 156.48 6.7
 4 -4 1 163.98 6.8
 0 4 1 158.38 6.7
 0 4 1 153.78 6.5
 0 4 1 164.58 6.7
 -4 0 1 161.48 6.5
 -4 0 1 158.98 7.3
 -1 -4 -1 320.07 12.3
 5 -1 -1 287.77 12.4
 5 -1 -1 318.17 14.4
 -4 5 -1 306.87 12.4
 -1 -4 -1 274.87 13.6
 -1 -4 -1 310.17 13.9
 5 -1 -1 289.77 12.5
 -1 -4 -1 289.57 23.7
 -4 5 -1 293.17 12.2
 1 4 1 294.97 12.2
 4 -5 1 299.97 16.7
 -5 1 1 318.97 12.3
 1 4 1 282.67 12.3
 4 -5 1 311.37 12.7
 4 -5 1 299.77 13.9
 4 -5 1 321.87 12.5
 -5 1 1 326.97 12.5
 1 4 1 327.27 13.9
 1 4 1 311.07 12.7
 1 4 1 306.07 12.5
 1 4 1 329.87 13.8
 1 4 1 297.17 12.4
 -5 1 1 309.17 14.3
 -5 1 1 310.17 13
 2 4 1 1103.99 45.2
 7 -3 -1 250.57 10
 -3 -4 -1 225.18 11.5
 -3 -4 -1 227.08 12.1
 -3 -4 -1 227.28 9.7
 7 -3 -1 224.48 9.6
 7 -3 -1 214.08 9.6
 -3 -4 -1 233.98 9.3
 -4 7 -1 238.08 9.8
 -4 7 -1 237.78 9.8
 7 -3 -1 230.28 12.8
 -3 -4 -1 240.28 9.6
 7 -3 -1 229.08 9.8
 -3 -4 -1 231.88 11.7
 -4 7 -1 235.28 10
 -4 7 -1 234.78 9.5
 -3 -4 -1 239.38 9.5
 -4 7 -1 224.28 10.9
 7 -3 -1 213.48 9.8
 7 -3 -1 223.78 9.7
 4 -7 1 234.78 9.8
 -7 3 1 232.78 9.5
 4 -7 1 234.28 18.7
 4 -7 1 231.78 10.6
 3 4 1 232.28 11.7
 -7 3 1 221.58 9.4
 4 -7 1 223.78 9.8
 3 4 1 231.88 9.6
 -4 8 -1 63.69 3.1
 8 -4 -1 60.59 3.4
 8 -4 -1 62.19 3.2
 -4 -4 -1 61.59 2.8
 -4 -4 -1 58.39 3.2
 8 -4 -1 55.79 3.3
 -4 8 -1 58.89 3.3
 8 -4 -1 63.29 3.5
 -4 8 -1 68.89 3.7
 -4 -4 -1 66.49 3.1
 -4 8 -1 62.69 3.3
 -4 8 -1 65.99 5.3
 8 -4 -1 65.99 3.8
 8 -4 -1 61.19 3.1
 -4 -4 -1 44.9 7.9
 -4 -4 -1 59.69 3
 -4 -4 -1 69.29 6.3
 4 -8 1 64.39 10.9
 4 -8 1 64.99 4.1
 4 -8 1 58.99 3.3
 4 4 1 62.99 3.8
 4 -8 1 62.49 4.3
 -5 -4 -1 7.7 0.9
 -5 -4 -1 5.9 0.7
 -4 9 -1 4.9 0.9
 9 -5 -1 7.8 2.4
 -4 9 -1 3.6 1.3
 9 -5 -1 6.1 1.1
 -5 -4 -1 3.9 0.8
 9 -5 -1 5.3 0.8
 -4 9 -1 6.9 0.9
 -5 -4 -1 10.2 2.8
 -5 -4 -1 6.5 1
 -5 -4 -1 4.6 1.6
 -4 9 -1 6.1 1
 -4 9 -1 5 1.2
 9 -5 -1 6.5 0.9
 4 -9 1 4.4 0.9
 4 -9 1 13 10.6
 5 4 1 9 1.2
 -3 8 -1 33.8 2.7
 8 -5 -1 34.8 2.1
 -5 -3 -1 31.6 2.2
 8 -5 -1 37.8 2.9
 -5 -3 -1 33.7 4.1
 -5 -3 -1 33.7 1.8
 8 -5 -1 31.4 1.9
 -5 -3 -1 37.5 2
 8 -5 -1 33.4 4.3
 -3 8 -1 33.3 2.5
 -5 -3 -1 35.1 3.7
 -3 8 -1 40.6 2.2
 8 -5 -1 30.1 2.8
 -3 8 -1 37 2.4
 -5 -3 -1 37.5 2.3
 -3 8 -1 33.5 3.6
 3 -8 1 36 2.6
 3 -8 1 35.1 3.4
 3 -8 1 36 10.9
 -2 7 -1 129.99 5.5
 -2 7 -1 119.69 7.7
 7 -5 -1 137.59 6.1
 -5 -2 -1 118.39 5.5
 -2 7 -1 130.89 6.3
 -5 -2 -1 131.19 8.3
 -2 7 -1 124.29 6.1
 7 -5 -1 122.99 5.7
 -5 -2 -1 123.99 5.3
 -5 -2 -1 126.59 5.4
 -5 -2 -1 127.49 7.3
 7 -5 -1 116.79 5.3
 7 -5 -1 119.99 8.1
 7 -5 -1 126.99 5.5
 -2 7 -1 121.69 7.2
 7 -5 -1 125.79 5.7
 -2 7 -1 126.89 5.8
 -5 -2 -1 127.19 5.2
 7 -5 -1 128.69 5.9
 -7 5 1 121.59 5.2
 5 2 1 119.09 5.3
 2 -7 1 127.09 7.5
 2 -7 1 145.69 18.7
 5 2 1 113.59 5.7
 5 2 1 131.89 5.5
 -7 5 1 118.39 5.3
 5 2 1 130.69 5.7
 -5 -1 -1 241.68 11.7
 -1 6 -1 266.07 11
 6 -5 -1 234.48 12.4
 -5 -1 -1 258.87 10.2
 6 -5 -1 241.38 10.2
 6 -5 -1 247.88 10.5
 -1 6 -1 259.47 10.3
 6 -5 -1 227.08 11.5
 6 -5 -1 253.77 10.4
 6 -5 -1 252.77 10.5
 6 -5 -1 268.37 11
 -5 -1 -1 266.67 10.4
 -1 6 -1 253.17 12.1
 -1 6 -1 267.57 12.5
 -5 -1 -1 244.38 10.2
 -1 6 -1 237.98 10.6
 -5 -1 -1 257.97 13
 1 -6 1 245.88 10.3
 5 1 1 236.38 12.4
 5 1 1 254.47 10.7
 5 1 1 267.07 10.2
 1 -6 1 256.97 23.5
 5 1 1 233.68 10.6
 1 -6 1 247.58 12
 -6 5 1 253.17 10.3
 1 -6 1 237.58 10.6
 5 1 1 268.37 10.4
 1 -6 1 260.37 12.4
 -6 5 1 248.88 10.2
 0 5 -1 13.4 1.6
 5 -5 -1 11.6 1.4
 0 5 -1 9.4 1.9
 -5 0 -1 12.8 0.9
 5 -5 -1 10.5 1.4
 0 5 -1 14.4 2
 0 5 -1 12.3 1.1
 0 5 -1 14.9 2.6
 5 -5 -1 10.2 0.9
 5 -5 -1 10.8 1.4
 -5 0 -1 8.3 2.1
 5 -5 -1 9.9 1.2
 -5 0 -1 9.6 1
 5 -5 -1 9.8 2
 0 5 -1 12.9 1.4
 5 -5 -1 10 1.1
 -5 5 1 11 1
 -5 5 1 13 1.2
 0 -5 1 11.4 1.1
 -5 5 1 10.1 0.8
 5 0 1 13.3 1.1
 0 -5 1 9.2 1.3
 0 -5 1 10.7 0.9
 0 -5 1 10.9 1.2
 0 -5 1 3.2 6.5
 5 0 1 10.3 1.3
 5 0 1 11.4 1.2
 -5 5 1 9.7 0.9
 0 -5 1 9.5 2
 5 0 1 10.2 2.3
 5 0 1 12.1 1.4
 4 -5 -1 38.5 2.2
 1 4 -1 39.6 3.4
 4 -5 -1 39 2.2
 1 4 -1 42.2 2.4
 1 4 -1 38 1.9
 1 4 -1 38.8 2.2
 1 4 -1 38.5 2.2
 4 -5 -1 39.5 2.8
 4 -5 -1 36.2 2
 4 -5 -1 48 5.8
 4 -5 -1 41.2 2.2
 4 -5 -1 33.8 6
 -5 1 -1 38.4 1.9
 -5 1 -1 40.6 1.8
 -5 1 -1 40.7 3.8
 4 -5 -1 36.1 1.9
 -4 5 1 40.5 2.4
 -1 -4 1 39.1 1.8
 5 -1 1 45.1 3.9
 5 -1 1 37.1 2
 5 -1 1 40.2 2.2
 -1 -4 1 40.5 1.9
 5 -1 1 35 2
 5 -1 1 41.7 2.2
 -4 5 1 37.1 1.8
 -1 -4 1 36.9 2.5
 5 -1 1 38.8 2.1
 -1 -4 1 39.6 3.4
 -4 5 1 40.9 2.1
 -1 -4 1 42.3 2.1
 -1 -4 1 46 10.4
 -1 -4 1 45.7 3.4
 -4 5 1 37.3 2
 -4 5 1 41.5 2
 -5 2 -1 34.6 3.3
 3 -5 -1 32.6 6.5
 2 3 -1 37.7 2
 3 -5 -1 37.7 2.1
 3 -5 -1 38.5 2.6
 -5 2 -1 40.9 2
 2 3 -1 41.2 3.1
 2 3 -1 40.4 1.7
 3 -5 -1 38.2 2.2
 -2 -3 1 37.8 1.9
 5 -2 1 35.7 2
 5 -2 1 37.1 2.2
 -3 5 1 37.8 1.8
 5 -2 1 34.9 2
 5 -2 1 36.6 2
 5 -2 1 39.2 1.9
 -3 5 1 40.8 2.2
 -2 -3 1 37.2 3
 -2 -3 1 37.3 1.8
 -2 -3 1 35.1 3
 5 -2 1 35.3 3.4
 -3 5 1 37.4 2.5
 -3 5 1 36.3 2
 -2 -3 1 35.8 2.5
 -3 5 1 39.3 2.8
 3 2 -1 525.05 22.4
 2 -5 -1 589.54 30.4
 2 -5 -1 540.55 22.1
 2 -5 -1 531.25 21
 3 2 -1 504.25 21.1
 -2 5 1 514.55 22.3
 -3 -2 1 534.45 22.5
 4 1 -1 297.87 12.3
 4 1 -1 279.57 12.4
 -5 4 -1 296.97 12.4
 1 -5 -1 318.47 22.3
 1 -5 -1 295.17 14
 4 1 -1 303.87 14.1
 1 -5 -1 289.07 12.7
 4 1 -1 307.97 12.4
 5 -4 1 322.77 14.3
 5 -4 1 303.87 12.4
 -1 5 1 334.17 14.3
 -4 -1 1 315.47 13.6
 -4 -1 1 328.97 14
 5 -4 1 312.47 12.6
 5 -4 1 302.17 12.4
 -1 5 1 315.17 13.4
 5 -4 1 296.37 12.3
 0 -5 -1 13 1
 0 -5 -1 17.1 2.6
 5 0 -1 13.1 1.3
 0 -5 -1 13.2 1.1
 -5 5 -1 13.8 0.9
 5 0 -1 13.8 1.1
 0 -5 -1 18.1 7.3
 5 0 -1 14.4 1.4
 5 0 -1 14.4 1.2
 0 -5 -1 13.7 0.9
 5 0 -1 12.3 1.1
 0 -5 -1 13.4 1.4
 5 0 -1 19.8 3.1
 -5 5 -1 13.8 1
 0 -5 -1 16.3 2.3
 5 -5 1 15.9 2.3
 0 5 1 15.3 2.5
 -5 0 1 13.9 1.2
 -5 0 1 13.4 1
 5 -5 1 13.9 1.5
 5 -5 1 12.6 0.9
 0 5 1 16.4 2.3
 0 5 1 15.1 1.7
 -5 0 1 16.4 1.9
 5 -5 1 16.6 1.5
 5 -5 1 12.7 1
 0 5 1 14.3 1.4
 5 -5 1 15.7 1.5
 5 -5 1 13.6 1.1
 0 5 1 14.6 1.1
 -5 0 1 12.3 2.2
 0 5 1 16.3 1.4
 -1 -5 -1 29.4 1.8
 -1 -5 -1 36 3.4
 6 -1 -1 28.8 1.9
 6 -1 -1 30.3 2.1
 -1 -5 -1 30.4 1.6
 -1 -5 -1 33.5 3.5
 -1 -5 -1 19.8 14.4
 -5 6 -1 31.8 1.9
 -5 6 -1 30.9 2.4
 -5 6 -1 36.2 1.6
 -1 -5 -1 33.5 2
 6 -1 -1 30.6 2.2
 6 -1 -1 30.9 3.8
 6 -1 -1 31.6 2.1
 -1 -5 -1 29 2.6
 -5 6 -1 31.1 1.9
 -5 6 -1 30.8 1.8
 -1 -5 -1 33.9 1.9
 6 -1 -1 31.4 2
 -6 1 1 30.6 1.7
 1 5 1 33.9 1.9
 -6 1 1 31.4 3.9
 1 5 1 30.7 3.2
 -6 1 1 30.2 2.5
 5 -6 1 31.5 2.1
 5 -6 1 31.2 2.3
 -6 1 1 32.2 1.9
 5 -6 1 29.1 3
 1 5 1 26.6 1.8
 5 -6 1 27.2 2.9
 1 5 1 31.8 3.4
 1 5 1 33.3 2.1
 -5 7 -1 221.18 9.1
 -5 7 -1 196.58 8.5
 -2 -5 -1 202.08 10.8
 -5 7 -1 208.18 8.6
 -5 7 -1 193.78 8.2
 -2 -5 -1 215.58 8.6
 -2 -5 -1 191.18 8.3
 7 -2 -1 203.78 8.6
 -2 -5 -1 208.28 8.4
 -2 -5 -1 184.68 10.4
 7 -2 -1 189.78 11.4
 -5 7 -1 194.08 9.5
 -2 -5 -1 195.48 8.1
 -2 -5 -1 195.98 10
 7 -2 -1 196.48 8.4
 7 -2 -1 200.78 8.5
 7 -2 -1 207.28 8.5
 2 5 1 196.28 8.4
 -7 2 1 199.28 8.4
 5 -7 1 209.18 8.7
 -7 2 1 197.08 8.2
 2 5 1 188.38 10.3
 2 5 1 181.28 10.4
 5 -7 1 189.88 9.3
 -7 2 1 192.08 11.2
 5 -7 1 198.98 8.6
 2 5 1 195.48 8.4
 -3 -5 -1 35.7 2.3
 -5 8 -1 39.4 2.4
 -5 8 -1 38.9 2.7
 -3 -5 -1 38.8 3.9
 -5 8 -1 41.9 2.6
 -5 8 -1 38.6 2.7
 -3 -5 -1 45.3 4.3
 8 -3 -1 39.6 2.6
 -3 -5 -1 36.7 2.1
 8 -3 -1 34.7 4.7
 8 -3 -1 39.3 2.4
 -3 -5 -1 41 3.9
 -5 8 -1 39.9 3.4
 -3 -5 -1 33.8 2.2
 5 -8 1 37.5 2.9
 -8 3 1 34.2 1.8
 5 -8 1 34 3
 -8 3 1 35.1 1.9
 3 5 1 33.8 2
 3 5 1 33.4 3.8
 3 5 1 32.9 2.4
 -5 9 -1 10.2 1.3
 -4 -5 -1 11.7 1.1
 9 -4 -1 10.5 1.2
 -4 -5 -1 9.3 1.2
 -4 -5 -1 15.9 2.9
 -5 9 -1 12.2 2.1
 9 -4 -1 10.9 1.1
 9 -4 -1 11 1.1
 9 -4 -1 15.7 3.4
 -4 -5 -1 10.3 1.2
 -4 -5 -1 11.4 1.1
 -5 9 -1 11.5 1.5
 9 -4 -1 10.6 1.3
 -5 9 -1 11.3 1.1
 -5 9 -1 11.5 1.4
 -4 -5 -1 15.3 3
 5 -9 1 13.7 1.4
 4 5 1 10.6 1
 -5 10 -1 14.8 1
 10 -5 -1 14.3 1
 -5 -5 -1 13.1 1.1
 -5 10 -1 15.4 1.1
 10 -5 -1 15.3 1.1
 -5 10 -1 16.4 1.5
 5 -10 1 15.2 1.2
 -4 10 -1 19.7 1.3
 -4 10 -1 22.5 1.3
 -6 -4 -1 19.2 1.3
 -6 -4 -1 20.6 1.1
 4 -10 1 19.4 1.4
 9 -6 -1 6.3 1.2
 -3 9 -1 9.1 1.1
 -3 9 -1 8.2 1.2
 -6 -3 -1 7.1 1
 9 -6 -1 7.2 0.8
 9 -6 -1 11.9 2.8
 -6 -3 -1 8.1 0.8
 9 -6 -1 5.8 0.8
 -3 9 -1 5.9 1.3
 -6 -3 -1 7.3 2
 -6 -3 -1 7.3 2.2
 -6 -3 -1 8.9 1.1
 -3 9 -1 4.7 1.5
 -6 -3 -1 6.6 0.9
 -3 9 -1 5.9 1
 3 -9 1 6.5 1
 6 3 1 6.1 1.1
 3 -9 1 -18 13
 -6 -2 -1 118.29 4.8
 -2 8 -1 118.39 7.2
 -2 8 -1 99.29 6.4
 8 -6 -1 116.29 5.2
 -2 8 -1 115.79 5
 8 -6 -1 110.09 7.6
 -2 8 -1 116.99 5.4
 -6 -2 -1 112.79 5
 8 -6 -1 117.29 5
 -6 -2 -1 125.69 8.3
 -6 -2 -1 108.59 5.2
 8 -6 -1 127.39 5.7
 -6 -2 -1 112.29 6.9
 -6 -2 -1 110.39 5
 8 -6 -1 115.09 5.6
 2 -8 1 111.99 7
 2 -8 1 118.19 5.3
 6 2 1 121.89 5.3
 7 -6 -1 271.37 11.3
 -6 -1 -1 288.07 11.1
 -1 7 -1 272.97 13.7
 7 -6 -1 289.87 12
 -6 -1 -1 285.67 11.3
 -1 7 -1 275.57 12.1
 -1 7 -1 292.77 11.8
 7 -6 -1 244.78 13.7
 -1 7 -1 273.07 11.7
 -6 -1 -1 288.87 14.9
 -6 -1 -1 257.77 13
 -1 7 -1 255.27 13.7
 -1 7 -1 285.57 11.4
 7 -6 -1 275.67 11.5
 7 -6 -1 299.87 11.9
 -6 -1 -1 270.57 11.4
 -6 -1 -1 278.37 11.3
 6 1 1 300.47 11.5
 1 -7 1 270.87 13.8
 1 -7 1 266.17 11.4
 6 1 1 305.67 11.7
 6 1 1 251.47 11.6
 -7 6 1 279.57 11.5
 -7 6 1 269.57 11.3
 6 1 1 300.27 11.4
 1 -7 1 217.78 30.2
 0 -6 1 1749.72 91.09
 1 5 -1 240.78 10
 -6 1 -1 240.98 9.9
 -6 1 -1 249.28 10.1
 -6 1 -1 250.37 13.1
 5 -6 -1 277.97 10.6
 1 5 -1 256.67 10.5
 1 5 -1 253.27 12.2
 5 -6 -1 216.58 10.1
 1 5 -1 253.17 12.3
 5 -6 -1 254.97 11.7
 -5 6 1 235.48 10.4
 -1 -5 1 245.48 30
 -5 6 1 251.27 10
 -1 -5 1 239.38 11.1
 -5 6 1 248.78 10.2
 6 -1 1 235.78 10.5
 -1 -5 1 266.57 10.3
 6 -1 1 216.48 10.9
 -1 -5 1 260.47 12.2
 -5 6 1 234.38 10.2
 6 -1 1 245.88 12.9
 -5 6 1 244.58 10.8
 6 -1 1 251.27 10.5
 -1 -5 1 251.17 9.9
 -1 -5 1 251.77 10.2
 -1 -5 1 250.97 12.4
 -1 -5 1 238.68 10
 6 -1 1 265.97 10.3
 4 -6 -1 869.31 43.4
 2 4 -1 908.91 37.1
 3 -6 -1 10.5 1.8
 3 3 -1 10 2
 3 3 -1 9.8 0.8
 3 3 -1 9.9 1.3
 3 -6 -1 8.7 1.1
 3 3 -1 9 1.2
 -3 6 1 9 1
 6 -3 1 8.7 1.2
 6 -3 1 8.4 2.2
 -3 6 1 10.5 2
 -3 -3 1 9.5 2.3
 -3 6 1 9.5 1.3
 6 -3 1 9.6 1.2
 -3 -3 1 8.1 0.9
 -3 -3 1 9.1 1.1
 -3 6 1 10 1.3
 -3 -3 1 8.2 2.1
 6 -3 1 10.4 1.3
 -3 -3 1 9.2 1.8
 6 -3 1 10.8 1.2
 6 -3 1 9.7 1.3
 2 -6 -1 1213.58 49.6
 5 1 -1 30.4 3.5
 5 1 -1 32 1.8
 1 -6 -1 41.4 11.9
 1 -6 -1 29.5 3.3
 -6 5 -1 32.2 1.6
 1 -6 -1 33 1.9
 5 1 -1 28.8 2.7
 1 -6 -1 33.6 3.3
 -6 5 -1 31.7 1.5
 5 1 -1 32.4 1.9
 -1 6 1 30.5 2.6
 6 -5 1 28.9 2.4
 -1 6 1 26.1 2.3
 -1 6 1 27.8 2
 -5 -1 1 33.5 1.8
 6 -5 1 29.6 1.7
 6 -5 1 30.5 1.8
 6 -5 1 33.9 2.3
 -1 6 1 31 3.1
 6 -5 1 30.6 1.8
 -1 6 1 30.9 1.8
 -5 -1 1 32.2 3.7
 6 -5 1 31.7 2.2
 -5 -1 1 35.2 2
 -1 6 1 27.5 3.2
 6 -5 1 28.4 3.4
 -5 -1 1 29.5 2.9
 -6 6 -1 257.77 10.9
 0 -6 -1 270.57 11.2
 0 -6 -1 257.07 29.5
 -6 6 -1 263.27 12.7
 0 -6 -1 267.27 13.2
 -6 6 -1 278.37 11.2
 6 0 -1 271.97 11.2
 6 0 -1 279.87 11.4
 0 -6 -1 273.57 13.5
 -6 6 -1 280.07 11
 6 0 -1 254.67 13.8
 6 0 -1 268.67 11.1
 0 6 1 264.47 11.6
 6 -6 1 272.67 11.4
 0 6 1 277.07 11.4
 0 6 1 269.37 11.3
 -6 0 1 274.67 11
 0 6 1 278.17 13.2
 6 -6 1 256.07 13.2
 0 6 1 269.97 11
 6 -6 1 287.27 11.6
 -6 0 1 272.27 14.1
 -6 0 1 280.37 11.3
 0 6 1 267.97 13.4
 6 -6 1 275.47 11.5
 -6 0 1 260.57 12.4
 -1 -6 -1 34.4 2.2
 7 -1 -1 31 2.2
 -6 7 -1 34 2.1
 7 -1 -1 35 4.5
 -1 -6 -1 32.7 3.7
 -6 7 -1 36 2.8
 -1 -6 -1 31.5 4
 7 -1 -1 36.8 2.4
 7 -1 -1 34.1 2.1
 -6 7 -1 38.8 2.3
 -1 -6 -1 37.3 3.2
 -6 7 -1 31.6 1.8
 -6 7 -1 34.4 2.3
 1 6 1 37.6 3.9
 6 -7 1 39.2 2.6
 -7 1 1 35.9 2
 -7 1 1 39.1 2.8
 1 6 1 30.5 3.8
 1 6 1 36.5 2.3
 6 -7 1 33.1 2.5
 -7 1 1 35.9 1.9
 6 -7 1 36.3 3.3
 -7 1 1 31.9 4.5
 8 -2 -1 386.06 19.6
 8 -2 -1 414.46 16.2
 8 -2 -1 424.46 16.1
 -6 8 -1 393.96 16
 -6 8 -1 392.66 16.1
 -2 -6 -1 383.46 18
 8 -2 -1 396.36 16.2
 -6 8 -1 384.86 17.4
 -2 -6 -1 393.96 19
 -6 8 -1 414.06 16.3
 -2 -6 -1 373.56 18.4
 -2 -6 -1 422.36 16.2
 -6 8 -1 414.86 16.7
 6 -8 1 415.76 16.5
 -8 2 1 373.76 16
 2 6 1 397.66 18.7
 -8 2 1 379.36 16.2
 6 -8 1 406.26 16.4
 -6 9 -1 28.4 2.2
 -6 9 -1 31 1.8
 9 -3 -1 40.1 4.8
 9 -3 -1 32.5 1.8
 -6 9 -1 31.4 1.8
 9 -3 -1 28.2 1.9
 9 -3 -1 31.5 1.9
 -3 -6 -1 30.3 1.9
 -6 9 -1 33.5 2
 6 -9 1 30.1 2
 6 -9 1 33.1 2.7
 10 -4 -1 32.2 1.7
 10 -4 -1 31.4 1.7
 -6 10 -1 31.9 2.1
 -4 -6 -1 33.4 1.8
 -6 10 -1 37.5 2
 -6 10 -1 35.7 1.7
 6 -10 1 30.8 1.9
 -7 -2 -1 37.1 2
 9 -7 -1 33.8 2.2
 -7 -2 -1 36.6 2
 -7 -2 -1 37.3 2.1
 9 -7 -1 37.5 2.3
 -7 -2 -1 37.2 1.8
 -2 9 -1 40.3 2.2
 7 2 1 40.1 2.2
 2 -9 1 39.8 2.2
 2 -9 1 46.6 4.4
 -7 -1 -1 35.4 4.5
 8 -7 -1 36.6 2.6
 -1 8 -1 32.8 3.7
 -7 -1 -1 42.8 3.2
 -7 -1 -1 34.9 2
 -1 8 -1 28.7 2.2
 -7 -1 -1 33.7 1.9
 -7 -1 -1 35.5 1.7
 -7 -1 -1 36 1.9
 8 -7 -1 30.8 3.6
 -8 7 1 32 1.8
 -8 7 1 35.4 2
 7 1 1 36 2.3
 1 -8 1 28.3 21.8
 1 -8 1 34 3.8
 1 -8 1 36.2 2.2
 0 7 -1 187.48 10.8
 -7 0 -1 216.38 8.5
 -7 0 -1 206.38 8.6
 -7 0 -1 205.78 12.1
 -7 0 -1 195.48 9.9
 -7 0 -1 206.68 8.5
 7 -7 -1 194.58 10.6
 -7 0 -1 198.28 8.5
 0 7 -1 211.18 9.7
 7 -7 -1 233.98 9.4
 0 7 -1 196.88 11.1
 -7 7 1 197.48 8.5
 -7 7 1 215.28 8.8
 -7 7 1 212.98 9
 7 0 1 220.78 9.3
 0 -7 1 198.38 10.6
 0 -7 1 209.98 11.3
 7 0 1 220.18 9.2
 0 -7 1 208.88 8.9
 0 -7 1 214.48 35.3
 -7 1 -1 283.87 11.5
 1 6 -1 258.97 14
 6 -7 -1 270.27 13.1
 -7 1 -1 280.67 11.3
 1 6 -1 253.87 13.8
 -7 1 -1 276.17 15
 6 -7 -1 299.37 12
 6 -7 -1 292.97 12.1
 1 6 -1 305.57 11.9
 1 6 -1 278.17 11.6
 -6 7 1 266.27 11.6
 7 -1 1 296.87 11.9
 7 -1 1 293.77 11.6
 -6 7 1 290.17 12.1
 -1 -6 1 293.67 14.4
 -6 7 1 279.67 12.6
 -1 -6 1 259.77 12.8
 -1 -6 1 293.37 11.6
 -1 -6 1 269.57 13.8
 -6 7 1 297.97 11.8
 7 -1 1 288.57 11.7
 -6 7 1 280.57 11.5
 7 -1 1 271.97 11.9
 7 -1 1 287.57 14.9
 5 -7 -1 128.59 5.9
 -7 2 -1 125.99 5.3
 5 -7 -1 130.59 5.9
 -7 2 -1 135.29 5.2
 2 5 -1 114.89 5.6
 2 5 -1 122.89 5.6
 2 5 -1 124.79 7.7
 -2 -5 1 126.69 5.6
 -2 -5 1 119.59 7.8
 7 -2 1 115.49 5.8
 -5 7 1 131.09 6.1
 7 -2 1 131.99 5.7
 7 -2 1 127.69 5.7
 -5 7 1 129.29 6.6
 -5 7 1 131.79 5.8
 7 -2 1 126.09 5.5
 7 -2 1 130.99 5.6
 -2 -5 1 123.09 5.4
 7 -2 1 132.99 5.7
 -5 7 1 123.79 5.6
 -5 7 1 122.09 5.4
 7 -2 1 125.29 8.6
 -2 -5 1 126.99 5.6
 -2 -5 1 119.89 6.9
 -2 -5 1 123.29 5.2
 -2 -5 1 124.09 7.6
 4 -7 -1 156.08 15.8
 3 4 -1 148.09 8.6
 4 -7 -1 164.28 6.9
 4 -7 -1 156.48 7.9
 4 -7 -1 152.38 6.8
 3 4 -1 163.78 6.9
 -3 -4 1 157.28 6.7
 7 -3 1 141.29 6.8
 7 -3 1 165.08 7
 -3 -4 1 156.08 8.7
 7 -3 1 154.68 6.7
 -4 7 1 157.78 7.2
 7 -3 1 154.88 7
 7 -3 1 161.38 9.8
 -3 -4 1 145.09 8.3
 7 -3 1 153.18 6.6
 7 -3 1 153.68 6.7
 -3 -4 1 162.68 9.3
 -4 7 1 155.38 7.9
 -3 -4 1 155.38 6.5
 -4 7 1 154.28 6.6
 -4 7 1 164.78 6.9
 -3 -4 1 152.58 6.3
 -4 7 1 153.08 6.8
 -3 -4 1 144.49 6.7
 4 3 -1 232.58 9.8
 3 -7 -1 206.38 20.4
 3 -7 -1 241.18 9.8
 3 -7 -1 231.38 11.3
 -3 7 1 225.58 11.1
 7 -4 1 235.18 9.9
 -4 -3 1 236.58 9.7
 7 -4 1 244.58 12.9
 -3 7 1 242.68 10.3
 -4 -3 1 232.08 9.7
 -4 -3 1 233.88 9.3
 7 -4 1 226.98 10
 -4 -3 1 230.28 11.6
 -4 -3 1 232.78 9.5
 -4 -3 1 221.98 11.7
 -3 7 1 241.98 9.9
 7 -4 1 225.98 10
 7 -4 1 230.98 9.6
 7 -4 1 229.38 9.7
 -3 7 1 237.58 9.9
 7 -4 1 219.68 9.5
 -3 7 1 229.18 9.6
 2 -7 -1 212.28 8.4
 5 2 -1 202.28 8.5
 2 -7 -1 189.08 21
 5 2 -1 187.18 8.1
 2 -7 -1 189.98 10.1
 5 2 -1 199.78 8.2
 -2 7 1 186.78 8.5
 7 -5 1 190.48 8.1
 -5 -2 1 188.08 8.3
 7 -5 1 186.48 8.3
 -2 7 1 203.58 9.7
 -2 7 1 208.68 8.8
 7 -5 1 195.08 8.2
 7 -5 1 192.48 8.6
 -5 -2 1 199.98 8.3
 7 -5 1 206.08 8.7
 -2 7 1 197.28 8.2
 -5 -2 1 202.88 8.2
 7 -5 1 187.78 11
 -2 7 1 192.78 10.6
 -2 7 1 195.88 10
 -5 -2 1 192.68 10.8
 7 -5 1 210.78 8.8
 -5 -2 1 195.88 10.1
 -7 6 -1 32.3 1.8
 6 1 -1 36.3 2.1
 1 -7 -1 32.5 3.9
 6 1 -1 36.2 2
 6 1 -1 36.3 2.4
 1 -7 -1 43.6 4.2
 1 -7 -1 35.4 2.1
 -7 6 -1 32.5 1.9
 1 -7 -1 21 20.9
 -6 -1 1 35.7 4.6
 -1 7 1 32.9 2
 -6 -1 1 37.5 1.9
 -1 7 1 40.2 2.4
 7 -6 1 32.2 1.8
 7 -6 1 33.5 2.6
 7 -6 1 31 2.5
 -1 7 1 29.4 2.5
 -6 -1 1 33.7 2
 7 -6 1 33.5 1.9
 7 -6 1 36.1 2.4
 7 -6 1 33.2 3.9
 -1 7 1 32.4 2.3
 -6 -1 1 30.6 3.2
 -1 7 1 31 3.6
 -1 7 1 32.2 3.9
 -6 -1 1 34.4 2.1
 0 -7 -1 82.79 4.2
 7 0 -1 88.19 4.5
 0 -7 -1 79.09 5.7
 7 0 -1 83.09 4.3
 -7 7 -1 85.69 4.1
 0 -7 -1 111.09 26.9
 -7 7 -1 82.09 3.7
 -7 7 -1 84.39 3.9
 0 -7 -1 84.69 6.2
 7 0 -1 81.29 6.5
 -7 0 1 87.69 3.7
 7 -7 1 83.19 4.5
 -7 0 1 85.09 3.9
 0 7 1 87.79 6.2
 7 -7 1 76.29 5.5
 -7 0 1 81.69 3.7
 0 7 1 90.79 4.9
 -7 0 1 82.29 6.9
 0 7 1 77.99 5.8
 -7 0 1 77.99 5
 8 -1 -1 1.4 0.8
 -7 8 -1 1.1 0.8
 -1 -7 -1 2.3 2.2
 -1 -7 -1 0.8 1.7
 -7 8 -1 -0.6 0.6
 -1 -7 -1 0.9 0.7
 -7 8 -1 1 0.5
 8 -1 -1 0.6 0.6
 8 -1 -1 0 0.7
 8 -1 -1 -0.3 1.7
 -8 1 1 0.4 0.5
 -8 1 1 0.3 2.1
 1 7 1 1.7 1.8
 -8 1 1 1.3 0.5
 7 -8 1 0.1 0.9
 1 7 1 1.6 0.8
 7 -8 1 0.4 0.8
 9 -2 -1 9 1.1
 9 -2 -1 8.9 1.1
 -7 9 -1 9.7 1.1
 -2 -7 -1 8.7 1.1
 -7 9 -1 9.1 0.9
 -7 9 -1 9.2 1.2
 9 -2 -1 9 1
 7 -9 1 10.5 1.2
 -9 2 1 9.9 0.7
 -8 -1 -1 9.1 0.8
 -1 9 -1 9.4 1
 -8 -1 -1 8.3 0.9
 9 -8 -1 9.7 1.3
 -8 -1 -1 10 0.9
 1 -9 1 9.9 1
 8 1 1 7.7 1.3
 -8 0 -1 128.89 5.3
 8 -8 -1 133.79 6.1
 0 8 -1 124.99 5.6
 -8 0 -1 130.39 5.5
 -8 0 -1 129.29 5.2
 0 -8 1 132.39 8.1
 8 0 1 140.79 5.8
 -8 8 1 121.39 5.3
 -8 8 1 122.69 5.7
 -8 8 1 123.99 5.5
 0 -8 1 120.99 5.6
 7 -8 -1 35.7 2.6
 7 -8 -1 35.9 2.4
 1 7 -1 33.7 2.1
 -8 1 -1 33.3 1.6
 -8 1 -1 34.5 1.8
 -8 1 -1 37.6 1.9
 -7 8 1 34.3 2.3
 -7 8 1 34.7 2.1
 -1 -7 1 35.8 4.5
 -7 8 1 36.2 1.9
 8 -1 1 36.5 2
 8 -1 1 38.1 2.2
 -1 -7 1 33.3 2
 8 -1 1 32.1 2.2
 -8 2 -1 113.99 4.8
 2 6 -1 111.79 5.1
 -8 2 -1 115.59 4.9
 2 6 -1 108.79 5.2
 6 -8 -1 118.99 5.6
 6 -8 -1 123.39 5.5
 8 -2 1 118.29 5.3
 8 -2 1 112.09 8.2
 -6 8 1 119.49 5.3
 -2 -6 1 108.19 6.7
 -2 -6 1 114.99 7.7
 -6 8 1 118.89 5.1
 -2 -6 1 126.59 5.2
 -2 -6 1 108.29 7.2
 -6 8 1 116.09 6.4
 -6 8 1 117.59 5.7
 8 -2 1 118.09 5.1
 -6 8 1 116.59 5.2
 8 -2 1 118.59 5.3
 5 -8 -1 36.9 2.7
 3 5 -1 35.4 2.8
 5 -8 -1 34.7 2.4
 -5 8 1 35.5 2.3
 8 -3 1 37.3 3
 8 -3 1 38.9 2.5
 -3 -5 1 36.3 2.2
 -3 -5 1 34.5 2
 -3 -5 1 33.2 3.6
 -3 -5 1 42.7 4.6
 8 -3 1 33 2.3
 -5 8 1 40 2.3
 -5 8 1 35 2.8
 8 -3 1 43 4.8
 8 -3 1 36.6 2.4
 -3 -5 1 33.9 2.3
 -3 -5 1 41 4
 -5 8 1 36.5 3.2
 -5 8 1 37.5 2.6
 4 4 -1 64.89 3.3
 4 -8 -1 60.89 4.5
 4 -8 -1 53.79 3.2
 4 -8 -1 68.89 3.4
 4 -8 -1 63.59 12.1
 -4 -4 1 64.49 3.2
 8 -4 1 64.19 3
 -4 8 1 64.99 3.3
 -4 8 1 62.59 3.1
 -4 8 1 51.39 5.1
 8 -4 1 62.69 4.3
 8 -4 1 59.09 3.1
 -4 8 1 65.49 3.7
 -4 8 1 59.39 3.3
 -4 -4 1 61.19 3.1
 -4 -4 1 70.19 7.4
 8 -4 1 62.99 3.2
 8 -4 1 64.99 3.9
 -4 -4 1 61.39 3
 -4 -4 1 61.69 2.8
 8 -4 1 63.19 3.4
 3 -8 -1 26.5 9.9
 3 -8 -1 42.9 2.8
 3 -8 -1 35.2 3.5
 -3 8 1 34.9 2.4
 -5 -3 1 39.4 2.6
 -3 8 1 37.1 2.6
 -5 -3 1 35.3 4.3
 8 -5 1 31.2 2.9
 8 -5 1 29.8 2.5
 8 -5 1 38.6 4.5
 -3 8 1 29.5 2.5
 -5 -3 1 38 1.9
 8 -5 1 36.1 2.8
 -5 -3 1 37.1 3.8
 -3 8 1 36.9 2.2
 -5 -3 1 36.4 2
 -3 8 1 37.6 3.6
 8 -5 1 34.3 2.6
 6 2 -1 429.46 16.6
 2 -8 -1 395.26 18.4
 2 -8 -1 409.86 16.4
 8 -6 1 396.36 16.2
 8 -6 1 404.26 16.7
 -2 8 1 401.46 16.2
 -2 8 1 437.86 16.6
 -6 -2 1 370.86 18.1
 8 -6 1 384.16 16.1
 -6 -2 1 395.46 16.4
 8 -6 1 415.56 16.6
 -6 -2 1 413.46 16
 8 -6 1 387.56 19.2
 -2 8 1 409.36 17.8
 -2 8 1 393.36 16.7
 -6 -2 1 415.66 19.7
 -6 -2 1 407.06 16.2
 -6 -2 1 414.26 16.3
 8 -6 1 412.16 16.7
 -2 8 1 367.76 18.2
 7 1 -1 1 0.6
 7 1 -1 1 0.9
 7 1 -1 0.4 0.6
 1 -8 -1 0.6 0.7
 1 -8 -1 -48.7 34.5
 1 -8 -1 0 1.5
 -7 -1 1 1.1 0.5
 8 -7 1 -0.6 0.9
 -7 -1 1 0.3 1.9
 8 -7 1 0.5 1
 8 -7 1 1.4 1.5
 -1 8 1 0.6 1.3
 -7 -1 1 0.1 0.5
 -7 -1 1 0.7 0.6
 -1 8 1 0.9 0.7
 -7 -1 1 1.2 0.5
 -7 -1 1 0.5 1.1
 8 0 -1 13.7 1.1
 0 -8 -1 16.7 2.9
 -8 8 -1 11.3 1.2
 -8 8 -1 12.9 1.2
 8 0 -1 13.7 1.2
 0 -8 -1 11 1.3
 8 0 -1 13.3 1.5
 -8 0 1 13.6 1.1
 0 8 1 12.3 1.2
 8 -8 1 13.8 1.6
 -8 0 1 14.1 0.9
 8 -8 1 13.9 1.4
 -8 0 1 14.5 1
 -1 -8 -1 13 1.5
 9 -1 -1 18 1.2
 -8 9 -1 16.9 1.3
 9 -1 -1 16 1.1
 -9 1 1 16.9 1.2
 8 -9 1 15.5 1.3
 8 -9 1 16.4 1.5
 -9 1 -1 9.8 0.6
 8 -9 -1 8.6 1
 8 -9 -1 11 1.6
 9 -1 1 8.8 1
 -1 -8 1 9.1 1
 7 -9 -1 37.4 2.4
 7 -9 -1 35.8 2.1
 9 -2 1 37.3 2
 -7 9 1 38.9 2.2
 9 -2 1 40 2.1
 -7 9 1 39.3 2
 9 -2 1 38.9 2.1
 -2 -7 1 39.2 2.1
 -7 9 1 39.5 2.4
 6 -9 -1 7.4 1
 3 6 -1 9.3 1
 6 -9 -1 7.8 1.1
 -3 -6 1 6.8 1
 9 -3 1 7.6 1.3
 9 -3 1 8.4 2.5
 9 -3 1 9.3 1
 -6 9 1 8.7 0.9
 -6 9 1 10.8 1.4
 -3 -6 1 7.9 2.2
 9 -3 1 5.5 0.9
 -6 9 1 7.3 1
 4 5 -1 9.5 1.7
 5 -9 -1 7.7 1.3
 -5 9 1 7.6 1
 -5 9 1 6.1 1
 -4 -5 1 5.4 0.8
 -4 -5 1 5.1 0.8
 9 -4 1 9.3 2.7
 -4 -5 1 6.9 1
 9 -4 1 7 1
 -5 9 1 5.5 1.1
 -4 -5 1 6.4 1
 9 -4 1 4.3 0.7
 -4 -5 1 5.4 1.8
 9 -4 1 5 0.9
 -5 9 1 5.9 1.7
 -4 -5 1 7 2.1
 -5 9 1 6.7 0.8
 4 -9 -1 11.9 1.3
 4 -9 -1 14.1 10.6
 5 4 -1 10.3 1.2
 -4 9 1 11.1 2.2
 9 -5 1 10.6 1.1
 9 -5 1 10.8 1.1
 -5 -4 1 11.6 1.1
 -5 -4 1 12.8 2.6
 -5 -4 1 14.6 2.7
 -5 -4 1 9.3 1.1
 -4 9 1 10.5 1.5
 -4 9 1 10.3 1.2
 9 -5 1 13.7 3.1
 -4 9 1 11.6 1.1
 9 -5 1 8.5 1.2
 9 -5 1 9.3 1.1
 -5 -4 1 10.8 1.3
 9 -5 1 11.1 1.4
 -5 -4 1 10.3 0.9
 -4 9 1 10.7 1.2
 9 -5 1 9.8 1.2
 6 3 -1 32.8 2.2
 3 -9 -1 30.5 2
 3 -9 -1 34 4
 3 -9 -1 12.7 14.1
 -6 -3 1 32.9 4.3
 9 -6 1 29.2 1.7
 -6 -3 1 31.9 1.9
 9 -6 1 30.5 1.6
 -3 9 1 29.7 2
 -3 9 1 32.5 3.3
 9 -6 1 28.6 2
 -3 9 1 30.9 2
 -6 -3 1 33.4 1.6
 -6 -3 1 33.8 2.1
 9 -6 1 33.2 4
 -6 -3 1 36 3.6
 9 -6 1 31.7 2.3
 2 -9 -1 9.8 1.2
 7 2 -1 10.3 1.2
 9 -7 1 8.9 1.2
 -7 -2 1 9.4 0.9
 -2 9 1 9.9 1.1
 -7 -2 1 8.7 0.8
 -2 9 1 13.6 2.5
 9 -7 1 8.6 1.1
 -7 -2 1 10.9 1
 -7 -2 1 15.2 3.4
 -7 -2 1 9 1
 8 1 -1 17 1.3
 1 -9 -1 19.1 1.5
 -8 -1 1 14.6 1.1
 9 -8 1 15.3 1.2
 -8 -1 1 16.7 1
 -8 -1 1 15.7 1.1
 9 -8 1 15.5 1.3
 6 -10 -1 20.7 1.5
 -4 -6 1 18.3 1.3
 -6 10 1 22.1 1.7
 -6 10 1 23.7 1.7
 -6 10 1 20.6 1.2
 10 -4 1 19.1 1.3
 5 -10 -1 14.7 1.3
 -5 -5 1 14.7 1.1
 -5 10 1 14.1 1
 -5 10 1 16.7 1.6
 4 -10 -1 32.4 1.9
 6 4 -1 33.3 1.7
 -6 -4 1 31.8 1.7
 -6 -4 1 31.4 1.6
 0 0 -2 4.2 2.3
 0 0 2 2.2 0.3
 0 0 2 1.7 0.3
 0 0 2 4.4 1.2
 0 1 -2 4934.01 181.58
 0 -1 2 4128.79 179.78
 1 0 -2 3752.12 153.48
 1 -1 2 3936.41 152.18
 2 -1 -2 2941.31 110.99
 1 1 2 2741.13 110.89
 1 -2 2 2541.85 110.09
 -2 1 2 2676.23 110.19
 3 -2 -2 533.65 23.7
 -2 -1 -2 475.95 26.7
 1 -3 2 541.65 26.5
 2 -2 -2 4760.12 181.68
 0 -2 2 4383.56 183.78
 1 -2 -2 3008.4 122.69
 1 1 -2 2863.91 124.79
 -1 2 2 3248.18 123.19
 2 -1 2 3102.29 120.39
 0 -2 -2 1.5 0.4
 -2 2 -2 2.1 0.2
 2 0 -2 -0.7 2.5
 2 0 -2 2.8 0.4
 0 -2 -2 1.7 0.3
 2 0 -2 1.9 0.3
 -2 0 2 0.6 0.5
 -2 0 2 1.5 0.6
 0 2 2 0.6 0.5
 0 2 2 1.5 0.3
 -2 0 2 2.1 3.6
 2 -2 2 5.3 1.4
 0 2 2 1.9 0.4
 -2 0 2 0.5 0.5
 -1 -2 -2 358.26 19.8
 3 -1 -2 330.27 14.4
 3 -1 -2 371.66 17.8
 -2 3 -2 358.66 14.3
 -2 3 -2 384.26 15.1
 1 2 2 345.67 14.4
 -3 1 2 368.76 14.8
 2 -3 2 388.46 19
 2 -3 2 385.26 14.8
 1 2 2 359.36 14.3
 -2 -2 -2 672.73 36.2
 4 -2 -2 730.43 29.6
 2 2 2 737.33 29
 2 -4 2 756.62 35.7
 2 -4 2 690.53 28.1
 -2 5 -2 677.13 27.2
 2 -5 2 680.23 35.9
 3 2 2 669.93 26.6
 2 -5 2 637.84 26.6
 -5 3 2 592.74 28.4
 4 -3 -2 7944.6 286.17
 4 -3 -2 7349.46 286.67
 1 -4 2 6570.94 296.07
 3 -3 -2 5195.28 218.78
 0 -3 2 5835.82 223.88
 2 -3 -2 452.45 18
 1 2 -2 438.66 18
 1 2 -2 464.45 18
 2 -3 -2 437.26 21.9
 -1 -2 2 510.25 25.7
 2 1 -2 346.47 14.2
 2 1 -2 330.97 20.2
 1 -3 -2 314.57 21.1
 1 -3 -2 360.46 14.1
 1 -3 -2 397.56 19.4
 -2 -1 2 387.06 21.8
 3 0 -2 6270.57 251.27
 0 -3 -2 6846.92 253.87
 3 -3 2 5785.02 248.58
 3 -3 2 6388.66 248.38
 4 -1 -2 2122.29 89.19
 -1 -3 -2 2275.37 95.49
 3 -4 2 2159.98 91.79
 3 -4 2 2254.77 91.69
 2 3 2 441.96 18.3
 2 3 2 450.35 19.4
 -5 2 2 453.65 20
 -5 2 2 460.15 18.7
 3 -5 2 453.95 25.9
 3 -5 2 489.35 19.4
 6 -3 -2 462.75 19.5
 -3 -3 -2 506.45 21.4
 -3 -3 -2 481.45 21.4
 -6 3 2 481.75 19.3
 3 -6 2 501.25 30.4
 3 -6 2 497.05 20
 3 -6 2 494.75 20.8
 -6 3 2 481.65 19.6
 -6 3 2 483.95 19.7
 3 3 2 488.55 21.1
 -6 3 2 477.75 21.5
 -3 7 -2 538.15 23.6
 -4 -3 -2 562.44 24.5
 7 -4 -2 556.94 25
 7 -4 -2 550.74 21.7
 7 -4 -2 526.65 21.8
 -4 -3 -2 533.75 23.7
 -7 4 2 507.95 21.6
 -7 4 2 520.15 21.8
 3 -7 2 593.44 22
 4 3 2 531.05 23.6
 3 -7 2 552.54 23.5
 3 -7 2 572.34 35.5
 4 3 2 534.75 22.2
 -2 6 -2 66.79 4.5
 -2 6 -2 67.89 3.4
 6 -4 -2 64.49 3.4
 -2 6 -2 74.09 3.7
 -4 -2 -2 61.89 3.1
 6 -4 -2 66.49 3.3
 6 -4 -2 68.49 3.5
 6 -4 -2 64.09 3.1
 -4 -2 -2 68.09 2.9
 -2 6 -2 67.79 3.4
 -4 -2 -2 65.59 3
 -2 6 -2 61.19 4.7
 -4 -2 -2 63.49 5.1
 6 -4 -2 69.09 3.6
 6 -4 -2 59.79 3.2
 -4 -2 -2 68.49 3.1
 -2 6 -2 64.49 3.1
 4 2 2 63.69 3.6
 2 -6 2 91.99 12.4
 4 2 2 67.59 3.3
 4 2 2 65.19 3
 2 -6 2 59.49 3.3
 4 2 2 67.09 4.5
 2 -6 2 68.29 3.3
 4 2 2 66.39 3.1
 2 -6 2 63.29 4.6
 -1 5 -2 578.14 24.1
 5 -4 -2 537.35 22.1
 4 1 2 544.45 24
 1 -5 2 590.64 23.8
 1 -5 2 573.74 22.3
 1 -5 2 525.65 33.5
 4 -4 -2 8018.3 287.77
 4 -4 -2 6548.04 287.97
 3 -4 -2 6831.72 288.87
 3 -4 -2 7667.63 288.07
 -1 -3 2 7268.27 294.57
 2 -4 -2 827.22 38.4
 -2 -2 2 746.13 41
 1 -4 -2 2234.98 94.99
 0 -4 -2 1361.06 61.59
 4 0 -2 1275.87 57.49
 -1 -4 -2 746.53 43
 4 -5 2 866.61 35.8
 1 4 2 753.72 30.7
 1 4 2 811.62 31
 4 -5 2 705.63 33.8
 -2 -4 -2 369.86 17.3
 -2 -4 -2 378.86 15.2
 -2 -4 -2 389.36 15.4
 6 -2 -2 355.26 15.4
 -4 6 -2 389.96 15.5
 -4 6 -2 371.26 15.1
 -4 6 -2 372.36 16.4
 6 -2 -2 375.66 15.4
 6 -2 -2 375.06 15.4
 -2 -4 -2 367.76 16.8
 6 -2 -2 374.96 17.9
 -6 2 2 370.66 15.2
 4 -6 2 328.37 20.9
 2 4 2 379.36 16.9
 -6 2 2 385.66 15.4
 2 4 2 388.96 15.3
 4 -6 2 385.06 16.5
 2 4 2 379.56 15.4
 4 -6 2 402.16 15.5
 -6 2 2 385.76 15.8
 4 -6 2 388.06 16
 2 4 2 402.86 17.3
 4 -6 2 406.46 22.7
 -3 -4 -2 307.17 12.4
 7 -3 -2 288.67 12.4
 -3 -4 -2 317.67 14.6
 7 -3 -2 273.47 12.5
 -4 7 -2 296.07 12.6
 -4 7 -2 307.77 13.1
 -3 -4 -2 298.97 15
 -3 -4 -2 307.07 14.6
 -4 7 -2 290.07 12.2
 -4 7 -2 283.17 13.8
 -3 -4 -2 314.87 12.3
 7 -3 -2 308.37 15.6
 7 -3 -2 309.07 12.5
 -4 7 -2 302.47 13.3
 7 -3 -2 316.47 12.7
 -3 -4 -2 309.57 12.1
 7 -3 -2 322.87 12.8
 -3 -4 -2 275.47 12.5
 3 4 2 298.17 12.3
 4 -7 2 320.27 12.7
 -7 3 2 288.17 12.2
 4 -7 2 302.87 12.5
 -7 3 2 300.67 12.5
 3 4 2 310.07 14.6
 4 -7 2 300.37 13.3
 4 -7 2 320.57 21.5
 -4 -4 -2 141.59 6
 -4 8 -2 135.59 6.7
 8 -4 -2 140.19 6.2
 8 -4 -2 140.59 9.2
 -4 -4 -2 133.69 5.8
 -4 -4 -2 127.89 8.2
 -4 8 -2 128.69 6.1
 -4 -4 -2 140.49 5.6
 -4 8 -2 137.09 5.8
 8 -4 -2 148.99 6.5
 8 -4 -2 131.49 5.9
 -4 -4 -2 130.09 6
 -4 8 -2 132.29 6.4
 -4 8 -2 131.19 7.6
 -4 -4 -2 130.69 8
 4 -8 2 128.69 6.7
 4 -8 2 146.49 6.9
 4 -8 2 140.39 15.4
 4 -8 2 120.89 6
 -8 4 2 128.09 5.8
 -8 4 2 124.89 5.6
 4 4 2 129.49 6.3
 4 4 2 128.89 7.7
 -5 -4 -2 41.9 1.9
 -4 9 -2 36.7 2.6
 -5 -4 -2 38.4 2.6
 9 -5 -2 38 2.2
 9 -5 -2 43.2 2.5
 -5 -4 -2 39.4 3.9
 9 -5 -2 35.9 2.1
 -4 9 -2 40.8 2.4
 -5 -4 -2 41.4 2.3
 9 -5 -2 39 4.4
 -4 9 -2 38.4 2.3
 -4 9 -2 40.6 2.1
 -5 -4 -2 45.9 2.4
 5 4 2 38.8 2.1
 4 -9 2 43.4 12.1
 4 -9 2 41.6 2.4
 -5 -3 -2 76.09 3.8
 -3 8 -2 80.69 4.4
 -5 -3 -2 86.79 3.9
 -5 -3 -2 77.59 6.2
 8 -5 -2 74.19 5
 -5 -3 -2 80.89 3.7
 -3 8 -2 74.19 5.4
 8 -5 -2 75.99 6.2
 8 -5 -2 83.29 4.3
 8 -5 -2 85.69 4
 -5 -3 -2 74.59 5.6
 -3 8 -2 65.89 4
 -3 8 -2 76.19 4
 -5 -3 -2 77.29 3.6
 8 -5 -2 70.19 3.8
 5 3 2 78.49 3.8
 3 -8 2 72.29 5
 5 3 2 69.19 3.9
 3 -8 2 83.19 14.7
 3 -8 2 79.49 4.6
 -2 7 -2 219.48 11.9
 7 -5 -2 217.88 9.8
 -5 -2 -2 232.68 11.6
 7 -5 -2 245.48 10.3
 -5 -2 -2 232.78 9.6
 -5 -2 -2 242.68 12.8
 7 -5 -2 235.78 12.6
 -5 -2 -2 239.28 9.6
 7 -5 -2 228.18 10
 7 -5 -2 234.38 9.8
 -2 7 -2 237.18 9.7
 -5 -2 -2 217.08 9.7
 -5 -2 -2 235.68 9.4
 7 -5 -2 238.68 9.8
 7 -5 -2 244.48 10.2
 -2 7 -2 231.68 11.7
 -2 7 -2 234.78 10
 -2 7 -2 254.87 10.5
 -2 7 -2 243.08 10.1
 5 2 2 232.88 9.8
 2 -7 2 262.17 25
 -7 5 2 224.18 10.5
 2 -7 2 230.08 11.7
 5 2 2 221.18 10.1
 -1 6 -2 744.33 31.2
 -6 5 2 757.72 29.2
 1 -6 2 742.63 29.5
 1 -6 2 728.43 45.6
 5 1 2 671.13 31
 1 -6 2 730.33 30.6
 5 -5 -2 119.89 5.7
 5 -5 -2 136.19 5.9
 5 -5 -2 130.89 5.7
 0 5 -2 128.59 6
 0 5 -2 132.89 5.8
 -5 0 -2 126.49 5.4
 5 -5 -2 120.09 5.5
 -5 0 -2 125.29 7.8
 0 5 -2 125.79 5.4
 5 -5 -2 140.99 5.9
 0 5 -2 130.39 7.1
 -5 0 -2 129.89 5.3
 -5 0 -2 128.29 5.3
 0 5 -2 127.19 5.7
 0 -5 2 119.39 6
 -5 5 2 118.89 5.4
 -5 5 2 128.09 5.4
 5 0 2 128.59 5.4
 -5 5 2 132.49 5.7
 5 0 2 130.49 5.9
 -5 5 2 126.39 5.9
 5 0 2 132.89 7.8
 5 0 2 130.69 5.6
 0 -5 2 129.39 7.1
 0 -5 2 126.99 5.5
 5 0 2 127.69 5.5
 0 -5 2 132.39 7.4
 0 -5 2 101.79 15.1
 1 4 -2 596.24 22.9
 1 4 -2 587.44 22.6
 4 -5 -2 603.74 28.5
 4 -5 -2 549.54 22.6
 4 -5 -2 543.85 22.5
 4 -5 -2 533.25 28.6
 -1 -4 2 595.34 24.3
 5 -1 2 518.85 22.5
 -1 -4 2 562.54 36
 3 -5 -2 592.04 24.8
 3 -5 -2 599.24 24.7
 3 -5 -2 676.43 32.1
 -2 -3 2 597.74 39.2
 -2 -3 2 665.83 26.5
 3 2 -2 410.76 17
 3 2 -2 438.06 16.9
 2 -5 -2 426.86 17
 2 -5 -2 396.16 24.2
 3 2 -2 437.76 16.9
 2 -5 -2 432.96 17
 3 2 -2 419.96 18.3
 2 -5 -2 424.66 18
 -3 -2 2 424.16 18.5
 -2 5 2 429.26 18.1
 1 -5 -2 764.42 40.5
 -5 4 -2 756.52 29.7
 0 -5 -2 19 1.7
 0 -5 -2 14.5 0.9
 0 -5 -2 14.8 1.3
 5 0 -2 16 1.2
 0 -5 -2 9.6 8.4
 0 -5 -2 14.8 1.1
 -5 5 -2 15.2 1.5
 -5 5 -2 15.5 1
 0 -5 -2 14.8 2.5
 -5 5 -2 15 1.1
 0 -5 -2 15.3 1.3
 5 0 -2 17.5 1.4
 5 0 -2 21.4 3.2
 5 0 -2 14.4 1.4
 -5 0 2 15.9 1.2
 0 5 2 15 2.2
 5 -5 2 14.5 2.4
 5 -5 2 16 1.2
 0 5 2 13.4 2.2
 5 -5 2 17 1.6
 0 5 2 15 1.4
 -5 0 2 15.2 1.9
 -5 0 2 20.6 3.1
 0 5 2 14.7 1.1
 5 -5 2 16.9 1.5
 5 -5 2 14.8 1.5
 5 -5 2 15.6 1
 5 -5 2 14.4 0.9
 6 -1 -2 50.99 4.6
 -5 6 -2 46.3 2.4
 -1 -5 -2 46.2 2.1
 -1 -5 -2 23 15.1
 -1 -5 -2 46 3.5
 -5 6 -2 44.1 2.1
 6 -1 -2 42.1 2.9
 6 -1 -2 44.4 3.1
 -5 6 -2 43 2.4
 -1 -5 -2 43.6 2.4
 -1 -5 -2 44.1 4.1
 -5 6 -2 42.3 3
 -1 -5 -2 40.6 3.7
 -1 -5 -2 41.8 2.2
 -5 6 -2 42.6 2.2
 -6 1 2 45.5 2.5
 -6 1 2 43 2.3
 5 -6 2 41 2.7
 -6 1 2 41 3
 5 -6 2 46.7 3.7
 1 5 2 47 4.1
 1 5 2 43.5 3.8
 5 -6 2 45.9 2.9
 1 5 2 41.5 2.5
 -6 1 2 42.1 4.4
 5 -6 2 46.2 3.6
 -5 7 -2 109.79 5.9
 -2 -5 -2 103.09 4.4
 -5 7 -2 102.29 5
 -2 -5 -2 94.49 6.8
 7 -2 -2 103.79 4.9
 7 -2 -2 104.19 7.6
 -5 7 -2 101.09 4.8
 -2 -5 -2 107.39 4.7
 -5 7 -2 102.49 4.5
 7 -2 -2 94.99 4.7
 -2 -5 -2 102.99 6.4
 7 -2 -2 105.29 4.9
 -5 7 -2 102.69 4.7
 -2 -5 -2 90.39 5.3
 7 -2 -2 104.79 4.8
 5 -7 2 102.69 5.7
 2 5 2 99.89 4.7
 5 -7 2 101.19 4.9
 2 5 2 107.09 6.9
 2 5 2 102.59 4.6
 5 -7 2 112.19 5.1
 -7 2 2 102.89 7.4
 -7 2 2 107.99 5.3
 2 5 2 104.79 6.5
 -3 -5 -2 13 2.8
 -5 8 -2 9.8 1.9
 -3 -5 -2 8.6 2.1
 -3 -5 -2 8.8 1
 -5 8 -2 8.7 1.2
 8 -3 -2 6.8 1.6
 -3 -5 -2 8.2 1
 -3 -5 -2 9.7 1.3
 -3 -5 -2 7.3 1.3
 8 -3 -2 15 3.6
 -5 8 -2 9.8 1.2
 -5 8 -2 9.8 1.2
 -3 -5 -2 9.5 2.3
 8 -3 -2 7.3 1
 8 -3 -2 5.2 1.7
 8 -3 -2 9.1 1.9
 -5 8 -2 9.6 1.5
 5 -8 2 9.3 1.4
 3 5 2 8.8 1.4
 -8 3 2 9.4 0.9
 5 -8 2 7.1 1.2
 3 5 2 11.7 2.5
 3 5 2 10 1
 -8 3 2 8.7 1
 -4 -5 -2 15.8 1.2
 -4 -5 -2 15 1.4
 -4 -5 -2 13.1 2.4
 9 -4 -2 12.4 1.1
 -4 -5 -2 15.1 1.4
 -5 9 -2 14.5 1.4
 -5 9 -2 14.9 1.2
 9 -4 -2 12.7 1.3
 -5 9 -2 13.3 1.7
 -5 9 -2 15.1 1.9
 9 -4 -2 13.5 2.7
 9 -4 -2 14.5 1.6
 9 -4 -2 15.8 1.3
 5 -9 2 13.2 1.4
 5 -9 2 14 1.2
 10 -5 -2 86.19 3.9
 -5 10 -2 101.69 5
 10 -5 -2 87.79 3.9
 -5 10 -2 93.99 3.9
 -5 -5 -2 96.69 4.1
 -5 10 -2 84.79 4.7
 5 -10 2 94.29 4.3
 -6 -3 -2 17.5 3.5
 -3 9 -2 13.9 1.4
 -3 9 -2 9.7 1.4
 -6 -3 -2 12.3 1
 -6 -3 -2 13.4 1.6
 -3 9 -2 12 1.5
 -6 -3 -2 12.2 1.2
 9 -6 -2 12.1 1.5
 -6 -3 -2 10.9 1.3
 -3 9 -2 11.4 1.2
 9 -6 -2 11.9 1.1
 9 -6 -2 11.2 1.1
 3 -9 2 10.4 1.5
 3 -9 2 1.3 16.6
 6 3 2 12.9 1.2
 -2 8 -2 263.27 10.4
 8 -6 -2 273.37 11
 -2 8 -2 247.68 10.8
 -6 -2 -2 266.87 10.1
 -6 -2 -2 239.08 12.2
 -6 -2 -2 259.47 10.4
 -6 -2 -2 254.77 13.6
 8 -6 -2 253.27 10.3
 -6 -2 -2 253.27 10.3
 8 -6 -2 232.78 13.1
 -2 8 -2 239.88 11.1
 -2 8 -2 267.27 10.7
 8 -6 -2 247.48 10.5
 -6 -2 -2 229.18 10.5
 -2 8 -2 241.28 12.5
 8 -6 -2 254.07 10.8
 -8 6 2 233.98 10.3
 2 -8 2 253.17 12.4
 2 -8 2 260.47 10.5
 -8 6 2 233.78 10.5
 6 2 2 271.17 10.6
 2 -8 2 294.77 40.6
 -1 7 -2 105.89 5.3
 -6 -1 -2 111.79 4.8
 -1 7 -2 113.39 4.9
 -1 7 -2 117.99 5.4
 7 -6 -2 118.19 5.6
 -6 -1 -2 104.99 4.9
 -6 -1 -2 113.59 4.6
 -6 -1 -2 110.09 4.7
 7 -6 -2 110.79 5.1
 -1 7 -2 109.99 5.6
 -1 7 -2 105.29 7.1
 -6 -1 -2 101.39 6.4
 7 -6 -2 124.19 5.6
 7 -6 -2 111.79 5
 -6 -1 -2 109.59 8
 7 -6 -2 92.29 6.9
 -7 6 2 106.79 5
 -7 6 2 105.49 4.7
 1 -7 2 110.09 21.5
 1 -7 2 101.19 4.8
 6 1 2 113.39 4.9
 1 -7 2 112.09 7.2
 6 1 2 114.49 5
 6 1 2 103.49 5.3
 6 1 2 117.69 5.2
 -7 6 2 105.39 4.8
 -6 0 -2 1019.3 44.3
 0 6 -2 1088.99 43.3
 6 0 2 1082.89 46
 0 -6 2 1175.28 65.99
 0 -6 2 1128.49 45.2
 1 5 -2 732.73 30.1
 5 -6 -2 737.03 30.2
 -6 1 -2 770.72 31.2
 5 -6 -2 761.22 31.8
 5 -6 -2 812.22 33.2
 5 -6 -2 749.73 30.4
 6 -1 2 803.02 33.5
 -1 -5 2 740.93 30.1
 -1 -5 2 769.52 52.49
 -1 -5 2 800.22 30.3
 -1 -5 2 743.23 33.1
 -1 -5 2 756.62 32.3
 2 4 -2 63.69 4.8
 -6 2 -2 57.89 2.7
 4 -6 -2 62.59 3.3
 4 -6 -2 71.19 9
 4 -6 -2 65.79 4
 2 4 -2 65.89 3.3
 -6 2 -2 58.89 2.8
 4 -6 -2 69.69 3.4
 -2 -4 2 65.19 4.8
 -2 -4 2 56.99 3.9
 -4 6 2 61.19 3
 -2 -4 2 65.49 3.2
 6 -2 2 63.69 3.3
 -4 6 2 67.29 3.2
 -4 6 2 66.89 3.5
 -2 -4 2 75.89 5.2
 -4 6 2 64.29 3.8
 6 -2 2 62.89 3.3
 -2 -4 2 66.19 3
 6 -2 2 64.79 3.3
 6 -2 2 66.79 3.6
 -4 6 2 66.69 3.3
 6 -2 2 68.49 3.1
 6 -2 2 72.79 5.7
 -2 -4 2 67.89 2.9
 3 -6 -2 511.65 20.7
 3 3 -2 495.05 21
 3 -6 -2 500.05 30
 3 3 -2 466.85 19.3
 3 -6 -2 492.55 19.3
 -3 6 2 447.66 20.8
 -3 -3 2 482.85 21.3
 6 -3 2 477.75 19.5
 -3 -3 2 457.45 23.1
 4 2 -2 354.66 19.5
 2 -6 -2 394.66 16.7
 2 -6 -2 373.26 16.4
 4 2 -2 367.46 14.8
 2 -6 -2 366.66 15
 4 2 -2 373.56 14.9
 2 -6 -2 361.96 26.4
 -2 6 2 361.16 16.1
 -4 -2 2 379.06 16.9
 -4 -2 2 394.56 16.8
 6 -4 2 376.96 17.7
 -2 6 2 358.46 16.7
 6 -4 2 377.06 15
 6 -4 2 353.86 14.9
 6 -4 2 369.46 15
 6 -4 2 381.36 15.3
 5 1 -2 41.6 2.3
 1 -6 -2 42.3 3.7
 5 1 -2 41.5 4.1
 1 -6 -2 55.79 5.5
 1 -6 -2 44.8 11.7
 -6 5 -2 42.3 2
 -6 5 -2 42.6 2.1
 5 1 -2 43.3 2.2
 5 1 -2 43.9 2.8
 1 -6 -2 42.9 2.3
 6 -5 2 42.2 2.6
 6 -5 2 39.8 2.1
 -1 6 2 45 4.1
 -5 -1 2 44 3.5
 -1 6 2 42.6 2.5
 6 -5 2 40.8 4.1
 -5 -1 2 45.8 2.5
 6 -5 2 46 3
 -1 6 2 41.5 2.7
 -1 6 2 32.8 3.6
 6 -5 2 42.9 2.3
 -1 6 2 46.1 2.7
 6 -5 2 39.3 2.1
 -5 -1 2 44.8 5.4
 -5 -1 2 40.7 2.2
 6 0 -2 1.2 0.9
 6 0 -2 0.8 1.8
 0 -6 -2 -8.1 10.6
 0 -6 -2 1.3 1.5
 6 0 -2 2.7 0.8
 -6 6 -2 0.9 0.5
 0 -6 -2 0.8 1.5
 -6 6 -2 2.5 0.5
 -6 0 2 0.6 0.6
 -6 0 2 1.2 0.6
 -6 0 2 1.8 1.9
 6 -6 2 0.7 0.9
 -6 0 2 0.3 1
 0 6 2 1 1.3
 0 6 2 1.2 0.8
 0 6 2 1.3 0.8
 6 -6 2 0.7 1
 6 -6 2 0 1.2
 0 6 2 2.8 1.7
 0 6 2 0.8 0.9
 6 -6 2 0.3 1
 -1 -6 -2 36.3 4
 7 -1 -2 39.6 4.7
 -1 -6 -2 38.1 4.3
 -6 7 -2 37.8 2.1
 7 -1 -2 39.1 2.4
 7 -1 -2 36.6 2.3
 -1 -6 -2 33.1 2.2
 7 -1 -2 38.2 2.2
 -6 7 -2 35.6 1.9
 -6 7 -2 37.4 2.3
 1 6 2 36.7 4
 -7 1 2 37.9 2.9
 6 -7 2 34.8 2.5
 1 6 2 38.9 2.3
 1 6 2 44.9 4
 6 -7 2 39.1 2.6
 -7 1 2 35.8 2
 -7 1 2 35 4.6
 -7 1 2 35.9 2.2
 6 -7 2 39.8 2.6
 6 -7 2 36.7 3.4
 8 -2 -2 25.5 1.9
 -6 8 -2 25 2
 -2 -6 -2 26.7 4
 8 -2 -2 25.6 1.9
 8 -2 -2 28.5 4.3
 -2 -6 -2 27.4 1.9
 -6 8 -2 27.1 1.6
 -6 8 -2 24.4 2.3
 -6 8 -2 25.8 1.7
 -2 -6 -2 28.7 3.6
 8 -2 -2 25.8 1.8
 6 -8 2 25.4 2.1
 2 6 2 29 3.7
 -8 2 2 25.6 1.5
 6 -8 2 26.7 2.1
 -8 2 2 24.7 1.6
 9 -3 -2 36.7 2
 9 -3 -2 35.5 2
 -3 -6 -2 45.6 4.5
 -3 -6 -2 41.2 2.4
 -6 9 -2 38.2 3
 -6 9 -2 37.5 2
 9 -3 -2 44.5 5.9
 -6 9 -2 37 2.9
 9 -3 -2 36.2 2.2
 6 -9 2 34.8 2.1
 6 -9 2 35.9 2.3
 -2 9 -2 36.4 2.1
 -7 -2 -2 36.4 2.2
 -7 -2 -2 33.8 1.9
 -7 -2 -2 34.5 1.7
 9 -7 -2 34.9 2.2
 -7 -2 -2 34.2 2
 2 -9 2 36.2 2
 7 2 2 34.4 1.9
 -7 -1 -2 30.3 1.7
 -7 -1 -2 27.5 2.1
 8 -7 -2 29.3 2.4
 -1 8 -2 28.9 2.1
 -7 -1 -2 27.3 1.8
 -7 -1 -2 31 1.6
 8 -7 -2 32.8 2.3
 -1 8 -2 29.8 2.1
 8 -7 -2 33.4 3.5
 7 1 2 30.9 2.1
 1 -8 2 25.7 3.5
 1 -8 2 29 2
 0 7 -2 136.19 6.2
 -7 0 -2 125.89 5.2
 -7 0 -2 119.49 5.4
 -7 0 -2 120.09 6.5
 7 -7 -2 112.69 6.7
 0 7 -2 117.39 5.4
 7 -7 -2 120.59 7.3
 -7 0 -2 122.29 5.4
 -7 0 -2 123.19 5
 0 -7 2 126.59 36.4
 0 -7 2 124.79 5.4
 -7 7 2 128.09 5.7
 0 -7 2 122.29 7.8
 7 0 2 118.99 5.8
 -7 7 2 125.79 5.4
 -7 7 2 124.39 5.2
 7 0 2 119.59 5.8
 0 -7 2 127.89 7.5
 1 6 -2 114.39 5.3
 6 -7 -2 112.29 5.5
 -7 1 -2 109.19 4.8
 -7 1 -2 102.79 4.6
 6 -7 -2 119.09 5.5
 1 6 -2 112.29 5.2
 -7 1 -2 110.49 4.7
 -1 -6 2 114.49 5.1
 -6 7 2 112.09 5.2
 7 -1 2 119.09 5.3
 -1 -6 2 109.59 7.5
 -1 -6 2 113.99 6.3
 7 -1 2 108.39 7.8
 -1 -6 2 113.79 7.1
 -6 7 2 110.19 4.9
 -6 7 2 111.59 5.5
 7 -1 2 116.09 5
 7 -1 2 114.19 5.5
 7 -1 2 115.69 5.2
 -6 7 2 110.49 6
 5 -7 -2 242.98 10
 5 -7 -2 230.08 10.1
 2 5 -2 229.48 9.9
 2 5 -2 243.78 10
 5 -7 -2 227.38 14.5
 5 -7 -2 198.08 14.7
 -5 7 2 234.48 9.7
 -2 -5 2 239.48 9.4
 -2 -5 2 237.38 12.3
 -2 -5 2 238.58 12.1
 -5 7 2 246.78 10.3
 7 -2 2 250.37 13.2
 7 -2 2 230.48 9.9
 -2 -5 2 217.58 11.1
 -2 -5 2 243.18 9.8
 -5 7 2 227.58 10.7
 7 -2 2 237.58 9.8
 7 -2 2 224.78 9.7
 7 -2 2 239.28 9.9
 -5 7 2 238.48 9.8
 -5 7 2 243.38 10
 7 -2 2 230.38 10.2
 4 -7 -2 549.54 32.5
 4 -7 -2 550.64 21.7
 4 -7 -2 569.94 23
 3 4 -2 495.05 21.6
 7 -3 2 538.65 21.7
 -3 -4 2 567.04 21.5
 -4 7 2 542.25 22.8
 7 -3 2 496.85 21.7
 -3 -4 2 534.05 24.2
 -3 -4 2 546.25 23.5
 -3 -4 2 529.95 23.8
 7 -3 2 537.65 25
 -3 -4 2 553.04 21.6
 4 3 -2 297.77 12.5
 3 -7 -2 292.17 14
 3 -7 -2 270.77 23.6
 3 -7 -2 290.17 12.3
 3 -7 -2 313.97 12.4
 7 -4 2 297.97 12.7
 7 -4 2 307.97 12.5
 7 -4 2 307.07 15.5
 -3 7 2 307.37 13.8
 7 -4 2 293.57 12.3
 -4 -3 2 306.77 14.5
 -4 -3 2 299.97 14.3
 -3 7 2 309.07 13.7
 7 -4 2 287.17 12.6
 -3 7 2 319.87 12.2
 -3 7 2 305.07 12.5
 -4 -3 2 271.87 12.8
 7 -4 2 296.97 12.1
 7 -4 2 291.47 12.2
 2 -7 -2 100.19 6.5
 5 2 -2 98.89 4.5
 5 2 -2 108.59 4.6
 5 2 -2 108.89 5
 2 -7 -2 105.59 4.8
 2 -7 -2 87.69 15.8
 -2 7 2 101.99 4.6
 -2 7 2 107.49 4.9
 7 -5 2 104.99 7.3
 -5 -2 2 99.69 4.8
 7 -5 2 103.99 5
 -5 -2 2 102.89 6.9
 -5 -2 2 96.59 6.3
 7 -5 2 101.49 4.6
 7 -5 2 105.19 5.1
 -5 -2 2 103.89 4.6
 7 -5 2 104.09 4.5
 7 -5 2 103.09 4.7
 -2 7 2 96.29 6.2
 -2 7 2 105.29 6.8
 -2 7 2 105.79 5.3
 -2 7 2 101.49 4.9
 7 -5 2 106.39 5.1
 6 1 -2 37.6 2
 1 -7 -2 38 15.8
 -7 6 -2 37.1 2
 6 1 -2 35.8 2.1
 1 -7 -2 42.1 4.2
 -7 6 -2 36.3 1.9
 1 -7 -2 32.9 2.1
 1 -7 -2 35.9 3.9
 6 1 -2 38.3 2.4
 -1 7 2 36.1 3.7
 -6 -1 2 35.2 4.5
 7 -6 2 40.1 2.7
 7 -6 2 33.3 2.5
 -1 7 2 38.9 2.4
 -1 7 2 36.2 2.4
 7 -6 2 36.3 2.6
 -1 7 2 36 2.6
 -1 7 2 38.7 2
 7 -6 2 38.4 4.1
 7 -6 2 35.1 2.3
 -6 -1 2 34.2 3.3
 -6 -1 2 35.9 2.2
 -1 7 2 36.2 4.1
 -6 -1 2 37.4 2
 7 0 -2 16.6 1.6
 7 0 -2 17.3 2.4
 -7 7 -2 17.2 1.3
 0 -7 -2 17.9 1.5
 0 -7 -2 21.5 3.2
 -7 7 -2 17.5 1.5
 -7 7 -2 17.7 1.2
 0 -7 -2 21.7 3.5
 7 0 -2 19.3 1.6
 7 0 -2 25.2 3.7
 0 -7 -2 59.59 42.8
 -7 0 2 17.3 1.3
 7 -7 2 18.6 2.8
 0 7 2 19.1 1.8
 7 -7 2 18.2 1.9
 -7 0 2 16.4 1.3
 7 -7 2 20.3 2.6
 -7 0 2 16 1.4
 0 7 2 19.4 3.3
 -7 0 2 19.4 2.2
 0 7 2 24.9 3.5
 7 -7 2 16.7 2.6
 -7 0 2 17.2 3.3
 -7 8 -2 4.4 1
 -7 8 -2 5.3 0.7
 8 -1 -2 5.1 0.9
 -1 -7 -2 4.3 0.8
 8 -1 -2 3.9 0.9
 -1 -7 -2 11.5 2.4
 -7 8 -2 5.9 0.9
 8 -1 -2 4.7 0.8
 -1 -7 -2 5.3 2.7
 7 -8 2 5.3 1.1
 7 -8 2 5.6 1.2
 1 7 2 1.2 2.9
 -8 1 2 5.4 0.8
 -8 1 2 5 0.7
 -8 -1 -2 3.7 0.8
 -8 -1 -2 5.3 0.9
 -1 9 -2 3.7 0.7
 9 -8 -2 5.1 1.1
 -8 -1 -2 4 0.5
 8 1 2 5 0.7
 1 -9 2 4.7 0.9
 -8 0 -2 5.4 0.6
 -8 0 -2 4.3 0.7
 8 -8 -2 3.8 1.4
 8 -8 -2 5.9 1.3
 0 8 -2 4.2 0.8
 -8 0 -2 5.9 0.7
 -8 8 2 5 0.8
 8 0 2 4.4 1.2
 -8 8 2 4.8 0.9
 0 -8 2 8.9 3
 7 -8 -2 26.7 2.1
 -8 1 -2 29.5 1.5
 7 -8 -2 32.4 2.4
 -8 1 -2 29.6 1.6
 1 7 -2 30.5 2
 -8 1 -2 30.9 1.7
 8 -1 2 29 1.9
 8 -1 2 31.3 1.8
 -7 8 2 28.1 2.1
 -7 8 2 30.5 1.9
 8 -1 2 27.6 2
 -1 -7 2 27.9 1.9
 -7 8 2 29.5 1.7
 -8 2 -2 249.18 10.1
 -8 2 -2 251.07 10
 6 -8 -2 246.08 10.7
 2 6 -2 249.08 10.4
 2 6 -2 245.08 10.4
 8 -2 2 258.27 10.3
 8 -2 2 254.67 10.4
 -2 -6 2 244.68 12
 -2 -6 2 237.18 12.5
 -6 8 2 252.17 11
 8 -2 2 260.77 10.5
 -6 8 2 254.97 11.7
 8 -2 2 240.78 10.6
 -2 -6 2 249.88 13.1
 8 -2 2 239.88 13.6
 -6 8 2 257.27 10.2
 -6 8 2 253.37 10.7
 5 -8 -2 76.59 3.8
 3 5 -2 73.89 3.8
 -3 -5 2 75.39 3.8
 -3 -5 2 73.39 5.2
 8 -3 2 78.69 4
 -5 8 2 80.19 4
 -3 -5 2 76.69 3.3
 -3 -5 2 79.19 3.6
 -5 8 2 84.29 3.9
 8 -3 2 73.19 4.5
 8 -3 2 72.79 6.4
 -3 -5 2 66.19 4.4
 -3 -5 2 89.39 6.4
 -3 -5 2 76.89 5.6
 8 -3 2 66.89 3.9
 -5 8 2 74.69 4.1
 -5 8 2 75.09 4.9
 -5 8 2 83.49 3.8
 4 -8 -2 137.19 7.2
 4 -8 -2 118.19 15.9
 4 -8 -2 135.89 6.4
 4 4 -2 152.98 6.6
 -4 8 2 131.29 7.5
 -4 8 2 135.29 6.2
 -4 -4 2 129.79 8.1
 8 -4 2 152.78 6.8
 -4 -4 2 132.59 6
 -4 8 2 141.89 5.9
 8 -4 2 125.09 6.4
 -4 -4 2 136.99 6
 8 -4 2 119.59 6.1
 -4 8 2 138.19 6.5
 -4 -4 2 134.19 5.7
 8 -4 2 136.99 6.2
 8 -4 2 144.29 9.2
 -4 -4 2 134.49 8
 -4 -4 2 137.89 5.8
 -4 8 2 137.09 6.5
 3 -8 -2 8.5 2
 5 3 -2 8 1.7
 3 -8 -2 7 1.7
 3 -8 -2 -1.7 9
 8 -5 2 7.3 2.5
 -5 -3 2 11.9 2.5
 -5 -3 2 11.6 1.1
 8 -5 2 9.9 1.1
 8 -5 2 8.7 1.5
 8 -5 2 12.5 1.5
 -5 -3 2 9 2.6
 8 -5 2 7.6 1
 8 -5 2 8.4 1.4
 -5 -3 2 8.9 1.1
 -5 -3 2 7.4 1
 -3 8 2 11.6 1.6
 -3 8 2 7.1 1.1
 8 -5 2 10.9 1.3
 -3 8 2 9.6 1.3
 -5 -3 2 8.7 1.3
 -3 8 2 6.2 1.8
 6 2 -2 25.3 1.5
 6 2 -2 26.8 1.6
 6 2 -2 29.5 2.1
 2 -8 -2 12.1 20.6
 2 -8 -2 27 2
 2 -8 -2 23.7 3.3
 8 -6 2 26.8 1.5
 -2 8 2 25 1.9
 -2 8 2 27 3.3
 -2 8 2 27.6 1.6
 8 -6 2 29.1 2.2
 -6 -2 2 28.6 4.2
 -2 8 2 26.9 2
 -6 -2 2 26.2 1.8
 -2 8 2 25.3 2.2
 -6 -2 2 27.9 1.5
 8 -6 2 24.4 2.1
 8 -6 2 22.5 3.6
 -6 -2 2 24 1.8
 8 -6 2 25.4 2.2
 8 -6 2 25 1.6
 -6 -2 2 25.9 1.7
 -6 -2 2 25.5 3.1
 7 1 -2 3.8 0.9
 1 -8 -2 8.1 1.1
 7 1 -2 6.9 0.8
 7 1 -2 5 0.8
 1 -8 -2 4 1.7
 1 -8 -2 -4.8 31.1
 -1 8 2 4.7 0.9
 8 -7 2 5.1 1.2
 -7 -1 2 6 0.7
 -7 -1 2 5.1 0.8
 -7 -1 2 6.6 0.8
 8 -7 2 4.5 1
 -7 -1 2 4.5 0.8
 -7 -1 2 2.3 2.5
 8 -7 2 5.3 1.2
 -1 8 2 10.5 2.2
 8 0 -2 0.4 0.5
 -8 8 -2 0.4 0.5
 0 -8 -2 0.4 0.6
 0 -8 -2 -1 2.1
 8 0 -2 0.7 0.6
 8 0 -2 0.8 1
 -8 0 2 0.2 0.4
 8 -8 2 1.2 0.7
 8 -8 2 0 1.1
 -8 0 2 0.5 0.5
 -8 0 2 0.4 0.5
 9 -1 -2 6.3 0.8
 -1 -8 -2 5.9 0.8
 -8 9 -2 8.1 0.7
 9 -1 -2 5.7 0.7
 9 -1 -2 6.9 0.8
 8 -9 2 6.9 1
 8 -9 2 8.7 1.2
 -9 1 2 6.7 0.8
 -9 1 2 8.9 0.9
 8 -9 -2 2.6 0.9
 9 -1 2 3.9 1
 -1 -8 2 4.7 0.9
 7 -9 -2 36.8 2.3
 9 -2 2 33.8 2
 -7 9 2 35.8 1.8
 -7 9 2 31.2 1.9
 -7 9 2 33.9 2.2
 -2 -7 2 33.5 1.9
 6 -9 -2 12.2 1.5
 3 6 -2 10.3 1.1
 9 -3 2 13.5 1.4
 -6 9 2 16.1 2
 9 -3 2 12.5 1.5
 -6 9 2 16.8 2.1
 9 -3 2 11.7 1.8
 -6 9 2 13.5 1.7
 -3 -6 2 17.3 3.5
 5 -9 -2 41.4 2.5
 -5 9 2 37.6 2.6
 -4 -5 2 38.5 2.2
 -4 -5 2 46.8 4.1
 9 -4 2 39.2 2.3
 9 -4 2 39.6 2.3
 9 -4 2 38.2 4.7
 -5 9 2 42.5 2.5
 -4 -5 2 39 1.9
 9 -4 2 41.5 2.2
 -5 9 2 38.5 2.4
 9 -4 2 42.7 2.2
 -5 9 2 42.2 3.7
 -4 -5 2 40.7 4.2
 -5 9 2 43.9 2.2
 4 -9 -2 -5.3 10.8
 4 -9 -2 12.7 1.4
 5 4 -2 14 1.4
 -5 -4 2 13.1 1.6
 -4 9 2 11 2
 -4 9 2 13.9 1.5
 -5 -4 2 14.2 1
 -5 -4 2 15.3 1.6
 -5 -4 2 15.1 1.3
 -5 -4 2 16.7 3.1
 9 -5 2 19 3.5
 9 -5 2 13.2 1.3
 9 -5 2 16 1.5
 9 -5 2 14.6 1.3
 -5 -4 2 17.8 2.9
 -4 9 2 14.1 1.6
 9 -5 2 13.6 1.4
 -4 9 2 14.9 1.4
 9 -5 2 13.6 1.2
 -4 9 2 13.9 1.2
 9 -5 2 14.9 1.2
 3 -9 -2 35.5 5.4
 3 -9 -2 19.5 22.1
 3 -9 -2 39.7 2.6
 9 -6 2 35 2.2
 -6 -3 2 36.7 2.1
 -3 9 2 36.2 2.2
 -3 9 2 34.7 3.7
 -6 -3 2 41.2 4.6
 -6 -3 2 36.9 2.2
 -6 -3 2 36.8 1.7
 9 -6 2 36.2 2.1
 9 -6 2 37.8 4.3
 -6 -3 2 35.2 2
 -3 9 2 30 2.3
 -3 9 2 32.9 2.2
 -6 -3 2 41.4 3.8
 9 -6 2 34.3 2.1
 7 2 -2 3.1 0.8
 2 -9 -2 3.5 0.8
 -2 9 2 3.4 0.7
 -7 -2 2 3 0.5
 -2 9 2 6.7 1.9
 9 -7 2 3.6 1
 -7 -2 2 2.6 0.6
 9 -7 2 3.5 0.9
 -7 -2 2 3.4 0.5
 -7 -2 2 3.6 2.5
 -7 -2 2 1.9 0.7
 8 1 -2 3.9 0.9
 1 -9 -2 6.4 0.8
 9 -8 2 4.8 1.4
 -8 -1 2 5.8 0.6
 -8 -1 2 7.1 0.9
 -8 -1 2 7.8 0.9
 5 -10 -2 93.79 4.3
 5 5 -2 102.69 4.5
 -5 -5 2 92.79 4.2
 0 0 3 3086.19 123.29
 1 -1 -3 4615.24 191.08
 1 0 3 4854.71 188.98
 -1 1 3 4897.31 189.78
 -1 1 -3 54.59 2.3
 -1 1 -3 48.9 2.3
 1 0 -3 53.49 2.4
 1 0 -3 59.29 2.5
 0 -1 -3 53.69 2.3
 1 0 -3 52.69 7.6
 -1 1 -3 57.29 2.4
 0 -1 -3 62.19 2.4
 0 -1 -3 49.7 2.4
 0 1 3 60.59 4.7
 0 1 3 56.99 2.6
 0 1 3 56.79 2.5
 1 -1 3 53.79 4.9
 -1 0 3 56.69 5.6
 -1 0 3 55.99 2.8
 1 -1 3 57.99 2.7
 -1 0 3 53.89 2.6
 0 1 3 57.39 2.6
 0 1 3 55.09 2.4
 -1 0 3 62.89 2.8
 1 -1 3 60.99 3.1
 -1 0 3 57.59 2.8
 0 1 3 54.39 2.5
 1 -1 3 51.09 2.5
 1 -1 3 60.19 2.5
 2 -1 -3 2510.15 100.49
 -2 1 3 2438.26 99.59
 1 -2 3 2208.18 99.59
 1 1 3 2600.14 99.59
 3 -2 -3 1962.7 82.19
 1 -3 3 1979.8 84.29
 -2 0 -3 55.29 3.2
 2 -2 -3 50.69 2.3
 2 -2 -3 45.7 2.3
 0 2 -3 57.49 2.9
 2 -2 -3 38.9 5.8
 0 2 -3 50.59 2.9
 -2 0 -3 45.6 2.1
 0 2 -3 53.09 2.3
 0 2 -3 48.8 2.3
 -2 0 -3 52.99 2.1
 -2 0 -3 48.4 2
 0 2 -3 50.69 2.2
 0 -2 3 47.1 2.1
 0 -2 3 51.09 2.8
 2 0 3 48.5 2.1
 -2 2 3 56.49 2.5
 -2 2 3 47.2 2.4
 2 0 3 49.3 2.2
 -2 2 3 43.3 5.5
 -2 2 3 52.89 2.3
 2 0 3 48.2 2.5
 0 -2 3 49.1 6.2
 0 -2 3 49.9 2.2
 0 -2 3 50.99 2.9
 -2 2 3 45.1 2.2
 2 0 3 48.6 4.4
 -2 2 3 42.8 2.1
 2 0 3 49.9 2.3
 2 0 3 54.19 3.2
 -2 2 3 51.39 2.2
 0 -2 3 46 2.9
 1 -2 -3 2472.35 101.99
 -1 2 3 2619.24 101.09
 2 -1 3 2465.45 96.89
 -1 -1 3 2184.58 100.59
 0 -2 -3 59.49 2.5
 -2 2 -3 61.89 2.5
 2 0 -3 74.19 8.6
 0 -2 -3 65.49 3.1
 2 0 -3 63.89 2.6
 -2 2 -3 57.99 2.5
 0 -2 -3 53.59 2.4
 0 -2 -3 61.49 2.6
 -2 0 3 61.09 2.6
 2 -2 3 60.59 2.8
 0 2 3 58.69 2.6
 2 -2 3 63.79 4.9
 2 -2 3 57.09 2.6
 2 -2 3 51.99 2.4
 2 -2 3 57.09 2.5
 0 2 3 61.39 3.2
 -2 0 3 56.59 3.1
 0 2 3 66.29 2.7
 0 2 3 55.79 2.5
 -2 0 3 67.39 7.9
 2 -2 3 58.99 2.6
 0 2 3 52.39 5.7
 0 2 3 56.29 2.6
 2 -2 3 53.19 2.7
 -2 0 3 61.79 2.7
 2 -2 3 67.49 3.5
 3 -1 -3 2961.7 121.69
 -1 -2 -3 3191.08 123.79
 2 -3 3 2772.62 121.19
 4 -2 -3 2069.79 84.79
 2 -4 3 2047.7 88.69
 -2 5 -3 524.25 21.8
 5 -3 -3 516.05 20.3
 5 -3 -3 493.95 20.3
 2 -5 3 496.95 21.1
 2 -5 3 532.85 30.7
 4 -3 -3 256.57 11.2
 -3 -1 -3 286.87 12.8
 4 -3 -3 257.17 11.1
 4 -3 -3 272.07 11.4
 4 -3 -3 266.07 11.3
 -1 4 -3 283.27 12.4
 -3 -1 -3 268.17 11.1
 4 -3 -3 270.37 15.5
 1 -4 3 272.97 19.2
 3 1 3 292.07 12.6
 -4 3 3 255.77 11
 1 -4 3 305.27 11.8
 1 -4 3 303.17 12.3
 1 -4 3 284.37 11.2
 -4 3 3 290.77 11.4
 3 -3 -3 6348.76 256.57
 0 -3 3 6513.25 260.47
 2 -3 -3 1117.09 52.69
 -2 3 3 1154.68 56.79
 2 1 -3 2832.52 129.09
 -2 -1 3 2880.81 123.79
 -1 3 3 2906.01 121.59
 3 -2 3 3158.18 116.59
 0 -3 -3 1132.59 52.09
 3 -3 3 1153.48 47.8
 -1 -3 -3 476.85 28.6
 4 -1 -3 508.05 25.1
 1 3 3 519.55 20.5
 3 -4 3 563.74 26.4
 3 -5 3 1419.16 64.49
 6 -3 -3 910.91 39.7
 -3 -3 -3 1050.19 41.9
 3 -6 3 1097.49 52.39
 -3 7 -3 313.17 15.2
 -4 -3 -3 338.77 13.1
 -3 7 -3 340.87 13.4
 7 -4 -3 328.77 13.7
 -4 -3 -3 317.27 13.5
 -4 -3 -3 335.37 16.2
 7 -4 -3 336.27 13.8
 7 -4 -3 321.17 16.4
 -4 -3 -3 343.17 13.3
 7 -4 -3 330.57 13.8
 -3 7 -3 338.17 13.6
 7 -4 -3 318.47 13.3
 -4 -3 -3 347.77 13.4
 -3 7 -3 328.67 13.7
 -3 7 -3 350.36 14.1
 7 -4 -3 312.17 13.5
 3 -7 3 295.47 14
 3 -7 3 324.17 13.5
 4 3 3 324.67 14
 3 -7 3 335.67 26
 -7 4 3 317.57 13.4
 4 3 3 317.37 13.4
 -7 4 3 336.77 13.9
 3 -7 3 334.97 15.1
 4 3 3 335.67 15.3
 3 -7 3 330.47 13.6
 -4 -2 -3 118.19 5.1
 6 -4 -3 106.29 5
 6 -4 -3 109.69 5.1
 -2 6 -3 117.49 5.4
 -2 6 -3 122.69 5.6
 -2 6 -3 121.49 5.4
 -2 6 -3 115.89 6.7
 -4 -2 -3 114.39 4.9
 6 -4 -3 113.89 5.4
 -4 -2 -3 114.89 7.4
 6 -4 -3 115.29 5.5
 -4 -2 -3 126.79 5.2
 -2 6 -3 116.29 5.1
 6 -4 -3 121.29 5.4
 6 -4 -3 127.59 5.7
 -6 4 3 113.79 5
 2 -6 3 116.29 5.3
 2 -6 3 128.89 15.3
 2 -6 3 126.39 6.9
 2 -6 3 109.59 5.5
 4 2 3 121.79 5.7
 4 2 3 121.99 6.5
 -6 4 3 122.49 5.4
 4 2 3 126.09 5.3
 -6 4 3 111.89 5.2
 -4 -1 -3 51.19 2.3
 -4 -1 -3 45.6 4.2
 -1 5 -3 49.1 3.8
 5 -4 -3 49.8 2.5
 -1 5 -3 50.39 2.7
 -4 -1 -3 51.19 2.4
 5 -4 -3 49 2.7
 -1 5 -3 44.5 3.7
 5 -4 -3 52.59 2.8
 -4 -1 -3 49.9 2.2
 -1 5 -3 53.79 2.9
 5 -4 -3 53.89 2.9
 5 -4 -3 49.1 2.6
 -1 5 -3 51.69 2.7
 1 -5 3 49.9 2.5
 1 -5 3 49.1 2.4
 1 -5 3 39.8 9.3
 4 1 3 56.19 2.4
 4 1 3 42.4 3.8
 4 1 3 55.29 3
 4 1 3 50.19 3.4
 1 -5 3 43.2 3.7
 -5 4 3 48.6 2.4
 -5 4 3 46.3 2.2
 1 -5 3 50.69 2.9
 -5 4 3 51.39 2.5
 -5 4 3 50.59 2.8
 4 1 3 54.59 2.6
 4 -4 -3 2181.88 92.69
 4 -4 -3 2281.87 90.39
 0 -4 3 2109.79 98.39
 3 -4 -3 287.27 16.4
 1 3 -3 297.57 11.6
 3 -4 -3 264.77 11.3
 3 -4 -3 294.07 19.3
 -4 1 -3 297.17 13.1
 1 3 -3 276.67 11.2
 -4 1 -3 261.87 11.1
 1 3 -3 308.07 12.7
 -4 1 -3 283.37 11.1
 -4 1 -3 282.27 11
 3 -4 -3 277.37 11.4
 -1 -3 3 291.17 12.5
 -3 4 3 258.07 12
 -3 4 3 258.97 11.1
 -1 -3 3 262.87 20.3
 -3 4 3 273.07 11.3
 4 -1 3 295.27 13.2
 4 -1 3 262.47 11.2
 -1 -3 3 291.17 12.7
 2 -4 -3 2211.28 89.99
 -2 -2 3 2010 94.29
 1 -4 -3 513.55 20.4
 3 1 -3 499.15 20.4
 -4 3 -3 526.85 20.1
 1 -4 -3 542.25 20.5
 1 -4 -3 501.95 20.2
 -4 3 -3 509.65 20.2
 -4 4 -3 695.43 26.7
 0 -4 -3 673.13 35.9
 4 -4 3 670.03 26.6
 4 -4 3 661.53 26.5
 -1 -4 -3 924.61 49.4
 1 4 3 971.2 37
 1 4 3 946.61 36.8
 4 -5 3 869.01 40.3
 4 -5 3 1011.3 41.6
 1 4 3 867.31 37.1
 -2 -4 -3 73.09 3.6
 -2 -4 -3 75.59 5.2
 -4 6 -3 80.09 3.8
 -4 6 -3 80.39 3.7
 6 -2 -3 85.89 4.1
 -2 -4 -3 84.69 3.8
 6 -2 -3 83.29 4.1
 -4 6 -3 79.39 4
 6 -2 -3 85.59 3.9
 -4 6 -3 73.49 3.5
 -2 -4 -3 80.59 3.9
 -4 6 -3 81.59 4.8
 6 -2 -3 81.19 3.8
 2 4 3 78.29 5.4
 2 4 3 80.99 3.8
 2 4 3 75.79 3.6
 4 -6 3 84.49 4
 -6 2 3 79.89 3.9
 4 -6 3 77.69 3.8
 -6 2 3 77.19 4.2
 -6 2 3 78.29 5.8
 4 -6 3 85.79 4.1
 2 4 3 77.99 5.1
 4 -6 3 89.59 5
 4 -6 3 84.29 4.4
 -6 2 3 78.59 3.7
 4 -6 3 64.19 9.9
 4 -6 3 83.79 9.5
 7 -3 -3 1013.9 43.7
 -3 -4 -3 1044.2 43.3
 4 -7 3 1048 50.09
 4 -7 3 1020.6 41.2
 4 -7 3 977.7 41
 8 -4 -3 17.7 1.9
 -4 -4 -3 13.5 2.8
 -4 -4 -3 15.7 1.6
 -4 8 -3 15.3 1.6
 -4 8 -3 15.7 1.7
 -4 -4 -3 16.2 1.3
 -4 -4 -3 18.6 3.3
 -4 8 -3 15.1 1.8
 8 -4 -3 16.6 2.1
 8 -4 -3 16.4 3.2
 -4 -4 -3 14.2 1.6
 8 -4 -3 17.1 1.8
 -4 8 -3 17.6 1.5
 -4 -4 -3 17.8 1.4
 8 -4 -3 15.2 1.2
 -8 4 3 16 1.5
 -8 4 3 15.9 1.4
 4 -8 3 16.7 2
 4 4 3 21.6 3.2
 4 -8 3 17.3 1.5
 4 4 3 14.5 1.8
 4 -8 3 18.6 7.7
 4 -8 3 16.3 1.6
 4 4 3 15.4 1.3
 9 -5 -3 124.09 8.3
 -5 -4 -3 120.19 7.4
 -5 -4 -3 122.69 5.5
 -5 -4 -3 133.19 5.3
 -4 9 -3 127.69 6.3
 9 -5 -3 131.39 5.8
 9 -5 -3 134.09 6
 9 -5 -3 119.69 5.7
 -5 -4 -3 129.39 5.6
 -5 -4 -3 116.29 5.7
 -4 9 -3 129.69 5.4
 -5 -3 -3 174.38 7.6
 -5 -3 -3 175.78 7.5
 -5 -3 -3 172.18 9.5
 8 -5 -3 175.68 10.5
 8 -5 -3 196.18 8
 -5 -3 -3 165.88 10.1
 -3 8 -3 178.68 7.8
 8 -5 -3 180.98 7.7
 -5 -3 -3 180.88 7.2
 8 -5 -3 170.88 7.5
 -3 8 -3 186.98 7.5
 -5 -3 -3 181.48 7.4
 -3 8 -3 165.58 8.1
 -3 8 -3 183.48 7.8
 5 3 3 184.38 7.5
 -8 5 3 157.58 7.7
 3 -8 3 171.08 19.7
 3 -8 3 183.18 7.6
 5 3 3 164.08 7.8
 3 -8 3 172.28 8.9
 -8 5 3 157.68 7.6
 -2 7 -3 240.48 9.8
 7 -5 -3 237.68 10.1
 -2 7 -3 210.28 11.6
 -5 -2 -3 234.98 9.7
 7 -5 -3 248.38 10.2
 -2 7 -3 235.68 10.4
 7 -5 -3 211.48 12.3
 -5 -2 -3 219.58 9.7
 -5 -2 -3 226.38 9.8
 -5 -2 -3 230.68 11.5
 -2 7 -3 257.37 10.2
 -2 7 -3 245.78 10.1
 -5 -2 -3 241.88 9.5
 -5 -2 -3 230.98 12.7
 7 -5 -3 255.87 10.4
 7 -5 -3 240.28 10
 2 -7 3 219.28 23.5
 2 -7 3 243.38 11.9
 5 2 3 231.18 9.9
 5 2 3 232.88 10.9
 1 -6 3 1452.25 71.09
 1 -6 3 1331.57 53.49
 5 1 3 1210.18 53.69
 5 -5 -3 2348.36 95.79
 5 -5 -3 2360.56 95.49
 0 -5 3 2457.55 111.49
 1 4 -3 52.79 4
 -5 1 -3 51.49 2.3
 4 -5 -3 47.4 2.6
 1 4 -3 48.8 2.7
 -5 1 -3 48.8 2.2
 1 4 -3 49.4 3.9
 4 -5 -3 47.9 2.6
 1 4 -3 48.2 2.6
 4 -5 -3 53.89 2.7
 4 -5 -3 54.99 6.8
 1 4 -3 48.9 2.9
 4 -5 -3 32.4 8.8
 4 -5 -3 50.39 2.7
 -5 1 -3 46.8 2.3
 -5 1 -3 50.19 4.5
 1 4 -3 48.8 2.4
 5 -1 3 50.79 2.5
 -4 5 3 49.3 2.3
 -4 5 3 58.09 2.6
 -1 -4 3 49.8 2.4
 5 -1 3 49.99 2.5
 -1 -4 3 50.19 4.1
 -1 -4 3 52.89 12.2
 -1 -4 3 48 3.2
 5 -1 3 51.69 4.5
 5 -1 3 54.19 2.5
 -4 5 3 52.49 3.1
 5 -1 3 52.09 3
 -1 -4 3 50.39 2.2
 -1 -4 3 59.99 4.1
 5 -1 3 49.8 2.4
 -1 -4 3 52.09 2.5
 -4 5 3 49.6 2.5
 5 -1 3 47.4 2.6
 3 -5 -3 536.35 20.3
 -5 2 -3 483.25 19.9
 3 -5 -3 511.85 20.4
 -5 2 -3 525.85 20
 3 -5 -3 499.45 27.2
 -3 5 3 504.65 21.3
 -2 -3 3 477.05 34.8
 2 -5 -3 1425.76 65.19
 1 -5 -3 949.51 49.8
 -4 -1 3 1024.8 41.5
 0 -5 -3 75.29 3.5
 5 0 -3 76.79 3.6
 0 -5 -3 72.59 3.5
 -5 5 -3 69.29 3.3
 0 -5 -3 72.99 13.8
 0 -5 -3 70.99 3.4
 5 0 -3 71.99 3.6
 -5 5 -3 70.19 3.4
 5 0 -3 75.09 3.6
 5 0 -3 75.19 3.5
 0 -5 -3 70.89 3.2
 0 5 3 75.09 3.3
 0 5 3 72.79 4.5
 5 -5 3 74.49 3.5
 -5 0 3 74.79 3.5
 -5 0 3 72.19 5.1
 0 5 3 76.99 3.8
 -5 0 3 79.89 3.8
 -5 0 3 70.29 4.4
 5 -5 3 75.99 3.8
 5 -5 3 76.99 5.2
 0 5 3 74.19 3.6
 5 -5 3 75.09 3.8
 5 -5 3 73.49 3.6
 0 5 3 75.99 4.9
 0 5 3 72.79 3.6
 -5 6 -3 693.73 29.9
 -1 -5 -3 722.63 28.8
 -1 -5 -3 646.34 57.49
 -5 6 -3 747.83 29
 6 -1 -3 683.63 34.7
 -1 -5 -3 738.13 30.5
 -1 -5 -3 780.32 29.1
 -6 1 3 721.33 31.5
 1 5 3 751.62 30.8
 1 5 3 743.33 31.2
 -6 1 3 716.43 29.9
 7 -2 -3 244.18 10.4
 7 -2 -3 261.57 10.6
 -5 7 -3 248.48 10.4
 7 -2 -3 268.67 10.6
 -2 -5 -3 261.07 10.4
 7 -2 -3 245.08 13.5
 -5 7 -3 249.48 10.6
 -2 -5 -3 248.68 10.2
 -2 -5 -3 230.78 12.1
 -2 -5 -3 228.98 12.3
 7 -2 -3 268.47 10.4
 -5 7 -3 245.58 11.6
 -2 -5 -3 236.28 12.7
 -5 7 -3 218.98 10
 -2 -5 -3 237.18 10.4
 -2 -5 -3 229.88 9.9
 -5 7 -3 252.07 10.3
 -7 2 3 249.38 13.3
 2 5 3 241.68 12.5
 5 -7 3 263.87 10.7
 5 -7 3 258.17 11.7
 -7 2 3 246.08 10.2
 5 -7 3 240.98 10.4
 -7 2 3 242.78 10.7
 -7 2 3 253.67 10.5
 2 5 3 243.58 12.2
 8 -3 -3 64.99 6
 -5 8 -3 57.49 3.5
 8 -3 -3 60.29 3.3
 -3 -5 -3 56.29 4.8
 -3 -5 -3 76.09 5.5
 8 -3 -3 63.19 3.2
 -5 8 -3 61.89 3.2
 8 -3 -3 66.19 3.5
 -3 -5 -3 55.29 3.6
 -5 8 -3 59.49 3.2
 -3 -5 -3 62.79 3.8
 -5 8 -3 61.49 3
 -3 -5 -3 65.19 3.2
 -3 -5 -3 60.79 2.8
 8 -3 -3 59.89 3
 3 5 3 63.79 3.7
 3 5 3 59.59 5
 5 -8 3 62.39 3.3
 5 -8 3 65.19 3.4
 -4 -5 -3 32 2.2
 9 -4 -3 36.4 2.1
 -5 9 -3 38.4 2.6
 -4 -5 -3 42.5 2.2
 -5 9 -3 38.7 2
 -4 -5 -3 40.9 2.2
 -4 -5 -3 42.1 4.1
 -5 9 -3 35.8 2.3
 -4 -5 -3 37.1 1.8
 9 -4 -3 40.4 2.4
 -5 9 -3 37.2 2.2
 9 -4 -3 41.1 4.7
 9 -4 -3 37.3 2.1
 5 -9 3 37.1 2.3
 5 -9 3 35.4 2.1
 -3 9 -3 57.89 2.7
 -3 9 -3 52.49 3.2
 9 -6 -3 58.09 2.7
 9 -6 -3 61.59 5.3
 -6 -3 -3 55.29 2.7
 -3 9 -3 55.79 3.2
 -3 9 -3 53.89 3
 -6 -3 -3 59.39 2.6
 9 -6 -3 56.79 2.8
 -6 -3 -3 59.49 2.8
 -6 -3 -3 56.39 2.9
 3 -9 3 61.39 24.8
 3 -9 3 58.49 2.9
 6 3 3 57.89 2.7
 -2 8 -3 28.7 2.4
 8 -6 -3 32.1 2.3
 -2 8 -3 28.8 1.8
 8 -6 -3 29.6 3.8
 -6 -2 -3 27 2.1
 8 -6 -3 29.7 2.5
 -2 8 -3 27.1 2.2
 -6 -2 -3 28.3 1.6
 -6 -2 -3 28.9 1.8
 8 -6 -3 28.7 1.9
 8 -6 -3 30 2
 -6 -2 -3 29.4 1.9
 -6 -2 -3 30.1 3.3
 -2 8 -3 30.4 2.2
 6 2 3 24 2
 -8 6 3 28.2 1.7
 2 -8 3 30.4 2
 2 -8 3 17.3 12.9
 6 2 3 33 2.1
 -8 6 3 26.6 1.9
 2 -8 3 26.2 3.3
 -1 7 -3 286.07 11.6
 -6 -1 -3 285.27 11.6
 -6 -1 -3 269.37 13.3
 7 -6 -3 276.77 11.8
 -6 -1 -3 269.47 14.9
 -6 -1 -3 280.47 11.5
 -6 -1 -3 294.57 11.3
 -1 7 -3 296.17 12.4
 7 -6 -3 263.27 14
 7 -6 -3 295.77 12.1
 -1 7 -3 288.57 14.1
 -6 -1 -3 275.97 11.7
 7 -6 -3 289.87 11.7
 7 -6 -3 288.17 12.2
 -1 7 -3 283.37 12
 -1 7 -3 298.17 12.1
 1 -7 3 269.47 29.7
 -7 6 3 262.77 11.4
 1 -7 3 263.87 11.7
 -7 6 3 301.27 11.9
 -7 6 3 281.17 11.6
 6 1 3 304.27 11.9
 1 -7 3 287.97 14
 6 1 3 276.37 12.1
 0 6 -3 1.2 0.8
 6 -6 -3 0.7 1.4
 6 -6 -3 1.6 1.2
 -6 0 -3 1.7 1
 0 6 -3 2 1.1
 -6 0 -3 1.5 0.5
 6 -6 -3 2.5 1.5
 0 6 -3 1.4 1.2
 6 -6 -3 0.7 0.9
 0 6 -3 1.2 1.9
 -6 0 -3 1.3 2.3
 0 6 -3 0.5 1
 -6 0 -3 0.8 0.6
 -6 0 -3 0.9 1
 6 -6 -3 1.1 0.9
 6 0 3 0.6 1.8
 0 -6 3 3.5 0.9
 0 -6 3 -11.5 12.9
 -6 6 3 1.1 0.8
 6 0 3 1.6 0.9
 -6 6 3 0.4 0.9
 -6 6 3 1.6 0.6
 0 -6 3 4 2
 -6 6 3 1.4 0.9
 6 0 3 -0.1 1.1
 0 -6 3 2.5 2
 6 0 3 1.3 1.2
 6 0 3 1.1 0.9
 5 -6 -3 1375.76 57.99
 -1 -5 3 1255.77 52.59
 -1 -5 3 1406.36 90.39
 -1 -5 3 1372.76 52.79
 -6 2 -3 117.59 4.8
 4 -6 -3 106.19 5.2
 -6 2 -3 121.09 4.8
 4 -6 -3 123.29 5.4
 4 -6 -3 111.09 5.1
 4 -6 -3 112.69 12
 4 -6 -3 126.69 5.4
 6 -2 3 109.29 5.2
 6 -2 3 114.19 5
 -4 6 3 119.79 6
 6 -2 3 120.09 5.3
 6 -2 3 111.99 5.2
 -2 -4 3 113.09 7
 -2 -4 3 114.49 6.9
 -2 -4 3 119.39 4.9
 6 -2 3 123.89 7.9
 -4 6 3 130.89 5.7
 -2 -4 3 118.29 5.2
 -4 6 3 120.49 5.3
 6 -2 3 119.69 5.6
 -4 6 3 117.69 5.2
 6 -2 3 119.89 5.2
 -4 6 3 115.19 5.1
 -2 -4 3 111.49 6.2
 -2 -4 3 117.59 5
 3 3 -3 1008.4 40
 3 -6 -3 987.4 50.79
 -3 6 3 996.6 41.6
 -3 -3 3 1049.99 42.1
 4 2 -3 76.59 3.5
 4 2 -3 73.29 5.2
 4 2 -3 80.09 4
 2 -6 -3 76.79 3.6
 2 -6 -3 81.09 5
 2 -6 -3 84.99 3.8
 2 -6 -3 56.99 10.8
 4 2 -3 78.59 3.6
 -2 6 3 80.79 3.9
 -4 -2 3 81.09 3.7
 6 -4 3 76.79 6
 -2 6 3 82.29 3.9
 -4 -2 3 89.19 4
 -4 -2 3 78.39 5.3
 -2 6 3 80.89 4.2
 -2 6 3 83.79 5.4
 -2 6 3 73.29 3.6
 6 -4 3 80.49 4.2
 6 -4 3 75.19 3.8
 -4 -2 3 85.79 5.3
 6 -4 3 74.69 3.5
 6 -4 3 76.99 3.6
 -4 -2 3 69.79 5.2
 6 -4 3 79.89 3.7
 -6 5 -3 713.63 27.7
 1 -6 -3 695.43 42.8
 1 -6 -3 665.93 29.5
 -6 5 -3 730.33 27.8
 5 1 -3 694.73 30.4
 6 -5 3 688.53 27.6
 6 -5 3 698.33 27.7
 -1 6 3 716.83 29.9
 0 -6 -3 92.89 6
 6 0 -3 97.19 4.3
 0 -6 -3 67.99 17.8
 6 0 -3 96.69 6.8
 -6 6 -3 89.19 4
 -6 6 -3 90.19 4.2
 6 0 -3 88.89 4.2
 -6 6 -3 89.19 3.9
 6 0 -3 93.99 4.4
 0 -6 -3 91.89 4.3
 0 -6 -3 94.69 6.3
 0 6 3 90.09 5.9
 6 -6 3 92.39 4.5
 0 6 3 90.59 6.2
 6 -6 3 87.99 6.1
 0 6 3 93.89 4.4
 0 6 3 83.39 4.7
 6 -6 3 92.69 4.7
 -6 0 3 92.19 5.5
 6 -6 3 96.59 4.7
 -6 0 3 96.39 6.7
 -6 7 -3 115.99 5.4
 -1 -6 -3 104.89 7.1
 7 -1 -3 111.59 8.1
 7 -1 -3 112.69 5.4
 -1 -6 -3 123.79 5.4
 -1 -6 -3 111.69 7.6
 -6 7 -3 119.19 5
 -6 7 -3 117.99 5.2
 7 -1 -3 123.79 5.4
 7 -1 -3 117.49 5.2
 1 6 3 122.09 5.4
 6 -7 3 120.19 5.7
 6 -7 3 111.79 6.8
 1 6 3 115.99 7.1
 -7 1 3 115.79 8.1
 6 -7 3 121.79 5.6
 6 -7 3 117.79 5.5
 1 6 3 124.29 7.6
 -7 1 3 115.99 6.1
 -7 1 3 118.49 5.2
 -7 1 3 115.09 5.4
 8 -2 -3 42.7 2.5
 -2 -6 -3 45.5 4.3
 8 -2 -3 42.1 2.5
 -6 8 -3 38.4 2.3
 -2 -6 -3 48.1 4.8
 -2 -6 -3 43.7 2.5
 -6 8 -3 42.1 2.6
 -6 8 -3 41.6 2.1
 -6 8 -3 42.2 2.4
 8 -2 -3 43.5 2.4
 8 -2 -3 41.2 4.9
 2 6 3 41.4 4.2
 -8 2 3 40.7 2.3
 -8 2 3 40.6 2.1
 6 -8 3 41.3 2.6
 6 -8 3 42.3 2.6
 -6 9 -3 7.9 1
 -6 9 -3 9 1.2
 -6 9 -3 7.6 1.2
 9 -3 -3 7.8 1.2
 9 -3 -3 7.4 0.9
 -3 -6 -3 8.4 1.1
 -6 9 -3 10.5 1.5
 9 -3 -3 8.2 1.1
 3 6 3 11 3
 6 -9 3 8.5 1.2
 -9 3 3 7.3 0.8
 -9 3 3 10.1 0.7
 3 6 3 7.7 1.5
 6 -9 3 8 1
 9 -7 -3 9.7 1.3
 -7 -2 -3 7.9 0.9
 -7 -2 -3 8.2 0.8
 -7 -2 -3 8.7 0.8
 -2 9 -3 8.8 1
 -7 -2 -3 7.5 0.9
 7 2 3 7.4 1
 2 -9 3 8.5 1
 -7 -1 -3 98.59 4.5
 8 -7 -3 93.79 4.2
 8 -7 -3 97.29 4.9
 -1 8 -3 100.39 4.7
 8 -7 -3 96.89 4.7
 -7 -1 -3 96.99 4.4
 8 -7 -3 94.39 4.3
 8 -7 -3 93.39 6.1
 -7 -1 -3 101.09 4.1
 -7 -1 -3 99.69 4.3
 7 1 3 100.29 4.5
 -8 7 3 99.69 4.7
 1 -8 3 102.49 4.5
 -8 7 3 94.99 4.6
 1 -8 3 102.29 6.8
 -7 0 -3 449.06 17.5
 7 -7 -3 394.56 19.6
 7 -7 -3 478.35 18.4
 7 -7 -3 420.76 17.8
 7 -7 -3 482.45 18.3
 -7 0 -3 453.55 17.6
 -7 0 -3 443.56 17.8
 0 7 -3 459.95 18.2
 7 -7 -3 414.56 17.7
 0 -7 3 344.37 56.99
 -7 7 3 455.65 18.2
 0 -7 3 428.06 17.7
 7 0 3 470.35 18
 7 0 3 422.96 18.2
 0 -7 3 441.46 20.3
 -7 7 3 435.36 17.8
 -7 7 3 441.06 17.6
 -7 1 -3 273.77 11.8
 1 6 -3 306.27 12.3
 -7 1 -3 285.17 11.7
 6 -7 -3 317.07 12.5
 6 -7 -3 316.77 12.4
 -7 1 -3 277.17 11.6
 -6 7 3 291.07 12.4
 7 -1 3 302.27 12.1
 -6 7 3 280.17 12.8
 7 -1 3 280.17 14.9
 7 -1 3 287.67 11.9
 -6 7 3 300.77 12.1
 -1 -6 3 299.57 14.7
 7 -1 3 299.67 12.1
 -1 -6 3 273.77 14
 7 -1 3 283.17 12.4
 -6 7 3 293.77 11.8
 -1 -6 3 278.37 13.2
 -7 2 -3 222.48 9.3
 5 -7 -3 232.68 17
 5 -7 -3 233.78 10
 2 5 -3 211.58 9.9
 5 -7 -3 236.68 19.7
 5 -7 -3 229.18 10
 -7 2 -3 235.68 9.4
 5 -7 -3 254.57 10.1
 -5 7 3 264.37 10
 -2 -5 3 215.78 9.4
 7 -2 3 237.98 9.9
 -2 -5 3 234.28 11.2
 7 -2 3 245.08 9.8
 -2 -5 3 232.18 11.9
 -2 -5 3 239.78 9.8
 -5 7 3 235.48 9.6
 -2 -5 3 238.68 9.8
 -5 7 3 246.38 10.3
 -5 7 3 214.78 9.8
 7 -2 3 243.18 9.6
 -2 -5 3 220.48 12.1
 -2 -5 3 228.18 9.6
 7 -2 3 221.88 10.2
 -5 7 3 229.18 10.7
 7 -2 3 241.28 13
 3 4 -3 297.17 13.4
 4 -7 -3 349.77 13.6
 4 -7 -3 349.67 14.8
 4 -7 -3 327.57 23.6
 3 4 -3 336.87 13.7
 4 -7 -3 322.97 13.5
 -7 3 -3 313.67 12.9
 -7 3 -3 320.47 13
 -4 7 3 328.97 13.6
 7 -3 3 325.07 13.4
 7 -3 3 332.97 16.7
 -4 7 3 328.17 13.3
 -3 -4 3 346.87 13.1
 -3 -4 3 325.27 13.6
 7 -3 3 338.67 14
 -3 -4 3 315.17 15.5
 -3 -4 3 327.77 15.1
 7 -3 3 309.27 13.6
 7 -3 3 327.57 13.5
 7 -3 3 332.57 13.5
 -4 7 3 327.87 13.9
 -3 -4 3 311.67 15.8
 -4 7 3 350.46 13.5
 -3 -4 3 327.67 13.8
 -4 7 3 304.37 14.5
 7 -3 3 335.27 13.3
 3 -7 -3 986.9 53.29
 7 -4 3 999.3 42.7
 2 -7 -3 258.87 10.4
 5 2 -3 232.78 10.3
 2 -7 -3 206.18 23
 5 2 -3 254.77 10
 5 2 -3 255.57 10.5
 2 -7 -3 244.58 12.3
 -2 7 3 250.47 10.5
 7 -5 3 238.48 10.1
 -2 7 3 255.37 10.2
 7 -5 3 252.77 10.7
 -5 -2 3 243.88 12.1
 7 -5 3 261.77 10.8
 -2 7 3 256.37 10.8
 -2 7 3 265.77 10.5
 7 -5 3 232.98 10
 7 -5 3 247.48 13.3
 7 -5 3 216.58 10.4
 -2 7 3 237.58 12.5
 -2 7 3 246.08 12
 -5 -2 3 242.08 10.4
 -5 -2 3 253.87 10.2
 7 -5 3 245.88 10.3
 -7 6 -3 118.49 5.2
 6 1 -3 117.69 5.1
 1 -7 -3 115.09 5.3
 6 1 -3 121.89 5.6
 1 -7 -3 125.89 7.7
 -7 6 -3 115.59 5.1
 1 -7 -3 120.19 5.4
 1 -7 -3 122.89 9.1
 1 -7 -3 131.59 23.4
 6 1 -3 121.79 5.3
 7 -6 3 129.59 5.9
 -1 7 3 116.29 5.8
 -6 -1 3 117.89 8
 -1 7 3 116.79 5.5
 7 -6 3 128.19 5.8
 -6 -1 3 117.09 5.3
 7 -6 3 110.59 7.5
 -1 7 3 130.19 5.6
 -1 7 3 102.89 7.2
 -1 7 3 117.79 7.1
 -6 -1 3 125.09 5.5
 7 -6 3 119.49 5.6
 -6 -1 3 111.49 6.8
 -7 7 -3 31.2 1.7
 -7 7 -3 27.3 2.2
 7 0 -3 32.4 1.9
 0 -7 -3 32.8 2
 -7 7 -3 27.5 2.7
 7 0 -3 34.7 2
 0 -7 -3 34.8 3.7
 0 -7 -3 32.1 3.9
 7 0 -3 33.2 2.2
 7 0 -3 36.1 4
 7 -7 3 34.7 2.3
 0 7 3 29.9 3.8
 -7 0 3 32.3 1.9
 -7 0 3 34.5 2.1
 -7 0 3 34.2 2.9
 0 7 3 33.8 2.2
 7 -7 3 31.7 2.2
 -7 0 3 34.6 4.5
 7 -7 3 32.9 2.4
 7 -7 3 31 3.3
 0 7 3 31.4 3.5
 8 -1 -3 23.2 1.7
 -7 8 -3 25.2 1.7
 -1 -7 -3 25.2 3.6
 8 -1 -3 26.2 1.8
 -7 8 -3 23.5 1.8
 -1 -7 -3 24.9 1.7
 8 -1 -3 25 1.6
 -7 8 -3 25 1.5
 -8 1 3 23.7 1.4
 7 -8 3 21 1.8
 1 7 3 27.6 3.7
 7 -8 3 25.6 2
 -8 1 3 22.7 1.5
 -7 9 -3 1.4 0.5
 9 -2 -3 1.1 0.6
 -2 -7 -3 1.1 0.9
 -7 9 -3 0.4 0.8
 -2 -7 -3 0.7 0.6
 -7 9 -3 0.3 0.9
 9 -2 -3 2.1 0.7
 9 -2 -3 1.2 0.7
 -9 2 3 1.9 0.5
 2 7 3 6.9 3.1
 7 -9 3 0.3 0.6
 2 7 3 1.8 0.9
 7 -9 3 1 0.6
 -8 -1 -3 11.7 1
 9 -8 -3 10.7 1.1
 -1 9 -3 11.6 1
 -8 -1 -3 13.2 0.9
 -8 -1 -3 11.1 0.8
 8 1 3 10.1 0.9
 1 -9 3 10.6 1
 0 8 -3 13.6 1.3
 -8 0 -3 12.2 1
 -8 0 -3 12.8 1.1
 8 -8 -3 12.4 1.5
 -8 0 -3 14.5 0.9
 -8 8 3 14.1 1.3
 -8 8 3 14.9 1.2
 0 -8 3 23 3.5
 8 0 3 15 1.3
 0 -8 3 14.1 1.3
 1 7 -3 95.29 4.6
 7 -8 -3 105.09 4.8
 -8 1 -3 98.89 4.3
 7 -8 -3 101.89 4.9
 -8 1 -3 102.09 4.4
 8 -1 3 105.09 4.7
 -7 8 3 103.89 4.6
 -7 8 3 101.29 4.4
 -7 8 3 104.99 4.9
 -1 -7 3 101.39 4.5
 -1 -7 3 100.29 6.9
 8 -1 3 87.39 4.7
 -8 2 -3 28.6 1.5
 6 -8 -3 31 2.4
 6 -8 -3 26.6 2.1
 2 6 -3 27.8 1.9
 2 6 -3 30 2
 -8 2 -3 29.6 1.6
 -6 8 3 29.8 2.1
 8 -2 3 32.3 2
 8 -2 3 30.7 1.9
 -2 -6 3 30.1 3.1
 8 -2 3 27.8 2.2
 -6 8 3 31.3 2.9
 -2 -6 3 35.1 4.3
 -6 8 3 31.9 2.3
 -2 -6 3 29.6 3.7
 8 -2 3 32.5 2.1
 -2 -6 3 28.4 1.9
 -6 8 3 28.4 1.8
 8 -2 3 30.4 4
 3 5 -3 181.78 7.7
 5 -8 -3 177.38 7.6
 5 -8 -3 178.68 7.8
 -5 8 3 175.18 7.6
 8 -3 3 176.98 7.9
 -3 -5 3 166.58 7.5
 -3 -5 3 182.48 7.2
 -3 -5 3 182.78 7.6
 -3 -5 3 169.48 10.1
 -5 8 3 170.78 8.9
 8 -3 3 184.48 7.6
 -3 -5 3 170.38 9.4
 -5 8 3 178.58 7.4
 -3 -5 3 175.58 7.7
 -5 8 3 169.88 8
 8 -3 3 174.88 7.4
 8 -3 3 187.88 7.6
 8 -3 3 173.58 10.6
 -3 -5 3 164.58 9.5
 -5 8 3 176.58 7.7
 4 -8 -3 16.6 2.4
 4 -8 -3 14.2 1.8
 4 -8 -3 13.3 8.2
 4 4 -3 16.7 1.7
 -4 -4 3 19.8 3.1
 -4 8 3 19 1.6
 8 -4 3 16.9 1.6
 -4 -4 3 15.9 1.6
 8 -4 3 14.8 1.4
 8 -4 3 16.4 1.4
 -4 8 3 14.8 1.6
 -4 -4 3 17 1.4
 8 -4 3 16.7 1.5
 -4 8 3 19.5 1.6
 -4 -4 3 15.7 1.2
 -4 8 3 14.4 2.4
 -4 -4 3 15.4 2.7
 8 -4 3 14.8 1.7
 -4 8 3 17.2 1.9
 -4 -4 3 15.6 1.8
 8 -4 3 16.7 1.6
 8 -4 3 19.4 3.5
 3 -8 -3 63.49 3.3
 5 3 -3 69.09 3.5
 3 -8 -3 51.69 13.6
 3 -8 -3 63.59 4.7
 8 -5 3 62.09 2.9
 8 -5 3 63.19 3
 -5 -3 3 62.89 5.3
 -3 8 3 56.29 4.5
 -3 8 3 60.79 3.6
 8 -5 3 62.19 5.6
 8 -5 3 62.39 3.6
 -3 8 3 60.79 3.3
 -5 -3 3 60.99 3.2
 8 -5 3 57.19 3.4
 -5 -3 3 64.19 3.2
 -3 8 3 64.49 3.3
 8 -5 3 59.99 3.2
 -5 -3 3 65.99 2.8
 -5 -3 3 61.99 3
 -3 8 3 64.09 3
 8 -5 3 59.49 3.1
 -5 -3 3 60.29 4.8
 2 -8 -3 16.7 14.1
 6 2 -3 44.9 2.6
 2 -8 -3 43 2.5
 2 -8 -3 40.4 4
 6 2 -3 48.1 2.4
 -6 -2 3 42.1 2.3
 -2 8 3 41.2 2.5
 -2 8 3 43.7 4
 -6 -2 3 45.5 4.8
 8 -6 3 43.4 2.8
 -6 -2 3 41.5 2
 -2 8 3 44.6 2.6
 8 -6 3 38.6 2.5
 -2 8 3 41.7 2.8
 -6 -2 3 39.1 2.5
 8 -6 3 39.4 4.3
 8 -6 3 43.4 2.7
 -6 -2 3 40.3 3.8
 7 1 -3 22.5 1.9
 1 -8 -3 23.4 1.7
 7 1 -3 24.1 1.8
 1 -8 -3 31.4 3.9
 1 -8 -3 37.5 23.5
 -7 -1 3 25.6 2.6
 8 -7 3 24.7 1.9
 -1 8 3 29.3 3.8
 -1 8 3 23.5 1.8
 -7 -1 3 26.5 4.1
 8 -7 3 24.8 2.4
 8 -7 3 26.1 2.1
 8 -7 3 21.4 2.9
 -7 -1 3 25.7 1.7
 -7 -1 3 27.5 1.6
 -7 -1 3 22.7 1.6
 8 0 -3 14.5 1.1
 8 0 -3 13.4 1.3
 -8 8 -3 11.8 1.1
 0 -8 -3 23.3 3.9
 8 0 -3 13.6 1.1
 0 -8 -3 14.4 1.2
 8 -8 3 11.1 1.6
 -8 0 3 13.6 1.1
 -8 0 3 13.7 1
 8 -8 3 12.1 1.4
 -8 0 3 13.8 0.9
 -1 -8 -3 0.4 0.5
 9 -1 -3 0.4 0.5
 9 -1 -3 0.9 0.5
 9 -1 -3 0.7 0.5
 8 -9 3 -0.6 0.5
 -9 1 3 0.3 0.3
 8 -9 -3 10.3 1.1
 -1 -8 3 9.9 0.9
 9 -1 3 10.4 1
 -8 9 3 8.3 1.4
 7 -9 -3 6.5 1
 -7 9 3 9.9 1.1
 -7 9 3 10.9 1.5
 9 -2 3 8.2 1
 -2 -7 3 7.3 0.9
 3 6 -3 56.69 2.8
 -3 -6 3 59.19 2.9
 -3 -6 3 68.69 4.8
 -6 9 3 60.79 3
 -6 9 3 58.29 2.8
 9 -3 3 50.89 3.5
 -6 9 3 61.49 3.3
 9 -3 3 59.39 3
 4 5 -3 125.69 5.8
 5 -9 -3 132.69 5.8
 -4 -5 3 132.19 8
 -4 -5 3 134.69 5.6
 -5 9 3 127.59 6.1
 9 -4 3 128.29 8.4
 -5 9 3 127.69 5.5
 -5 9 3 128.59 5.9
 -5 9 3 125.49 7.2
 9 -4 3 129.39 5.7
 9 -4 3 122.99 5.7
 9 -4 3 139.29 5.7
 -4 -5 3 128.09 7.5
 -4 -5 3 123.69 5.3
 4 -9 -3 38.5 2.3
 5 4 -3 40 2.6
 4 -9 -3 25.9 16.1
 9 -5 3 39.4 4.6
 9 -5 3 34.7 2.1
 -5 -4 3 39.4 3.7
 -5 -4 3 39.7 2.1
 -4 9 3 36 3.5
 -4 9 3 34.3 2
 -5 -4 3 36.5 2.1
 9 -5 3 37.3 2.3
 -4 9 3 34.8 2.5
 -5 -4 3 37.9 2
 -4 9 3 37.5 2.3
 9 -5 3 37.1 2.1
 -5 -4 3 37.8 4.3
 3 -9 -3 20.2 19.7
 3 -9 -3 7.1 1
 9 -6 3 9.1 3.6
 -6 -3 3 9.4 0.9
 -6 -3 3 11 4
 -6 -3 3 8.2 1
 -3 9 3 10.1 2.6
 -6 -3 3 7.5 1
 -6 -3 3 8.7 0.8
 9 -6 3 9.5 1.2
 9 -6 3 8.7 1.1
 -7 -2 3 2.6 3.6
 -2 9 3 4.4 2
 8 1 -3 0.5 0.5
 1 -9 -3 0.3 0.4
 -8 -1 3 0.6 0.5
 -8 -1 3 0.8 0.3
 -8 -1 3 1.6 0.4
 9 -8 3 0.7 0.5
 0 0 -4 0.2 0.2
 0 0 -4 0.4 0.2
 0 0 -4 1 0.3
 0 0 -4 0.1 0.3
 0 0 4 0.6 0.4
 0 0 4 -0.2 0.3
 0 0 4 1.2 1.6
 0 0 4 0.8 0.3
 0 0 4 -0.1 0.3
 1 -1 -4 5690.43 253.07
 1 0 4 6949.1 249.88
 1 0 -4 742.53 41.8
 1 0 -4 727.63 31.7
 0 1 4 872.51 35.6
 -1 0 4 832.82 36.8
 1 -1 4 865.51 35.8
 1 1 4 1410.16 59.19
 1 -2 4 1403.16 60.09
 -2 1 4 1357.26 59.69
 3 -2 -4 2636.84 108.89
 1 -3 4 2489.95 109.09
 2 1 4 2647.94 107.39
 0 -2 4 1924.71 88.09
 2 0 4 2173.18 85.39
 -2 2 4 2130.89 86.29
 1 -2 -4 1301.17 64.19
 2 -1 4 1413.76 56.19
 -1 2 4 1401.56 58.49
 -1 -1 4 1324.27 60.19
 2 0 -4 792.32 40.9
 -2 0 4 790.82 38.4
 0 2 4 829.12 37.6
 2 -2 4 834.32 35.9
 3 -1 -4 659.63 36.5
 1 2 4 682.53 33.9
 2 -3 4 758.22 33.9
 4 -2 -4 475.15 19.7
 4 -2 -4 503.35 26.4
 2 2 4 488.55 20.4
 2 -4 4 497.15 20.2
 2 -4 4 512.55 27.8
 -4 2 4 513.85 20.8
 -2 5 -4 220.38 8.8
 5 -3 -4 218.28 9.3
 -2 5 -4 220.88 9
 5 -3 -4 199.68 8.8
 5 -3 -4 223.68 9.2
 5 -3 -4 213.38 9.1
 5 -3 -4 197.28 11.9
 -3 -2 -4 214.08 8.8
 -3 -2 -4 222.38 8.7
 -2 5 -4 227.18 10.4
 -3 -2 -4 224.58 8.9
 -3 -2 -4 229.08 9
 -2 5 -4 218.68 9.2
 5 -3 -4 205.38 9.1
 -2 5 -4 215.38 9.1
 2 -5 4 222.68 9.7
 3 2 4 245.18 10.2
 3 2 4 199.58 8.9
 -5 3 4 213.88 9.2
 2 -5 4 217.28 18.1
 2 -5 4 218.58 10.3
 2 -5 4 213.78 9.1
 -1 4 -4 119.79 5.3
 -1 4 -4 113.69 5
 -3 -1 -4 105.99 4.5
 -3 -1 -4 109.49 4.6
 -3 -1 -4 109.69 4.5
 4 -3 -4 109.19 10.7
 -1 4 -4 118.09 5.9
 -3 -1 -4 110.39 6.4
 -3 -1 -4 102.09 4.6
 -1 4 -4 109.59 4.8
 4 -3 -4 108.99 4.9
 4 -3 -4 114.39 5.2
 4 -3 -4 115.89 5
 -4 3 4 108.99 5
 -4 3 4 104.19 4.6
 1 -4 4 109.89 5.7
 1 -4 4 117.89 12.1
 1 -4 4 110.89 5.9
 3 1 4 117.69 5.8
 1 -4 4 120.29 5.4
 -4 3 4 98.09 4.5
 3 1 4 112.69 4.7
 -4 3 4 116.79 4.8
 3 1 4 103.99 4.7
 3 1 4 98.79 5.8
 3 1 4 108.59 4.8
 1 -4 4 105.79 4.7
 3 -3 -4 6677.93 259.37
 0 -3 4 6178.68 260.87
 -1 -2 4 2571.24 109.19
 3 -1 4 2554.54 103.09
 -2 3 4 2500.05 106.69
 3 -2 4 719.63 29.4
 3 -2 4 630.74 27
 -1 3 4 678.93 34.1
 -2 -1 4 740.73 36.9
 3 0 -4 1665.13 78.49
 3 -3 4 1839.82 72.69
 -3 4 -4 274.77 11.4
 4 -1 -4 297.17 20.4
 -1 -3 -4 316.87 12.7
 4 -1 -4 285.37 11.5
 4 -1 -4 266.97 11.4
 -1 -3 -4 288.67 20.6
 -3 4 -4 287.97 12.2
 3 -4 4 272.27 11.9
 -4 1 4 287.57 12.1
 1 3 4 280.57 11.4
 -4 1 4 280.37 12.5
 3 -4 4 264.07 11.3
 1 3 4 286.87 12.2
 1 3 4 265.07 12.3
 5 -2 -4 728.63 35.3
 2 3 4 815.02 33.5
 -5 2 4 842.22 34.2
 3 -5 4 822.62 40.7
 -3 6 -4 109.69 5.1
 -3 6 -4 111.59 5
 6 -3 -4 106.99 5.1
 -3 -3 -4 104.09 5
 -3 6 -4 98.79 4.8
 -3 -3 -4 106.69 6.8
 -3 -3 -4 113.19 4.8
 -3 -3 -4 113.89 5
 6 -3 -4 104.09 4.8
 -3 6 -4 107.59 6.3
 -3 6 -4 111.39 5.2
 3 -6 4 109.79 4.9
 3 -6 4 114.89 5.2
 3 -6 4 107.69 5.6
 -6 3 4 113.29 5.2
 3 3 4 109.29 4.8
 -6 3 4 108.39 4.8
 -6 3 4 109.99 5.1
 3 -6 4 108.79 6.1
 3 3 4 112.09 6.5
 3 -6 4 124.19 13.7
 7 -4 -4 134.39 6.1
 -3 7 -4 130.69 5.9
 -3 7 -4 142.49 6.3
 7 -4 -4 132.49 6.2
 -4 -3 -4 123.39 5.8
 -3 7 -4 131.29 5.6
 -4 -3 -4 129.29 8.3
 -4 -3 -4 132.39 5.6
 -4 -3 -4 134.49 5.4
 7 -4 -4 133.19 5.9
 -4 -3 -4 129.39 5.7
 -3 7 -4 129.69 6
 3 -7 4 121.49 5.9
 -7 4 4 123.79 5.9
 4 3 4 127.19 7.5
 3 -7 4 124.09 5.7
 4 3 4 114.69 5.6
 3 -7 4 131.39 7.2
 4 3 4 123.99 6.3
 -7 4 4 123.89 5.7
 3 -7 4 155.08 22.3
 3 -7 4 121.79 6.1
 -2 6 -4 136.09 5.9
 -4 -2 -4 124.89 5.5
 -4 -2 -4 131.09 5.6
 -2 6 -4 139.39 6.2
 -4 -2 -4 123.19 6.1
 -4 -2 -4 136.99 5.8
 6 -4 -4 130.29 6.2
 -2 6 -4 137.39 5.6
 6 -4 -4 134.99 6
 6 -4 -4 129.29 6.4
 -2 6 -4 136.09 6.1
 6 -4 -4 131.09 6.2
 4 2 4 131.29 7.1
 2 -6 4 123.39 5.8
 2 -6 4 145.99 17
 -6 4 4 135.49 6
 4 2 4 130.29 5.7
 2 -6 4 123.89 6.2
 -4 -1 -4 357.16 14.5
 5 -4 -4 337.47 17
 5 -4 -4 363.06 14.9
 -4 -1 -4 349.37 16.8
 4 1 4 346.87 16.2
 -5 4 4 363.76 14.4
 4 1 4 385.56 15.6
 1 -5 4 364.46 15.2
 1 -5 4 363.06 26.8
 1 -5 4 357.66 15.9
 -5 4 4 375.56 15
 1 -5 4 367.06 14.5
 1 -5 4 364.56 14.7
 1 -5 4 374.26 16.3
 -4 0 -4 13.9 0.8
 4 -4 -4 12.1 1.4
 0 4 -4 16.1 1.5
 0 4 -4 14.2 1.3
 4 -4 -4 14.4 1.3
 4 -4 -4 5.7 6.8
 4 -4 -4 13.7 1.3
 -4 0 -4 14.9 1
 4 -4 -4 12.4 1.4
 -4 0 -4 14.8 0.9
 0 4 -4 20.9 2.8
 0 4 -4 13.9 1.1
 0 4 -4 14.3 1.4
 -4 0 -4 14 1
 0 -4 4 12.8 0.8
 0 -4 4 18.4 2.5
 0 -4 4 15.3 2.5
 4 0 4 12.6 1.2
 -4 4 4 13.1 1.1
 0 -4 4 16.7 6.9
 0 -4 4 16.6 1.7
 0 -4 4 12.8 1
 -4 4 4 13.5 1.5
 -4 4 4 13.8 1.2
 4 0 4 15 1.2
 0 -4 4 15.1 1.3
 4 0 4 15.6 1.6
 4 0 4 14.5 1.1
 1 3 -4 109.49 4.7
 -4 1 -4 99.39 4.2
 1 3 -4 104.09 4.4
 3 -4 -4 100.89 4.6
 1 3 -4 109.99 4.8
 1 3 -4 105.39 4.6
 -4 1 -4 97.29 4.4
 -4 1 -4 100.59 4.2
 -4 1 -4 106.99 4.3
 3 -4 -4 107.79 4.6
 -1 -3 4 112.19 4.5
 -1 -3 4 108.59 13
 -3 4 4 106.49 5.4
 -1 -3 4 99.89 5.8
 4 -1 4 94.49 4.7
 -1 -3 4 115.49 5.4
 4 -1 4 109.59 4.6
 -3 4 4 103.89 4.6
 -1 -3 4 109.49 4.6
 -3 4 4 103.79 4.7
 -3 4 4 109.49 4.4
 -1 -3 4 105.39 5.7
 -3 4 4 102.59 4.6
 -4 2 -4 450.15 18.5
 2 -4 -4 479.55 18.6
 2 2 -4 465.15 18.5
 2 2 -4 459.55 18.5
 4 -2 4 461.65 18.6
 -2 -2 4 468.55 30.3
 -2 4 4 488.35 19.6
 3 1 -4 241.48 10.5
 -4 3 -4 237.68 10.5
 1 -4 -4 269.47 10.6
 -4 3 -4 261.27 10.3
 1 -4 -4 235.38 17.4
 3 1 -4 254.67 10.6
 1 -4 -4 237.68 10.3
 -4 3 -4 260.37 10.4
 1 -4 -4 262.37 10.5
 1 -4 -4 265.87 10.6
 3 1 -4 264.07 10.5
 4 -3 4 279.87 10.8
 4 -3 4 251.37 10.4
 -1 4 4 275.77 11.6
 -3 -1 4 271.47 11.6
 -1 4 4 268.57 10.6
 -1 4 4 288.47 10.9
 4 -3 4 261.97 10.5
 4 -3 4 245.18 10.5
 -3 -1 4 267.57 11.8
 -4 4 -4 640.04 24.4
 -4 4 -4 586.74 24.2
 4 -4 4 583.24 24.4
 4 -4 4 607.44 26.5
 4 -4 4 658.43 26.3
 5 -1 -4 677.63 34
 4 -5 4 772.22 33
 4 -5 4 674.63 32.6
 -4 6 -4 262.57 10.4
 6 -2 -4 263.07 10.7
 -4 6 -4 237.68 10.1
 -2 -4 -4 247.48 10.1
 -2 -4 -4 246.08 12.2
 -4 6 -4 266.27 10.6
 -2 -4 -4 251.67 10.3
 6 -2 -4 251.17 10.4
 6 -2 -4 250.37 10.5
 -4 6 -4 244.58 10.5
 -4 6 -4 233.08 11.6
 -2 -4 -4 253.57 10.4
 6 -2 -4 249.38 10.6
 -2 -4 -4 256.77 10.5
 4 -6 4 253.17 11.6
 -6 2 4 259.87 10.7
 -6 2 4 242.78 10.9
 -6 2 4 254.17 10.4
 2 4 4 241.68 11.8
 4 -6 4 243.88 10.4
 4 -6 4 250.47 10.9
 -6 2 4 236.28 12.5
 4 -6 4 253.27 11.8
 4 -6 4 255.47 16.7
 7 -3 -4 508.45 20.6
 -3 -4 -4 492.85 20.8
 -3 -4 -4 526.25 20.6
 -3 -4 -4 484.55 23.3
 -3 -4 -4 525.25 23.3
 4 -7 4 457.35 20.6
 3 4 4 527.55 22.8
 -7 3 4 528.85 20.7
 4 -7 4 583.94 32.3
 3 4 4 506.35 20.5
 4 -7 4 517.35 21.5
 4 -7 4 506.15 21.5
 -7 3 4 555.34 21.1
 8 -4 -4 109.59 5
 -4 -4 -4 102.09 4.9
 -4 8 -4 98.19 4.8
 8 -4 -4 104.39 7.5
 -4 8 -4 98.29 4.5
 -4 -4 -4 106.69 4.8
 -4 8 -4 96.29 4.8
 -4 -4 -4 101.59 4.6
 -4 8 -4 100.59 5.1
 -4 -4 -4 104.29 4.3
 -4 -4 -4 101.49 6.5
 8 -4 -4 101.69 4.7
 8 -4 -4 103.79 4.8
 4 4 4 96.09 6.2
 4 -8 4 97.99 4.6
 4 4 4 95.19 5.1
 -8 4 4 97.69 4.6
 4 -8 4 92.19 5
 -8 4 4 97.99 4.9
 4 -8 4 96.69 4.7
 -5 -4 -4 18.8 1.5
 9 -5 -4 19.4 4.2
 -4 9 -4 19.8 1.6
 -4 9 -4 19.3 1.4
 9 -5 -4 23 1.9
 -4 9 -4 20.4 1.7
 -5 -4 -4 20.3 1.4
 -4 9 -4 16 1.8
 9 -5 -4 18.8 1.4
 -5 -4 -4 18.5 1.4
 -5 -4 -4 20.7 1.2
 9 -5 -4 20.6 1.4
 4 -9 4 19.8 1.5
 -5 -3 -4 37.9 1.9
 -5 -3 -4 38.1 2.2
 8 -5 -4 37.7 2.7
 -3 8 -4 38 2.5
 8 -5 -4 35.5 2.3
 8 -5 -4 35.5 4.3
 -5 -3 -4 43.3 3.9
 -3 8 -4 37.4 2.1
 -5 -3 -4 39.6 2.6
 -5 -3 -4 41.3 2.6
 8 -5 -4 37.9 2.4
 5 3 4 40.1 2.6
 -8 5 4 35 2.3
 -8 5 4 35.3 2.1
 3 -8 4 38.8 3.4
 5 3 4 36.2 2.1
 3 -8 4 38.6 2.3
 -2 7 -4 588.84 22.9
 7 -5 -4 535.45 25.3
 -2 7 -4 594.54 23.3
 -5 -2 -4 560.54 25.8
 2 -7 4 579.74 24.7
 2 -7 4 570.44 38.2
 2 -7 4 502.45 23.2
 2 -7 4 557.34 22.7
 5 2 4 572.34 23.7
 5 2 4 584.14 23.2
 -7 5 4 576.04 22.9
 -7 5 4 558.74 22.6
 -6 5 4 803.12 32.1
 1 -6 4 857.61 49.6
 1 -6 4 802.62 31.5
 1 -6 4 753.22 32.9
 1 -6 4 772.42 31.7
 5 -5 -4 1682.73 70.89
 5 -5 -4 1621.24 68.69
 0 -5 4 1631.94 82.39
 1 4 -4 355.46 14
 4 -5 -4 346.57 14.1
 4 -5 -4 347.17 19.9
 -5 1 -4 336.37 13.7
 -5 1 -4 340.37 13.5
 1 4 -4 354.56 14.2
 1 4 -4 349.87 13.7
 4 -5 -4 353.26 14
 4 -5 -4 362.56 14.1
 -1 -4 4 312.27 14.8
 -1 -4 4 358.66 15.6
 -1 -4 4 357.36 13.6
 -1 -4 4 318.37 15.6
 5 -1 4 345.97 16.3
 -4 5 4 340.87 13.9
 -1 -4 4 373.16 13.9
 -1 -4 4 335.37 13.7
 5 -1 4 310.37 13.8
 -1 -4 4 368.66 28
 -4 5 4 305.47 14.5
 -5 2 -4 217.28 8.4
 3 -5 -4 201.58 8.7
 3 -5 -4 212.98 8.7
 3 -5 -4 203.88 8.8
 2 3 -4 219.58 8.8
 -5 2 -4 214.58 8.3
 3 -5 -4 208.88 8.7
 3 -5 -4 218.38 15.8
 -3 5 4 213.38 8.7
 -3 5 4 213.28 9
 5 -2 4 195.58 8.8
 5 -2 4 214.38 10.9
 5 -2 4 197.68 8.6
 5 -2 4 214.38 8.7
 -2 -3 4 212.58 9.8
 5 -2 4 196.98 8.5
 -2 -3 4 216.88 10.2
 -3 5 4 197.68 9.7
 -3 5 4 215.68 9.5
 5 -2 4 215.58 8.6
 -2 -3 4 215.48 8.8
 -2 -3 4 210.08 8.6
 -2 -3 4 160.58 21.9
 -2 -3 4 198.48 10.2
 -3 5 4 204.08 8.7
 -3 5 4 209.48 8.5
 5 -2 4 204.18 9
 2 -5 -4 774.82 39.7
 3 2 -4 757.82 30.5
 -3 -2 4 781.42 32.3
 1 -5 -4 715.73 38.8
 -4 -1 4 687.93 29.1
 5 -4 4 686.53 27.6
 0 -5 -4 18.3 1.1
 -5 5 -4 17.6 1.2
 -5 5 -4 14.7 1
 0 -5 -4 16.7 1.3
 -5 5 -4 17.8 1.2
 -5 5 -4 17.1 1.3
 5 0 -4 16.8 1.4
 5 0 -4 15.9 1.3
 0 -5 -4 17.4 1.4
 5 0 -4 18.6 1.6
 0 -5 -4 29.4 9.8
 0 -5 -4 16.4 1.4
 5 -5 4 17.2 1.4
 0 5 4 16 1.4
 5 -5 4 19.2 1.7
 5 -5 4 17.5 2.6
 -5 0 4 17.1 2.2
 0 5 4 17.7 1.6
 -5 0 4 18.7 1.6
 0 5 4 21 1.5
 -5 0 4 16.1 1.4
 -5 0 4 17.8 2.8
 0 5 4 14.4 2
 5 -5 4 15.8 1.4
 -1 -5 -4 72.39 3.6
 -1 -5 -4 71.79 3.1
 -1 -5 -4 80.19 3.6
 6 -1 -4 69.99 3.5
 -1 -5 -4 68.49 3.3
 -5 6 -4 67.29 3.2
 -5 6 -4 73.39 3.5
 -5 6 -4 68.79 3.3
 6 -1 -4 71.19 3.7
 6 -1 -4 67.49 3.5
 6 -1 -4 71.09 3.6
 -5 6 -4 68.49 3.5
 -6 1 4 66.89 5.4
 1 5 4 73.89 5
 5 -6 4 69.39 3.6
 5 -6 4 69.99 4.9
 5 -6 4 74.39 3.9
 -6 1 4 64.09 4.4
 1 5 4 62.59 5
 -6 1 4 68.59 3.7
 -6 1 4 68.99 3.4
 1 5 4 71.39 3.5
 5 -6 4 73.29 3.8
 7 -2 -4 304.17 12
 -2 -5 -4 274.37 14.4
 -2 -5 -4 283.67 11.9
 -5 7 -4 295.27 12
 7 -2 -4 304.37 12.1
 -2 -5 -4 285.97 11.6
 7 -2 -4 304.27 12.2
 -5 7 -4 297.07 11.8
 -2 -5 -4 297.07 12.2
 7 -2 -4 305.27 12.3
 -5 7 -4 302.27 12.3
 -2 -5 -4 282.87 14
 -2 -5 -4 300.47 12.1
 -5 7 -4 293.67 12.1
 -7 2 4 287.77 12.6
 5 -7 4 287.37 12.3
 -7 2 4 287.57 12.2
 5 -7 4 277.17 13.3
 -7 2 4 263.57 14.7
 5 -7 4 273.27 12
 2 5 4 277.17 14.1
 -7 2 4 282.87 12
 -5 8 -4 24 1.8
 -5 8 -4 25.9 1.6
 8 -3 -4 27.7 4.1
 8 -3 -4 27 2
 -3 -5 -4 23.4 1.4
 8 -3 -4 22.4 1.6
 -3 -5 -4 23.1 3.2
 8 -3 -4 22.2 2
 -5 8 -4 24.9 2.1
 -5 8 -4 22.6 1.9
 -3 -5 -4 24 1.6
 -3 -5 -4 24.3 1.8
 -3 -5 -4 22.5 1.8
 -8 3 4 23.4 1.6
 5 -8 4 23 1.9
 5 -8 4 24.7 1.9
 3 5 4 23.4 2.2
 3 5 4 23.9 3.2
 -8 3 4 23.6 1.8
 -4 -5 -4 25 5
 9 -4 -4 24.6 1.7
 -5 9 -4 20.9 1.6
 9 -4 -4 25.5 2.1
 9 -4 -4 24 1.7
 -5 9 -4 20.6 1.9
 -5 9 -4 23.9 1.7
 9 -4 -4 23.2 5.6
 -4 -5 -4 22.4 1.3
 -5 9 -4 21.7 1.6
 -4 -5 -4 26.3 1.9
 5 -9 4 21.6 1.6
 4 5 4 22.5 2.1
 -9 4 4 23 1.4
 5 -9 4 24.7 2
 -3 9 -4 62.19 2.8
 9 -6 -4 59.89 2.8
 -3 9 -4 53.29 3.3
 -3 9 -4 59.09 3.1
 -6 -3 -4 60.89 2.9
 9 -6 -4 60.59 2.9
 -6 -3 -4 64.49 2.7
 -3 9 -4 66.59 3.1
 -6 -3 -4 64.39 3
 9 -6 -4 64.69 3.2
 -6 -3 -4 59.59 3.1
 6 3 4 57.49 2.8
 3 -9 4 63.09 3
 -6 -2 -4 1.3 0.6
 -6 -2 -4 0.6 0.5
 -6 -2 -4 -0.6 1.1
 -2 8 -4 0.8 0.7
 8 -6 -4 1.2 1.5
 -6 -2 -4 0.6 0.7
 -2 8 -4 0.9 0.8
 8 -6 -4 0 0.7
 8 -6 -4 1.6 1.2
 -6 -2 -4 1.1 0.7
 -2 8 -4 0.6 0.8
 8 -6 -4 0.5 0.7
 -2 8 -4 0.3 0.9
 -8 6 4 0.4 0.5
 6 2 4 0.6 0.7
 6 2 4 -0.5 0.8
 -8 6 4 0.4 0.6
 2 -8 4 1.1 1.4
 2 -8 4 0 0.7
 2 -8 4 6.5 12.1
 -6 -1 -4 418.76 17.3
 -1 7 -4 421.36 17.5
 7 -6 -4 428.96 17.5
 -6 -1 -4 416.36 17.2
 7 -6 -4 459.25 17.6
 -1 7 -4 407.56 17.9
 7 -6 -4 453.75 17.8
 -6 -1 -4 430.36 17.1
 7 -6 -4 435.26 17.3
 -1 7 -4 441.46 17.2
 1 -7 4 406.16 34.7
 1 -7 4 432.26 20.3
 6 1 4 424.76 17.8
 1 -7 4 374.76 18.3
 6 1 4 436.96 17.3
 6 -6 -4 11.3 1.6
 6 -6 -4 6.2 1.2
 0 6 -4 7.6 1.3
 -6 0 -4 8.5 1.1
 -6 0 -4 9.2 0.9
 6 -6 -4 7.6 1.6
 6 -6 -4 8.8 1.3
 0 6 -4 9 1.1
 -6 0 -4 9.9 1.1
 6 -6 -4 6.9 1.9
 -6 0 -4 7.6 1
 -6 6 4 8.7 1.1
 6 0 4 8.5 1.3
 -6 6 4 11.1 1.7
 6 0 4 7.4 1.2
 6 0 4 11.3 1.2
 6 0 4 8.1 1.5
 6 0 4 11 2.7
 0 -6 4 10.6 14.4
 0 -6 4 8.6 1.2
 0 -6 4 11.6 2.4
 -6 6 4 10.1 1.4
 0 -6 4 8.9 2.4
 -6 6 4 8.4 1.1
 0 -6 4 8.8 1.7
 1 5 -4 778.12 31
 5 -6 -4 769.92 31.6
 5 -6 -4 806.92 37.7
 5 -6 -4 790.92 39.7
 -1 -5 4 774.92 33.3
 6 -1 4 762.92 34.1
 -1 -5 4 831.22 54.99
 -1 -5 4 812.72 30.9
 4 -6 -4 145.59 6.6
 4 -6 -4 134.19 5.8
 4 -6 -4 121.09 5.6
 -6 2 -4 134.69 5.4
 4 -6 -4 117.29 12.1
 -6 2 -4 131.79 5.3
 2 4 -4 130.79 5.9
 4 -6 -4 125.99 5.8
 -2 -4 4 125.89 5.7
 -4 6 4 132.69 5.8
 -2 -4 4 121.99 5.5
 6 -2 4 129.59 5.7
 -4 6 4 129.19 5.8
 -4 6 4 134.79 6.1
 -2 -4 4 129.99 7.1
 -2 -4 4 123.19 5.5
 6 -2 4 131.49 5.7
 -2 -4 4 125.19 7.6
 -4 6 4 145.59 6.1
 6 -2 4 127.09 8.4
 6 -2 4 129.59 5.6
 6 -2 4 117.59 5.7
 -4 6 4 129.69 6.7
 6 -2 4 117.79 5.5
 3 -6 -4 113.09 5
 3 -6 -4 116.49 4.9
 -6 3 -4 105.19 4.5
 3 -6 -4 122.99 13.1
 3 3 -4 100.89 4.9
 3 -6 -4 115.59 4.9
 -6 3 -4 114.99 4.6
 3 -6 -4 116.59 5.1
 6 -3 4 122.19 5.2
 6 -3 4 115.69 7.6
 -3 -3 4 112.39 4.8
 -3 6 4 112.99 5.4
 6 -3 4 100.89 6.2
 -3 6 4 112.59 5.1
 -3 6 4 105.59 5
 6 -3 4 99.69 4.8
 -3 -3 4 113.69 5
 6 -3 4 106.09 4.7
 -3 6 4 99.59 6.2
 -3 -3 4 106.39 6.2
 6 -3 4 100.39 4.9
 -3 -3 4 112.99 6.6
 -3 6 4 112.39 5.9
 -3 -3 4 106.69 8.1
 -6 4 -4 250.67 9.8
 4 2 -4 247.68 10.4
 4 2 -4 231.88 11.9
 -6 4 -4 243.18 9.9
 4 2 -4 250.57 10
 4 2 -4 229.88 9.8
 2 -6 -4 257.87 20.7
 2 -6 -4 234.08 11.4
 2 -6 -4 232.68 10.1
 6 -4 4 246.98 10.6
 -2 6 4 251.97 10.3
 6 -4 4 232.08 10.1
 6 -4 4 247.58 10.2
 -4 -2 4 260.07 10.4
 -2 6 4 253.47 10.2
 -4 -2 4 253.87 10.1
 -2 6 4 245.38 12.8
 -2 6 4 246.78 10.6
 -2 6 4 239.38 11.8
 6 -4 4 241.68 9.9
 -2 6 4 243.18 10
 6 -4 4 245.38 10
 -4 -2 4 221.78 11.9
 1 -6 -4 72.59 5.3
 -6 5 -4 69.89 3.1
 1 -6 -4 67.19 14.2
 5 1 -4 62.19 3.2
 -6 5 -4 68.49 3.2
 1 -6 -4 67.39 3.4
 5 1 -4 68.79 5.9
 5 1 -4 66.79 3.3
 5 1 -4 69.59 3.6
 -1 6 4 69.29 4.5
 -5 -1 4 70.99 4.8
 -1 6 4 67.19 3.2
 6 -5 4 64.19 3
 -1 6 4 64.19 4.9
 6 -5 4 66.39 3.1
 -5 -1 4 69.29 3.6
 -1 6 4 72.09 3.5
 6 -5 4 70.19 5.5
 -1 6 4 69.89 3.5
 -5 -1 4 73.89 5.4
 6 -5 4 70.49 3.4
 -5 -1 4 71.89 3.4
 6 -5 4 65.89 3.7
 -1 6 4 69.89 3.8
 6 -5 4 71.99 3.8
 0 -6 -4 103.39 6.9
 6 0 -4 103.29 4.8
 0 -6 -4 105.39 4.9
 0 -6 -4 106.89 6.6
 0 -6 -4 69.09 20.3
 -6 6 -4 106.39 4.8
 6 0 -4 107.59 5
 -6 6 -4 105.89 4.6
 6 0 -4 108.59 7.4
 -6 6 -4 107.99 4.5
 6 0 -4 104.19 4.7
 6 -6 4 104.89 4.9
 6 -6 4 104.59 5.2
 6 -6 4 100.39 5.1
 0 6 4 101.09 6.7
 -6 0 4 101.29 7.1
 0 6 4 103.29 5
 6 -6 4 100.49 6.7
 -6 0 4 107.39 4.8
 -6 0 4 105.19 6
 0 6 4 101.69 6.4
 -6 0 4 109.99 5.1
 -1 -6 -4 673.53 35.9
 -1 -6 -4 722.03 34
 1 6 4 810.42 35
 6 -7 4 748.93 29.6
 -7 1 4 734.83 34.4
 1 6 4 693.53 33.2
 -7 1 4 769.72 31.8
 -2 -6 -4 30.3 2
 -2 -6 -4 37.3 4.6
 -6 8 -4 29.6 2.1
 -6 8 -4 30.1 1.9
 8 -2 -4 31.2 2
 -2 -6 -4 34.4 3.7
 -6 8 -4 30.2 2.2
 -6 8 -4 29.9 1.7
 8 -2 -4 31 4.3
 8 -2 -4 32.8 1.9
 8 -2 -4 30.2 1.9
 -8 2 4 30.1 1.9
 2 6 4 29.8 3.6
 6 -8 4 29 2.2
 -8 2 4 26.9 1.7
 6 -8 4 27.9 2
 9 -3 -4 18.8 1.4
 -6 9 -4 17.8 1.4
 -3 -6 -4 16.4 1.4
 -6 9 -4 17.4 1.6
 -6 9 -4 18.1 1.2
 -6 9 -4 18.5 1.2
 9 -3 -4 19 1.3
 6 -9 4 15.7 1.4
 6 -9 4 17 1.4
 -9 3 4 18 1.2
 -9 3 4 18.6 1
 -7 -2 -4 13.4 1
 9 -7 -4 14.8 1.3
 -2 9 -4 14.8 1.2
 -7 -2 -4 14.7 1.1
 -7 -2 -4 16.1 1
 2 -9 4 11.9 1.2
 7 2 4 14.6 1.1
 8 -7 -4 71.79 3.4
 -7 -1 -4 76.49 3.4
 -1 8 -4 77.69 3.8
 -7 -1 -4 74.39 3.4
 -7 -1 -4 77.79 3.2
 -7 -1 -4 78.09 3.6
 8 -7 -4 75.49 4
 8 -7 -4 73.49 3.4
 8 -7 -4 75.79 5.6
 1 -8 4 89.89 22.4
 1 -8 4 73.39 3.5
 7 1 4 66.49 3.7
 7 1 4 80.79 3.6
 -8 7 4 68.69 4.2
 1 -8 4 80.69 5.4
 -7 0 -4 505.75 19.8
 -7 0 -4 526.85 20.4
 -7 0 -4 487.45 20.5
 7 -7 -4 491.85 20.2
 7 -7 -4 528.15 20.6
 7 -7 -4 491.55 20
 -7 7 4 499.85 20.9
 0 -7 4 428.46 46.6
 -7 7 4 523.35 20.7
 0 -7 4 512.75 22.6
 0 -7 4 489.15 20
 7 0 4 483.25 20.5
 -7 1 -4 423.86 17.3
 6 -7 -4 461.85 17.9
 -7 1 -4 441.26 17.5
 1 6 -4 433.96 17.8
 -7 1 -4 417.06 17.2
 6 -7 -4 441.26 18
 -6 7 4 439.06 18
 7 -1 4 416.26 17.6
 -1 -6 4 408.66 21.2
 -1 -6 4 446.36 17.6
 7 -1 4 436.46 24.2
 -6 7 4 439.66 19.8
 7 -1 4 465.45 17.7
 -6 7 4 446.26 17.7
 7 -1 4 418.16 18
 -6 7 4 426.46 17.4
 2 5 -4 540.75 22.5
 -7 2 -4 558.84 21.9
 5 -7 -4 523.15 22.7
 5 -7 -4 572.54 29.5
 -7 2 -4 555.04 22.1
 -7 2 -4 609.34 21.9
 -2 -5 4 557.24 24.9
 -2 -5 4 561.04 21.9
 -5 7 4 555.84 23.4
 -2 -5 4 559.04 22.3
 7 -2 4 543.85 25.5
 -2 -5 4 539.75 23.7
 -2 -5 4 546.15 22.1
 -2 -5 4 570.74 24.6
 3 4 -4 114.59 5.8
 3 4 -4 139.29 6.1
 -7 3 -4 127.69 5.3
 4 -7 -4 135.69 5.8
 4 -7 -4 135.99 16.3
 4 -7 -4 134.79 7.1
 4 -7 -4 132.49 6
 -7 3 -4 122.49 5.4
 -3 -4 4 131.69 5.8
 -3 -4 4 126.99 7.7
 7 -3 4 119.49 5.5
 -3 -4 4 131.39 5.6
 -3 -4 4 126.39 5.3
 -4 7 4 130.89 6.2
 -4 7 4 131.69 5.9
 -4 7 4 132.49 6.9
 7 -3 4 133.89 8.8
 -4 7 4 141.69 5.9
 7 -3 4 137.69 6.3
 7 -3 4 132.69 5.8
 7 -3 4 121.59 5.9
 -3 -4 4 124.89 7.3
 7 -3 4 120.69 5.7
 7 -3 4 122.39 5.6
 -3 -4 4 123.19 8
 -4 7 4 132.29 5.6
 3 -7 -4 550.04 36.5
 3 -7 -4 507.55 22
 7 -4 4 488.85 20.2
 -3 7 4 527.95 21.6
 -4 -3 4 542.75 22.4
 7 -4 4 527.85 23.6
 -4 -3 4 519.95 20
 -4 -3 4 520.85 22.4
 7 -4 4 459.25 19.9
 7 -4 4 469.05 20
 7 -4 4 440.56 20.4
 -7 5 -4 271.97 11.5
 5 2 -4 264.87 11.5
 2 -7 -4 311.57 11.9
 2 -7 -4 259.57 26.2
 -7 5 -4 270.77 11.6
 5 2 -4 279.07 11.6
 5 2 -4 291.07 12
 2 -7 -4 287.97 13.9
 7 -5 4 284.57 11.6
 -2 7 4 277.47 13.4
 7 -5 4 279.87 11.5
 -2 7 4 264.97 14
 -5 -2 4 301.17 14.4
 -5 -2 4 303.77 11.7
 7 -5 4 301.77 12.3
 -2 7 4 286.27 11.9
 7 -5 4 289.87 11.8
 -5 -2 4 279.57 13.7
 -2 7 4 281.67 12.3
 7 -5 4 289.47 12.2
 -5 -2 4 286.07 11.9
 7 -5 4 268.87 11.8
 -2 7 4 291.87 11.6
 -2 7 4 306.87 12
 7 -5 4 297.27 14.9
 -7 6 -4 744.03 29.9
 -7 6 -4 759.72 30
 1 -7 -4 716.43 30.5
 1 -7 -4 685.53 50.49
 1 -7 -4 742.33 33.1
 -6 -1 4 818.72 34.6
 -1 7 4 712.93 30.3
 -1 7 4 822.12 33.3
 -1 7 4 698.43 30.5
 7 -6 4 824.42 34.7
 7 -6 4 777.82 30.5
 0 -7 -4 73.09 5.4
 7 0 -4 73.59 3.7
 7 0 -4 76.49 3.6
 7 0 -4 80.09 6.3
 -7 7 -4 72.99 3.5
 0 -7 -4 72.49 3.6
 -7 7 -4 70.59 3.6
 0 -7 -4 74.29 5.9
 -7 7 -4 74.59 3.3
 7 0 -4 72.69 3.4
 0 -7 -4 73.09 3.5
 7 -7 4 76.49 4
 7 -7 4 71.79 3.8
 0 7 4 79.39 5.5
 -7 0 4 71.29 4.6
 7 -7 4 73.29 3.7
 7 -7 4 68.69 5.2
 -7 0 4 74.89 4
 0 7 4 69.89 5.8
 -7 0 4 76.59 6.4
 -1 -7 -4 53.09 3.1
 8 -1 -4 53.29 2.6
 -7 8 -4 51.39 3
 -7 8 -4 49.8 2.7
 -1 -7 -4 46.4 3
 -7 8 -4 51.19 2.4
 8 -1 -4 51.79 2.7
 -1 -7 -4 59.79 5.9
 8 -1 -4 50.69 2.7
 -8 1 4 52.29 2.7
 7 -8 4 50.69 2.9
 7 -8 4 48.1 2.7
 1 7 4 53.89 5
 -8 1 4 51.69 2.5
 9 -2 -4 54.29 2.4
 -7 9 -4 47.5 2.8
 9 -2 -4 49.2 2.4
 -7 9 -4 50.19 2.6
 -2 -7 -4 55.69 2.7
 9 -2 -4 51.69 2.5
 -7 9 -4 50.89 2.7
 7 -9 4 56.79 2.8
 2 7 4 47.3 2.8
 -9 2 4 49.9 2.4
 8 -8 -4 4.2 1
 -8 0 -4 0.9 0.7
 0 8 -4 1.4 0.6
 -8 0 -4 2.2 0.7
 -8 0 -4 2.1 0.4
 8 0 4 2.3 0.7
 -8 8 4 2.8 0.9
 -8 8 4 2.8 1
 0 -8 4 1.7 0.7
 0 -8 4 4.7 2.9
 1 7 -4 80.59 3.9
 7 -8 -4 77.09 3.9
 -8 1 -4 74.69 3.2
 1 7 -4 75.79 3.6
 -7 8 4 75.19 3.9
 8 -1 4 72.79 3.8
 -1 -7 4 82.99 6.4
 -7 8 4 75.39 3.7
 -1 -7 4 74.59 3.5
 8 -1 4 80.99 3.7
 -8 2 -4 0.5 0.5
 2 6 -4 1 0.6
 6 -8 -4 0 0.9
 -8 2 -4 0.6 0.4
 2 6 -4 1.7 0.8
 -2 -6 4 2.7 2.6
 8 -2 4 0.3 0.8
 -6 8 4 0.1 0.5
 -2 -6 4 0.2 1.8
 8 -2 4 0.2 0.8
 8 -2 4 1.9 2.6
 -2 -6 4 0.4 0.7
 -6 8 4 0.2 0.7
 -2 -6 4 0.4 1.6
 -6 8 4 0.7 0.8
 5 -8 -4 40.2 2.7
 3 5 -4 37.7 2.5
 -5 8 4 40.6 2.2
 -3 -5 4 43 2.4
 8 -3 4 37.8 2.1
 -3 -5 4 49.1 4.7
 -5 8 4 35.4 2.7
 -3 -5 4 36.9 4
 -5 8 4 37 3.3
 8 -3 4 36.9 2.2
 -5 8 4 34.6 3
 -3 -5 4 38.6 3.7
 -3 -5 4 39.3 1.9
 8 -3 4 36.1 4.5
 8 -3 4 42.2 2.8
 8 -3 4 37.1 2.4
 4 -8 -4 87.79 5.5
 4 -8 -4 95.29 4.6
 4 4 -4 98.69 4.7
 4 -8 -4 70.29 17.2
 8 -4 4 100.69 7.3
 -4 -4 4 89.59 6.3
 -4 8 4 99.09 4.6
 -4 -4 4 92.19 4.8
 -4 8 4 99.49 4.9
 8 -4 4 96.39 4.4
 8 -4 4 107.09 4.6
 8 -4 4 104.09 4.9
 -4 8 4 103.49 4.3
 -4 8 4 92.79 5.8
 -4 -4 4 97.49 4.1
 -4 -4 4 102.19 4.6
 8 -4 4 90.89 4.6
 8 -4 4 98.79 4.3
 -4 -4 4 86.69 4.8
 -4 -4 4 89.39 6.3
 -4 8 4 96.69 4.6
 5 3 -4 23.9 1.9
 3 -8 -4 23.2 2.9
 3 -8 -4 26 1.8
 8 -5 4 24 1.6
 -5 -3 4 23.1 3
 -5 -3 4 24.6 1.8
 -3 8 4 21.4 1.8
 8 -5 4 24.5 2.1
 8 -5 4 22.2 2
 -5 -3 4 25.3 3.6
 8 -5 4 23 1.8
 -5 -3 4 23.9 2.4
 -3 8 4 25.2 1.6
 -5 -3 4 23.2 2.1
 -3 8 4 23.9 2.9
 -3 8 4 22.5 2
 -5 -3 4 24 1.4
 -3 8 4 23.9 2.2
 2 -8 -4 38.7 14.9
 2 -8 -4 31.1 2
 2 -8 -4 28.7 3.4
 6 2 -4 29.7 2.1
 -6 -2 4 31.2 4.1
 -2 8 4 29.7 3.2
 -6 -2 4 31.8 1.9
 -6 -2 4 29.6 3.1
 -2 8 4 29.7 2.1
 8 -6 4 30.6 2.3
 -2 8 4 23.7 2.2
 -6 -2 4 31.1 2
 8 -6 4 27.8 3.6
 8 -6 4 28.1 2.2
 -6 -2 4 31.4 1.8
 8 -6 4 24.8 2.1
 7 1 -4 49.4 2.4
 1 -8 -4 52.09 2.7
 1 -8 -4 55.09 4.8
 7 1 -4 48 2.4
 8 -7 4 53.29 2.8
 -7 -1 4 47.7 2.6
 -7 -1 4 49 5.4
 -1 8 4 50.49 4.4
 -7 -1 4 52.19 2.5
 8 -7 4 44.6 4.3
 -7 -1 4 50.89 2.6
 -7 -1 4 54.19 3.8
 8 -7 4 53.49 3
 0 -8 -4 64.39 3.1
 8 0 -4 68.09 3.2
 8 0 -4 70.19 3.3
 8 0 -4 60.69 3.1
 -8 0 4 67.49 3.1
 -8 0 4 68.39 3
 8 -8 4 66.49 3.4
 7 -9 -4 14.6 1.4
 9 -2 4 15.1 1.2
 -2 -7 4 13.3 1
 3 6 -4 63.09 3.1
 6 -9 -4 66.49 3.4
 -6 9 4 63.69 3.3
 -3 -6 4 65.69 3.1
 9 -3 4 67.99 3.2
 -6 9 4 65.69 3.5
 4 5 -4 19.1 1.5
 5 -9 -4 21 1.7
 9 -4 4 28.2 4.1
 -5 9 4 16.7 1.6
 -5 9 4 17.5 1.5
 9 -4 4 20.9 1.7
 -4 -5 4 22.3 3.5
 -4 -5 4 18.1 3.7
 -4 -5 4 18.6 1.3
 -4 -5 4 21.3 1.7
 9 -4 4 21.2 1.6
 4 -9 -4 22 1.7
 4 -9 -4 14.3 16.9
 5 4 -4 23.2 1.6
 9 -5 4 22 1.7
 -5 -4 4 20.5 1.7
 9 -5 4 21.7 1.7
 9 -5 4 22.7 1.6
 -5 -4 4 23 1.5
 -4 9 4 24.2 4.6
 -5 -4 4 23.4 1.2
 -4 9 4 22.2 1.7
 -4 9 4 20.6 1.8
 9 -5 4 23.2 4.7
 -5 -4 4 15.1 4.2
 -5 -4 4 24.3 1.6
 -5 -4 4 27.7 3.9
 3 -9 -4 19 1.4
 3 -9 -4 33.7 25.4
 6 3 -4 18.9 1.4
 -6 -3 4 19.2 1.1
 -3 9 4 22.4 3
 -6 -3 4 17 1.3
 -6 -3 4 16.9 1.2
 -6 -3 4 22.7 3.7
 -6 -3 4 26.1 3
 9 -6 4 18.2 1.6
 9 -6 4 18 1.5
 -6 -3 4 17.5 1.4
 7 2 -4 53.09 2.6
 9 -7 4 46.3 2.7
 -7 -2 4 52.89 2.2
 -7 -2 4 49.1 2.3
 -7 -2 4 50.39 2.3
 -7 -2 4 48.7 2.5
 0 0 -5 0.6 0.4
 0 0 -5 0.2 0.3
 0 0 -5 0.8 0.3
 0 0 -5 0.1 0.4
 0 0 5 0.3 0.5
 0 0 5 0.3 0.5
 0 0 5 0 1.7
 0 -1 5 1527.85 65.79
 1 0 5 1518.55 63.39
 -1 1 5 1515.25 64.39
 -1 0 5 5618.94 241.88
 0 1 5 6549.54 241.08
 1 -1 5 5997.9 240.98
 1 1 5 5991.5 228.68
 -2 1 5 5438.66 229.18
 3 -2 -5 2038.4 88.39
 2 1 5 1909.51 83.89
 2 0 5 1017.3 44.2
 0 -2 5 988.4 47.3
 -2 2 5 1007.6 45.4
 -1 2 5 5914.01 236.88
 2 -1 5 5926.11 234.58
 -2 0 5 665.83 34.9
 0 2 5 682.73 33.6
 2 -2 5 723.53 32.1
 2 -3 5 789.62 34.7
 1 2 5 715.03 34.9
 1 2 5 641.84 27.2
 2 -3 5 664.13 27.3
 -2 -2 -5 229.28 9.5
 4 -2 -5 240.08 10.1
 4 -2 -5 245.38 20.8
 4 -2 -5 219.38 9.6
 4 -2 -5 234.18 9.9
 -2 4 -5 223.78 9.6
 -2 -2 -5 246.98 9.7
 -4 2 5 234.58 10.8
 2 -4 5 240.68 9.9
 2 -4 5 262.27 11
 -4 2 5 246.98 10.3
 2 2 5 225.38 9.6
 -4 2 5 252.17 10
 2 2 5 244.38 10.8
 2 -4 5 230.18 10.2
 -4 2 5 238.78 9.8
 2 -4 5 241.78 17.1
 2 2 5 241.28 10.4
 2 -4 5 236.38 10.7
 2 -4 5 253.17 9.9
 -2 5 -5 132.19 5.7
 -2 5 -5 128.19 5.9
 -2 5 -5 130.19 5.4
 -3 -2 -5 133.29 5.3
 5 -3 -5 133.79 5.9
 5 -3 -5 110.69 11.6
 -3 -2 -5 129.59 5.4
 -2 5 -5 129.39 5.7
 -3 -2 -5 134.89 5.7
 5 -3 -5 135.19 5.8
 -3 -2 -5 124.79 5.5
 5 -3 -5 130.39 6
 3 2 5 130.69 6.7
 2 -5 5 117.99 13.7
 2 -5 5 133.59 6.9
 2 -5 5 111.59 6.3
 -5 3 5 134.29 6
 -5 3 5 124.29 5.6
 2 -5 5 127.99 5.6
 2 -5 5 128.19 5.7
 -5 3 5 128.99 5.8
 3 2 5 132.49 5.5
 4 -3 -5 1452.55 67.49
 1 -4 5 1439.66 68.09
 -3 0 -5 0.8 0.3
 0 3 -5 0.4 0.5
 3 -3 -5 1.6 0.6
 3 -3 -5 2.1 0.6
 -3 0 -5 1.9 0.5
 -3 0 -5 1.7 0.4
 0 3 -5 0.7 0.5
 -3 3 5 1.8 0.7
 3 0 5 0.3 0.8
 3 0 5 2 1.3
 0 -3 5 0.3 1.1
 -3 3 5 0.8 0.4
 3 0 5 0.2 0.8
 -3 3 5 0.4 0.6
 3 0 5 -1 2.2
 0 -3 5 7.1 5
 -3 3 5 1.1 0.5
 0 -3 5 1.3 1
 3 0 5 0.7 0.6
 -1 -2 5 1885.71 86.79
 3 -1 5 2006.9 80.79
 3 -2 5 733.43 32.4
 -2 -1 5 729.83 39.5
 -1 3 5 781.52 40.3
 3 -3 5 2258.97 92.79
 0 3 5 2236.38 96.99
 -1 -3 -5 414.16 28.3
 3 -4 5 435.96 17.9
 1 3 5 458.55 18.2
 1 3 5 446.96 18
 3 -4 5 488.45 24.5
 5 -2 -5 256.27 10.8
 5 -2 -5 274.07 11.1
 -2 -3 -5 273.17 11
 5 -2 -5 256.17 11
 -2 -3 -5 270.57 10.8
 -3 5 -5 268.17 10.7
 5 -2 -5 257.37 17.4
 -3 5 -5 264.17 11
 5 -2 -5 270.07 11.2
 3 -5 5 264.07 11.8
 3 -5 5 274.37 12.3
 2 3 5 262.07 11.9
 2 3 5 258.67 12.1
 3 -5 5 259.37 10.8
 3 -5 5 276.17 11.1
 -5 2 5 278.47 11.2
 -5 2 5 260.67 11
 3 -5 5 301.17 19.9
 -5 2 5 255.57 12.4
 -5 2 5 267.47 11.5
 3 -5 5 262.77 11.1
 2 3 5 237.58 10.7
 6 -3 -5 578.44 24.3
 3 3 5 637.34 24.4
 -6 3 5 622.94 25
 3 -6 5 637.94 25.9
 3 -6 5 640.54 36.2
 3 -6 5 577.54 24.8
 -4 -3 -5 318.17 13.7
 -3 7 -5 332.87 13.9
 -3 7 -5 328.57 14
 7 -4 -5 332.67 14.1
 -4 -3 -5 351.86 13.4
 -3 7 -5 350.36 13.6
 -4 -3 -5 329.47 13.6
 -4 -3 -5 343.47 13.8
 7 -4 -5 344.17 13.9
 7 -4 -5 350.96 14.1
 -3 7 -5 328.07 14.2
 4 3 5 337.57 14.4
 -7 4 5 331.97 13.8
 3 -7 5 311.87 14.3
 3 -7 5 343.17 15.2
 3 -7 5 335.97 25.9
 4 3 5 320.77 13.5
 -7 4 5 316.27 14
 4 3 5 348.97 15.5
 -7 4 5 335.77 14.1
 3 -7 5 336.17 13.9
 3 -7 5 340.57 13.7
 -4 -2 -5 86.79 4
 -2 6 -5 88.79 4
 -4 -2 -5 81.59 3.8
 -4 -2 -5 86.29 4.1
 -2 6 -5 90.19 4.4
 6 -4 -5 84.09 4.3
 -4 -2 -5 83.49 4.1
 6 -4 -5 90.39 4.5
 -2 6 -5 86.19 4.3
 6 -4 -5 84.09 4.5
 -2 6 -5 90.89 4.6
 2 -6 5 80.29 14.7
 2 -6 5 96.49 4.3
 4 2 5 87.49 5.4
 -6 4 5 86.29 4.1
 4 2 5 89.99 4.3
 -6 4 5 92.39 4.4
 -6 4 5 88.89 4.5
 4 2 5 90.59 4.7
 2 -6 5 84.99 5.6
 -4 -1 -5 379.76 15.9
 5 -4 -5 343.87 22.7
 5 -4 -5 383.16 16.2
 4 1 5 396.06 16.9
 1 -5 5 394.36 28.2
 1 -5 5 398.96 16
 4 1 5 439.76 18.3
 -5 4 5 404.96 16.3
 1 -5 5 400.26 17.2
 0 -4 5 881.81 46.6
 0 -4 5 771.62 32.4
 -1 -3 5 1357.56 66.89
 2 2 -5 214.48 9.2
 -4 2 -5 244.28 9.2
 -4 2 -5 234.58 9.1
 2 -4 -5 239.38 9.4
 -4 2 -5 220.18 9.3
 2 -4 -5 232.08 9.4
 2 2 -5 243.38 9.5
 2 2 -5 210.68 9.3
 -2 -2 5 223.28 10.6
 -2 -2 5 240.48 10.4
 -2 4 5 232.68 9.5
 -2 -2 5 219.48 10.7
 4 -2 5 226.98 9.4
 -2 4 5 227.28 10.4
 4 -2 5 216.58 9.2
 4 -2 5 238.68 9.7
 4 -2 5 226.78 9.5
 -2 4 5 232.28 9.3
 -2 -2 5 220.28 21.5
 -2 4 5 236.18 9.5
 -2 4 5 233.18 10.1
 4 -2 5 228.88 9.3
 -2 -2 5 238.28 9.6
 -2 -2 5 224.38 9.4
 4 -2 5 220.48 9.3
 4 -2 5 229.98 11.2
 1 -4 -5 445.26 17.7
 1 -4 -5 446.66 17.8
 1 -4 -5 461.35 18
 1 -4 -5 463.45 27.4
 -4 3 -5 455.45 17.9
 -4 3 -5 430.76 17.6
 3 1 -5 460.25 17.9
 4 -3 5 436.76 17.7
 -3 -1 5 448.66 19.2
 4 -3 5 419.66 17.9
 4 -3 5 460.85 17.8
 0 -4 -5 0.7 0.6
 -4 4 -5 1 0.5
 -4 4 -5 1.3 0.5
 -4 4 -5 0.8 0.5
 4 0 -5 1.3 0.7
 -4 4 -5 1 0.5
 4 0 -5 1.4 0.7
 4 0 -5 1.2 0.7
 0 -4 -5 1 0.7
 0 -4 -5 -10.5 4.7
 4 -4 5 0.7 0.8
 0 4 5 1.4 0.7
 4 -4 5 0.4 0.6
 -4 0 5 1.2 0.6
 -4 0 5 2.9 1.3
 0 4 5 1.2 1.1
 4 -4 5 1.3 1.7
 -4 0 5 1.2 0.9
 0 4 5 1.1 0.6
 0 4 5 1.3 0.8
 4 -4 5 1 0.6
 4 -4 5 1.3 1.2
 -4 0 5 2.1 0.8
 5 -1 -5 8.8 1.2
 -1 -4 -5 4.7 0.9
 -1 -4 -5 6.8 0.9
 5 -1 -5 12.2 7.5
 -4 5 -5 5.7 0.9
 5 -1 -5 6.4 1.2
 -4 5 -5 7.7 0.8
 5 -1 -5 5.8 1
 -4 5 -5 5.8 0.8
 -1 -4 -5 4.3 10.3
 -1 -4 -5 8.1 1.1
 -1 -4 -5 5.7 0.7
 -4 5 -5 5.1 0.8
 1 4 5 4.1 1.1
 4 -5 5 6.6 1.9
 -5 1 5 6.3 1
 4 -5 5 6.2 2.9
 4 -5 5 5.5 1
 4 -5 5 7.1 1.2
 4 -5 5 6.9 0.9
 -5 1 5 5.7 1.3
 -5 1 5 5.7 1.9
 1 4 5 3.7 1.4
 4 -5 5 3.3 1
 -5 1 5 4.3 1
 4 -5 5 0.7 4
 6 -2 -5 31.6 2.3
 -2 -4 -5 34.2 2.3
 6 -2 -5 33.7 2.2
 -4 6 -5 35.4 2.3
 -2 -4 -5 32.8 2
 -4 6 -5 35.2 2.1
 6 -2 -5 30.6 2.4
 -2 -4 -5 33.5 1.8
 -2 -4 -5 33.5 2.1
 -4 6 -5 32.1 1.8
 -4 6 -5 30.9 2.1
 4 -6 5 38.6 2.5
 4 -6 5 26.7 5.9
 2 4 5 30.3 3.1
 -6 2 5 33.1 2.1
 2 4 5 31.9 3.4
 4 -6 5 37 3.2
 -6 2 5 31 2.3
 4 -6 5 36.6 2.4
 -6 2 5 33.8 3.8
 -3 -4 -5 44.1 2.5
 7 -3 -5 42.7 2.8
 7 -3 -5 41.3 2.7
 -3 -4 -5 45.4 4.5
 -4 7 -5 40.8 2.8
 -4 7 -5 40.2 2.6
 7 -3 -5 42.5 2.6
 -3 -4 -5 41.1 2.4
 7 -3 -5 40.2 2.2
 -4 7 -5 40.6 2.3
 -3 -4 -5 38.1 2.6
 -4 7 -5 44.3 2.6
 -3 -4 -5 42.4 2.1
 -7 3 5 39.9 2.7
 4 -7 5 40.6 2.4
 3 4 5 40.5 4.1
 4 -7 5 40.9 3.1
 -7 3 5 41.4 2.4
 -7 3 5 42.1 2.6
 4 -7 5 42.4 2.7
 4 -7 5 37.8 2.8
 4 -7 5 47.5 8.1
 -4 -4 -5 27.8 3.3
 -4 8 -5 27.4 2
 -4 -4 -5 29.8 1.6
 8 -4 -5 30 2.3
 8 -4 -5 28.7 2
 -4 -4 -5 31.6 1.9
 8 -4 -5 29.6 4
 8 -4 -5 30.1 2.1
 -4 -4 -5 27.7 2
 -4 8 -5 29.2 1.7
 -4 -4 -5 30.6 2
 -4 8 -5 28.4 2.3
 -4 8 -5 25.9 2
 4 4 5 26.5 3.1
 4 -8 5 25.7 1.8
 -8 4 5 26.5 2
 -8 4 5 26.4 1.8
 4 -8 5 25.5 6.9
 4 4 5 31 2.4
 4 -8 5 26.9 2
 -4 9 -5 42.2 2.7
 9 -5 -5 50.29 4.7
 -4 9 -5 45.5 2.4
 -4 9 -5 43.4 2.5
 -5 -4 -5 46.8 2.3
 9 -5 -5 48.7 2.5
 -5 -4 -5 51.29 4.6
 -5 -4 -5 39.1 2.4
 9 -5 -5 43.6 2.3
 -4 9 -5 47 2.2
 9 -5 -5 44.5 2.3
 -5 -4 -5 44.2 2.6
 -5 -4 -5 46.3 2.1
 -9 5 5 40.9 2.4
 5 4 5 36.9 2.6
 4 -9 5 41.3 2.3
 -3 8 -5 70.49 3.7
 -3 8 -5 68.09 3.7
 -5 -3 -5 71.19 3.5
 -5 -3 -5 69.59 5.1
 8 -5 -5 71.09 3.7
 8 -5 -5 71.49 5.8
 -5 -3 -5 71.59 3.6
 8 -5 -5 67.09 3.5
 -3 8 -5 72.99 3.3
 -5 -3 -5 71.39 3.2
 8 -5 -5 73.89 3.9
 -5 -3 -5 70.09 3.4
 3 -8 5 74.19 13
 3 -8 5 70.49 3.4
 3 -8 5 75.59 4.6
 5 3 5 68.79 3.3
 5 3 5 69.09 3.8
 -8 5 5 72.49 3.7
 -8 5 5 69.69 3.5
 -5 -2 -5 93.09 4.2
 -5 -2 -5 98.19 4
 -2 7 -5 89.79 4.8
 7 -5 -5 92.59 4.5
 -5 -2 -5 91.19 4.3
 7 -5 -5 92.89 4.7
 -5 -2 -5 83.39 4.4
 -2 7 -5 90.59 4.5
 7 -5 -5 98.99 4.9
 -2 7 -5 98.89 4.7
 -2 7 -5 90.29 4.2
 2 -7 5 91.19 4.3
 -7 5 5 92.89 4.6
 2 -7 5 82.99 4.9
 5 2 5 89.29 5.1
 2 -7 5 87.79 5.9
 5 2 5 91.29 4.9
 5 2 5 93.09 4.2
 2 -7 5 79.29 15.7
 -7 5 5 91.19 4.4
 2 -7 5 94.09 4.4
 -6 5 5 780.82 31.7
 1 -6 5 765.52 30.8
 1 -6 5 779.32 31.1
 1 -6 5 839.62 48.6
 5 1 5 762.62 31.6
 -5 0 -5 6.8 0.9
 0 5 -5 7.4 1.2
 5 -5 -5 8.7 1.5
 -5 0 -5 8.4 1
 -5 0 -5 9.3 0.9
 0 5 -5 8.1 1.3
 5 -5 -5 11.6 8.4
 0 5 -5 8.4 1
 5 -5 -5 5.7 1.1
 5 -5 -5 8.2 3.3
 0 5 -5 9.7 1.8
 -5 0 -5 8.6 0.9
 -5 5 5 8.5 0.9
 0 -5 5 6.1 1.4
 0 -5 5 11.4 9.5
 0 -5 5 5.6 1.7
 5 0 5 8.9 2.2
 -5 5 5 10.2 1.7
 0 -5 5 6.9 2
 5 0 5 8.7 1.2
 -5 5 5 8.5 1
 5 0 5 8.3 1.5
 0 -5 5 7.6 1
 -5 5 5 9.6 1.3
 4 -5 -5 385.16 16
 -5 1 -5 388.36 15.5
 -5 1 -5 391.66 15.4
 4 -5 -5 388.16 15.8
 1 4 -5 393.06 15.6
 4 -5 -5 421.66 23.4
 4 -5 -5 405.06 16
 1 4 -5 387.66 15.8
 1 4 -5 393.56 16.1
 -5 1 -5 382.66 15.6
 -1 -4 5 359.66 15.8
 -1 -4 5 408.16 17.8
 -1 -4 5 381.56 15.7
 5 -1 5 393.56 18.1
 -1 -4 5 401.96 17.5
 -1 -4 5 392.26 15.4
 -1 -4 5 343.57 29.7
 3 -5 -5 132.69 12.6
 -5 2 -5 123.39 5.4
 3 -5 -5 130.89 5.6
 3 -5 -5 129.99 5.6
 -5 2 -5 123.69 5.2
 2 3 -5 134.69 5.8
 -3 5 5 133.29 5.7
 -3 5 5 124.79 6.7
 -2 -3 5 128.69 7.2
 -2 -3 5 130.89 5.7
 5 -2 5 124.79 5.5
 -2 -3 5 124.39 5.5
 5 -2 5 119.99 5.7
 -2 -3 5 133.79 6.8
 -2 -3 5 134.99 7.2
 -3 5 5 128.39 5.9
 -3 5 5 122.69 5.4
 -3 5 5 132.09 5.7
 5 -2 5 131.49 7.8
 5 -2 5 129.29 5.6
 5 -2 5 122.49 5.4
 5 -2 5 134.89 6
 -3 5 5 128.79 6.4
 3 2 -5 250.77 10.6
 3 2 -5 249.08 10.5
 -5 3 -5 259.67 10.5
 2 -5 -5 259.17 10.8
 2 -5 -5 265.57 10.7
 2 -5 -5 255.67 19.9
 -5 3 -5 257.07 10.4
 3 2 -5 246.08 10.8
 -2 5 5 267.17 11.1
 -2 5 5 263.67 12.1
 -3 -2 5 255.97 12.4
 -2 5 5 259.57 10.6
 5 -3 5 264.87 13.1
 -2 5 5 270.97 10.8
 -3 -2 5 271.37 11
 -3 -2 5 276.77 12.1
 -2 5 5 282.07 10.9
 5 -3 5 261.27 10.5
 5 -3 5 271.67 11.1
 -2 5 5 253.47 11.6
 5 -3 5 235.38 10.6
 5 -3 5 258.97 10.6
 -3 -2 5 260.77 12.3
 -3 -2 5 268.97 10.8
 5 -3 5 267.07 11.2
 4 1 -5 5.5 0.8
 4 1 -5 4.5 0.8
 -5 4 -5 5.2 0.7
 1 -5 -5 14.3 6.5
 -5 4 -5 6.5 0.7
 5 -4 5 7 1
 -4 -1 5 4.8 1
 -1 5 5 5.9 0.8
 -1 5 5 4.6 1.5
 5 -4 5 5.3 1.9
 5 -4 5 5.9 1.3
 5 -4 5 5.3 1.2
 5 -4 5 4.3 0.7
 5 -4 5 5.5 0.8
 -1 5 5 3.9 1.3
 -1 5 5 5.9 1.2
 -4 -1 5 8.9 2
 -1 5 5 6.9 1
 -4 -1 5 5.4 1
 0 -5 -5 31.2 2.4
 -5 5 -5 35.1 2
 -5 5 -5 33.1 1.8
 -5 5 -5 35.7 2
 0 -5 -5 36.4 11.9
 5 0 -5 35.1 2.2
 5 0 -5 34.1 2.4
 5 0 -5 36.2 2.1
 0 -5 -5 34.6 1.8
 5 -5 5 37.6 2.6
 0 5 5 36.2 3.1
 -5 0 5 36.8 3.1
 -5 0 5 39.5 2.2
 5 -5 5 33.7 2
 5 -5 5 44.4 3.5
 -5 0 5 33.9 3.5
 0 5 5 40 3.4
 5 -5 5 40.1 3.8
 -1 -5 -5 193.28 8.2
 -5 6 -5 198.08 8.1
 6 -1 -5 195.78 8.4
 -1 -5 -5 183.38 8
 -5 6 -5 199.18 8.3
 -1 -5 -5 191.48 8.3
 -1 -5 -5 186.18 7.8
 6 -1 -5 195.28 8.2
 6 -1 -5 186.58 8.2
 -5 6 -5 186.78 8.2
 -5 6 -5 182.68 7.8
 6 -1 -5 198.68 8.3
 5 -6 5 184.88 9.9
 5 -6 5 174.18 8.1
 1 5 5 192.28 9.7
 -6 1 5 211.78 9
 1 5 5 186.28 9.9
 5 -6 5 186.38 8.4
 -6 1 5 178.18 10.3
 5 -6 5 199.58 8.6
 -6 1 5 183.18 9.1
 -6 1 5 216.78 8.6
 7 -2 -5 454.85 17.5
 -5 7 -5 428.16 17.2
 -2 -5 -5 417.06 19.7
 7 -2 -5 438.66 17.4
 -5 7 -5 427.76 17
 -2 -5 -5 409.76 16.9
 -2 -5 -5 417.06 17.1
 -5 7 -5 437.56 17.5
 -2 -5 -5 400.26 17.4
 7 -2 -5 419.86 17.2
 7 -2 -5 439.56 20.7
 -5 7 -5 415.96 17.3
 7 -2 -5 435.06 17.3
 5 -7 5 402.86 18.5
 -7 2 5 415.76 17.2
 5 -7 5 438.66 17.6
 5 -7 5 445.06 17.4
 -7 2 5 406.86 17.8
 -7 2 5 405.86 17.5
 2 5 5 442.06 19.5
 5 -7 5 413.26 17.2
 8 -3 -5 2.1 0.9
 -5 8 -5 2.3 0.9
 8 -3 -5 2.9 0.9
 -5 8 -5 2.1 0.6
 8 -3 -5 0.9 0.9
 8 -3 -5 1.9 1.7
 -5 8 -5 0.6 0.7
 -3 -5 -5 1.3 0.7
 -3 -5 -5 0.2 0.8
 -3 -5 -5 1.8 0.6
 -3 -5 -5 0.4 1.4
 -3 -5 -5 1.8 0.7
 8 -3 -5 1.2 0.8
 -8 3 5 0.9 0.6
 5 -8 5 1.5 0.9
 5 -8 5 0.9 0.7
 -8 3 5 1.2 0.7
 3 5 5 1.3 1.6
 3 5 5 0.7 1
 -4 -5 -5 23.3 1.6
 -4 -5 -5 19.8 1.5
 9 -4 -5 21.7 1.5
 9 -4 -5 22.9 1.4
 -5 9 -5 19.6 1.5
 -5 9 -5 19.8 1.3
 -5 9 -5 19.9 1.5
 -5 9 -5 16.3 1.7
 4 5 5 17.2 1.8
 -9 4 5 19 1.3
 -9 4 5 21.7 1.2
 5 -9 5 18.8 1.4
 -6 -3 -5 17.5 1.3
 -3 9 -5 20.2 2.1
 -3 9 -5 16.4 1.3
 9 -6 -5 17.5 1.2
 -6 -3 -5 16.5 1.5
 9 -6 -5 16.8 1.3
 -6 -3 -5 17.8 1.1
 -3 9 -5 15.7 1.4
 -6 -3 -5 14.2 1.5
 9 -6 -5 17.4 1.5
 3 -9 5 16.9 1.2
 8 -6 -5 60.79 3.1
 -6 -2 -5 62.09 2.9
 -6 -2 -5 63.59 4.6
 -6 -2 -5 60.99 2.7
 -6 -2 -5 59.79 3
 8 -6 -5 62.79 3
 -2 8 -5 54.39 3.3
 -2 8 -5 59.59 3.3
 -2 8 -5 60.19 2.9
 8 -6 -5 61.19 5.1
 8 -6 -5 62.29 3.4
 -6 -2 -5 59.89 3.1
 6 2 5 59.99 3.4
 2 -8 5 63.99 5
 6 2 5 59.29 2.9
 -8 6 5 58.79 3.3
 2 -8 5 48.8 20.1
 2 -8 5 60.49 3
 -8 6 5 58.39 3
 -6 -1 -5 190.68 7.8
 -6 -1 -5 187.98 7.5
 7 -6 -5 193.78 8
 -6 -1 -5 189.08 7.7
 -1 7 -5 175.38 8
 -6 -1 -5 189.58 7.9
 -1 7 -5 160.78 8.3
 -1 7 -5 173.58 9.2
 -1 7 -5 186.88 7.7
 7 -6 -5 164.78 9.8
 7 -6 -5 195.08 8.2
 -7 6 5 190.88 7.9
 1 -7 5 179.38 26.5
 -7 6 5 182.98 8.2
 1 -7 5 166.48 8.6
 6 1 5 181.88 8.4
 1 -7 5 195.78 10
 6 1 5 188.68 7.9
 6 -6 -5 180.58 7.8
 0 6 -5 169.78 7.8
 0 6 -5 181.08 7.5
 0 6 -5 186.98 8
 -6 0 -5 175.98 7.3
 6 -6 -5 184.68 8.1
 -6 0 -5 168.58 7.6
 6 -6 -5 184.38 8
 -6 0 -5 181.58 7.4
 6 -6 -5 189.48 8
 -6 0 -5 186.98 7.6
 0 -6 5 166.78 9.7
 0 -6 5 178.08 9.4
 -6 6 5 172.48 8.4
 -6 6 5 186.18 8
 6 0 5 187.98 7.7
 6 0 5 186.18 8.3
 0 -6 5 183.68 7.6
 -6 6 5 177.88 7.7
 6 0 5 155.48 9.6
 0 -6 5 170.68 8.7
 -6 1 -5 744.53 30.6
 5 -6 -5 819.92 38.2
 -1 -5 5 780.62 33.2
 -1 -5 5 760.52 52.69
 -1 -5 5 769.82 32.8
 6 -1 5 770.52 33.5
 -6 2 -5 85.99 3.5
 4 -6 -5 90.19 11.2
 -6 2 -5 88.59 3.7
 4 -6 -5 86.29 4.2
 -6 2 -5 84.99 3.6
 4 -6 -5 80.09 4
 2 4 -5 83.39 4.1
 -2 -4 5 83.99 5.2
 -2 -4 5 83.49 3.8
 -2 -4 5 88.29 5.8
 -2 -4 5 87.39 4
 6 -2 5 79.39 6.3
 6 -2 5 80.69 4.4
 -4 6 5 77.49 4.8
 6 -2 5 87.19 4
 6 -2 5 82.09 3.9
 -2 -4 5 82.69 3.6
 -2 -4 5 80.29 5.9
 -4 6 5 83.59 4.3
 6 -2 5 75.99 4
 6 -2 5 79.89 3.8
 -4 6 5 85.89 3.8
 -4 6 5 87.59 4.1
 3 -6 -5 586.44 23.3
 3 -6 -5 620.24 34.7
 3 3 -5 568.14 23.2
 -6 3 -5 567.24 23
 3 -6 -5 579.34 23.2
 -6 3 -5 550.04 22.9
 6 -3 5 624.44 26.3
 -3 -3 5 588.34 25.3
 -3 6 5 597.34 25
 6 -3 5 545.15 23
 4 2 -5 29.9 1.7
 2 -6 -5 32.9 2.1
 -6 4 -5 33.1 1.7
 4 2 -5 34.6 1.8
 4 2 -5 36.5 2.4
 -6 4 -5 34.4 1.8
 2 -6 -5 32.6 3.1
 2 -6 -5 39.8 10.1
 2 -6 -5 31.7 2
 -4 -2 5 31.6 3.4
 6 -4 5 32.5 2.4
 -4 -2 5 30.2 2
 -2 6 5 30.4 2.4
 -2 6 5 31.8 2.2
 -4 -2 5 31.5 3.4
 6 -4 5 29.6 1.9
 6 -4 5 29.5 2.4
 -2 6 5 30.1 3.4
 6 -4 5 32.2 2.1
 -2 6 5 34.5 3
 -2 6 5 29.6 1.8
 -4 -2 5 31.2 2.2
 6 -4 5 34 4.1
 6 -4 5 29.9 2.5
 -2 6 5 34.1 2.2
 -4 -2 5 32.9 3.4
 -6 5 -5 197.48 8
 1 -6 -5 147.89 20.1
 5 1 -5 186.78 8.2
 1 -6 -5 188.98 7.9
 -6 5 -5 199.08 7.8
 5 1 -5 184.28 7.9
 5 1 -5 189.48 7.8
 -6 5 -5 188.38 7.7
 1 -6 -5 185.28 8
 6 -5 5 194.48 8.1
 -5 -1 5 191.68 9.3
 -1 6 5 191.28 8.2
 6 -5 5 183.08 10.4
 6 -5 5 168.78 7.9
 -1 6 5 184.88 8.1
 -5 -1 5 187.78 9.5
 6 -5 5 197.88 8.5
 -1 6 5 180.08 9.2
 -1 6 5 181.48 9.8
 -1 6 5 188.28 8.4
 6 -5 5 201.48 8.5
 -5 -1 5 185.48 10.1
 -6 6 -5 24.6 1.6
 6 0 -5 23.1 1.8
 6 0 -5 24 1.9
 0 -6 -5 27 3.3
 6 0 -5 24.4 3.6
 6 0 -5 24.6 1.7
 0 -6 -5 23.8 1.8
 -6 6 -5 23.3 1.4
 0 -6 -5 23.3 1.6
 -6 6 -5 24.2 1.7
 -6 0 5 22.8 1.9
 6 -6 5 22.7 2.2
 -6 0 5 21.7 2.6
 -6 0 5 24.4 3.7
 0 6 5 27.6 3.9
 6 -6 5 23.4 2.2
 6 -6 5 21 1.7
 0 6 5 23.4 3
 6 -6 5 19.9 3
 -6 0 5 20 1.7
 7 -1 -5 158.68 7.3
 7 -1 -5 167.98 10.2
 7 -1 -5 155.78 6.9
 -6 7 -5 163.78 6.6
 -6 7 -5 155.98 6.8
 -1 -6 -5 158.98 9
 -1 -6 -5 157.88 7.2
 -6 7 -5 166.08 7.1
 -1 -6 -5 157.18 9.4
 -7 1 5 156.58 6.8
 -7 1 5 166.48 7.8
 6 -7 5 151.28 6.9
 -7 1 5 143.49 9.5
 6 -7 5 169.18 7.8
 1 6 5 145.89 9
 1 6 5 144.59 8.5
 -7 1 5 164.58 7.2
 6 -7 5 152.88 8.4
 8 -2 -5 24.5 1.8
 -6 8 -5 24.6 1.6
 -2 -6 -5 25.4 3.5
 -6 8 -5 24.7 1.9
 -6 8 -5 23.7 1.7
 8 -2 -5 25.8 4
 8 -2 -5 24.8 1.7
 8 -2 -5 26.5 1.8
 -2 -6 -5 25.7 1.8
 -6 8 -5 25.1 1.5
 6 -8 5 22.7 1.7
 2 6 5 14.4 3.8
 -8 2 5 22.5 1.6
 6 -8 5 27.4 2
 -8 2 5 23.7 1.8
 -3 -6 -5 24.3 1.5
 -6 9 -5 22 1.6
 -6 9 -5 24.3 1.4
 9 -3 -5 24.4 1.5
 -6 9 -5 22.4 2.1
 9 -3 -5 23.5 1.4
 -9 3 5 20.3 1.4
 3 6 5 22.5 1.7
 6 -9 5 19 1.6
 -9 3 5 23.1 1.5
 -7 -2 -5 2.6 0.7
 -2 9 -5 0.6 0.6
 -7 -2 -5 2.2 0.7
 -7 -2 -5 3.4 0.7
 9 -7 -5 2.2 1
 -7 -2 -5 0.9 0.6
 2 -9 5 2 0.6
 -7 -1 -5 15.2 1.6
 -7 -1 -5 17.8 1.3
 -1 8 -5 17.2 1.9
 8 -7 -5 16.3 1.3
 8 -7 -5 16.2 1.2
 8 -7 -5 18.2 1.9
 7 1 5 18.9 1.4
 -8 7 5 15.5 1.5
 1 -8 5 5.3 21.8
 1 -8 5 16.2 1.3
 -8 7 5 15.4 1.3
 1 -8 5 26 3.5
 7 1 5 17.9 1.6
 -7 0 -5 26.4 1.4
 0 7 -5 24.6 1.9
 -7 0 -5 25.7 1.7
 7 -7 -5 25.7 1.7
 -7 0 -5 25.7 1.5
 7 -7 -5 26.2 2.2
 7 -7 -5 23.5 1.7
 0 -7 5 26.1 2.4
 0 -7 5 25.6 1.6
 -7 7 5 29.9 2.1
 0 -7 5 23.6 3.4
 0 -7 5 9.6 39.3
 7 0 5 27.9 1.9
 7 0 5 23.3 2.1
 -7 1 -5 181.18 7.8
 6 -7 -5 181.88 8
 6 -7 -5 201.58 9.9
 -7 1 -5 184.38 7.6
 -7 1 -5 180.28 7.5
 6 -7 -5 182.68 7.8
 1 6 -5 191.78 8.3
 -6 7 5 194.48 8.3
 -1 -6 5 183.68 10.2
 7 -1 5 187.78 8.6
 7 -1 5 169.98 10.2
 7 -1 5 207.98 8.7
 -1 -6 5 175.78 9.6
 -1 -6 5 173.68 9
 -6 7 5 190.68 8
 -1 -6 5 178.88 7.8
 -6 7 5 185.58 8.8
 5 -7 -5 83.69 4.3
 -7 2 -5 89.09 3.9
 -7 2 -5 93.89 4.1
 2 5 -5 94.19 4.5
 -7 2 -5 93.39 4
 5 -7 -5 94.49 11.4
 5 -7 -5 90.29 4.2
 5 -7 -5 95.49 4.7
 5 -7 -5 87.29 4.8
 -2 -5 5 97.89 6.3
 -2 -5 5 87.29 6.4
 -5 7 5 98.99 4.2
 7 -2 5 95.99 4.9
 7 -2 5 87.59 4.1
 -2 -5 5 91.49 3.9
 -5 7 5 91.89 5.3
 7 -2 5 88.29 6.8
 -2 -5 5 93.79 4.4
 -5 7 5 96.89 4.8
 7 -2 5 101.09 4.5
 -2 -5 5 87.19 5.5
 -5 7 5 98.09 4.5
 7 -2 5 90.49 4.3
 3 4 -5 344.87 14
 4 -7 -5 304.37 24.7
 -7 3 -5 334.77 13.5
 4 -7 -5 333.27 13.9
 -7 3 -5 337.57 13.4
 4 -7 -5 344.07 15.1
 -4 7 5 340.07 14.3
 -3 -4 5 345.37 13.4
 7 -3 5 358.56 14.4
 -4 7 5 341.17 13.6
 -3 -4 5 335.67 15.9
 -3 -4 5 337.47 13.8
 7 -3 5 318.77 13.6
 7 -3 5 318.47 13.9
 -3 -4 5 337.37 15.5
 -3 -4 5 321.57 16.2
 -4 7 5 340.57 13.9
 7 -3 5 320.77 13.5
 -4 7 5 340.97 15
 -3 -4 5 336.27 13.6
 7 -3 5 336.97 13.8
 3 -7 -5 23.5 9.7
 -7 4 -5 39 2
 -7 4 -5 39.3 2.1
 4 3 -5 40.1 2.8
 3 -7 -5 40.9 2.5
 -4 -3 5 43 4.1
 -3 7 5 43.7 2.6
 -3 7 5 41.6 2.5
 7 -4 5 39.8 2.1
 -4 -3 5 37.4 2.2
 7 -4 5 40.8 4.7
 -4 -3 5 40.7 2.5
 -3 7 5 41.6 3.5
 -3 7 5 41.6 2.3
 7 -4 5 43.1 2.6
 7 -4 5 40.3 2.3
 -4 -3 5 38.9 3.9
 7 -4 5 42.5 3
 7 -4 5 38.4 2.7
 -3 7 5 36.1 2.8
 -7 5 -5 422.16 17
 -7 5 -5 422.16 17.2
 2 -7 -5 421.76 19.3
 2 -7 -5 450.65 17.3
 2 -7 -5 426.16 34.4
 7 -5 5 436.16 17.3
 7 -5 5 429.66 17.7
 -5 -2 5 439.96 17.5
 -2 7 5 413.36 17.7
 -2 7 5 407.96 19.7
 -2 7 5 417.66 18.7
 -5 -2 5 423.46 19.1
 -5 -2 5 434.46 19.8
 7 -5 5 411.96 20.1
 -2 7 5 407.96 17.4
 -5 -2 5 440.36 17.2
 -7 6 -5 165.08 6.7
 6 1 -5 159.48 6.8
 1 -7 -5 157.58 9.1
 6 1 -5 177.28 8.2
 1 -7 -5 167.18 6.9
 -7 6 -5 149.69 6.6
 1 -7 -5 152.98 6.9
 -7 6 -5 160.68 6.9
 6 1 -5 155.38 6.7
 -6 -1 5 159.18 6.9
 -1 7 5 152.28 9
 -1 7 5 160.58 8.7
 -6 -1 5 157.98 8.4
 -6 -1 5 160.58 7.1
 7 -6 5 160.68 9.3
 -6 -1 5 160.48 9.6
 7 -6 5 157.38 7.9
 7 0 -5 254.97 14.2
 7 0 -5 265.27 10.9
 0 -7 -5 265.17 13.4
 7 0 -5 263.57 10.7
 -7 7 -5 273.47 10.8
 0 -7 -5 251.07 13
 0 -7 -5 255.57 10.8
 -7 7 -5 259.97 10.6
 -7 7 -5 269.57 11
 0 -7 -5 268.27 10.8
 7 0 -5 262.37 10.8
 7 -7 5 269.27 11.3
 -7 0 5 252.77 11
 -7 0 5 255.67 10.7
 -7 0 5 269.37 13.5
 -7 0 5 257.67 15.9
 7 -7 5 281.07 11.1
 7 -7 5 230.88 12.5
 0 7 5 251.67 13.2
 8 -1 -5 117.99 5
 8 -1 -5 113.19 5
 8 -1 -5 117.09 4.9
 -1 -7 -5 107.09 5
 -7 8 -5 111.29 5.2
 -7 8 -5 114.59 4.8
 -7 8 -5 112.79 5
 -1 -7 -5 105.89 4.9
 7 -8 5 110.49 5.5
 -8 1 5 113.69 5.3
 1 7 5 119.89 7.8
 -8 1 5 118.79 5.1
 -7 9 -5 24.4 1.6
 -7 9 -5 25.3 1.8
 -2 -7 -5 22.4 1.5
 -7 9 -5 23.8 1.4
 9 -2 -5 26.8 1.5
 9 -2 -5 26.1 1.4
 -9 2 5 26.6 1.5
 2 7 5 22.5 2
 -9 2 5 25.8 1.5
 7 -9 5 24.3 1.6
 8 -8 -5 1.1 0.8
 -8 0 -5 1.3 0.5
 -8 0 -5 1.4 0.5
 0 8 -5 0.4 0.5
 8 0 5 0.5 0.6
 -8 8 5 1 0.6
 -8 8 5 2 0.6
 0 -8 5 0.7 1
 1 7 -5 16.5 1.4
 -8 1 -5 17.2 1.2
 1 7 -5 17.6 1.4
 -8 1 -5 17.8 1.2
 7 -8 -5 15.7 2.2
 -8 1 -5 16.2 1
 8 -1 5 20.9 1.7
 8 -1 5 15 1.6
 -1 -7 5 15.1 1.2
 -7 8 5 18.2 2.2
 -7 8 5 18 2.1
 -8 2 -5 63.19 3
 6 -8 -5 65.99 3.5
 2 6 -5 62.39 3.3
 -8 2 -5 64.09 3
 -8 2 -5 61.99 2.7
 8 -2 5 61.79 3.2
 -2 -6 5 62.29 3.1
 -6 8 5 63.79 3.3
 -6 8 5 61.69 4.1
 8 -2 5 61.49 3.5
 -2 -6 5 60.99 4.8
 -2 -6 5 63.09 4.5
 -2 -6 5 66.89 5.9
 8 -2 5 70.49 5.3
 -6 8 5 61.19 3.5
 3 5 -5 73.09 3.7
 5 -8 -5 63.19 8.9
 5 -8 -5 73.99 3.8
 -8 3 -5 74.99 3.2
 -8 3 -5 71.89 3.4
 -3 -5 5 70.89 5.2
 -3 -5 5 86.79 6.6
 -5 8 5 68.19 4.5
 8 -3 5 74.79 3.6
 8 -3 5 72.69 6
 -3 -5 5 68.59 3.1
 -3 -5 5 76.59 5.3
 8 -3 5 71.59 4
 -5 8 5 72.19 4
 -5 8 5 73.49 3.7
 -3 -5 5 76.49 3.6
 4 4 -5 28.3 2.1
 4 -8 -5 28.3 2
 4 -8 -5 26.8 2.8
 4 -8 -5 29.6 9.7
 8 -4 5 26.9 3.8
 -4 8 5 29.4 2.9
 -4 8 5 30.3 2
 8 -4 5 25.8 1.9
 -4 -4 5 26.2 1.8
 -4 -4 5 26.5 3.4
 -4 -4 5 28.1 1.7
 -4 8 5 27 2.2
 -4 -4 5 26.8 3.2
 8 -4 5 28 2
 -4 -4 5 29.4 1.5
 -4 -4 5 27.5 2
 8 -4 5 31 2.3
 3 -8 -5 7.8 11.1
 3 -8 -5 0.4 0.7
 3 -8 -5 2.1 1.5
 5 3 -5 1 0.9
 -5 -3 5 2.5 1.9
 8 -5 5 0.4 0.9
 -3 8 5 1.5 0.8
 -5 -3 5 0.9 0.6
 8 -5 5 0.7 0.8
 8 -5 5 1.9 0.9
 -5 -3 5 1 0.7
 -3 8 5 0.8 0.9
 -3 8 5 0.3 1
 8 -5 5 1.6 1.7
 -5 -3 5 1.1 0.5
 2 -8 -5 23.3 1.7
 6 2 -5 28.2 1.9
 2 -8 -5 15.7 3.8
 2 -8 -5 39.3 24.8
 -6 -2 5 25.6 3.2
 -2 8 5 24.4 3.4
 -6 -2 5 24.6 1.8
 8 -6 5 25.1 2
 -6 -2 5 25.3 1.6
 8 -6 5 22.9 5.1
 8 -6 5 25.4 2.1
 -6 -2 5 34.8 5.2
 1 -8 -5 107.09 4.9
 1 -8 -5 114.79 7.5
 7 1 -5 97.89 5.5
 -1 8 5 135.09 7.7
 -7 -1 5 107.29 9.1
 -7 -1 5 118.99 5.3
 -7 -1 5 115.09 6.2
 -7 -1 5 108.59 4.9
 -7 -1 5 114.39 5.2
 8 -7 5 116.19 7.9
 8 -7 5 116.49 5.2
 7 -9 -5 1.6 0.8
 2 7 -5 2.4 0.5
 9 -2 5 1.1 0.8
 -7 9 5 0.2 1.1
 -2 -7 5 2.2 0.5
 -7 9 5 2.8 0.9
 6 -9 -5 16.3 1.5
 3 6 -5 15.3 1.3
 9 -3 5 14.2 1.4
 9 -3 5 20 1.4
 -3 -6 5 16.3 1.2
 -6 9 5 17.1 1.6
 -6 9 5 17.8 1.9
 4 5 -5 49.5 2.5
 5 -9 -5 44.3 2.6
 9 -4 5 47.7 2.7
 -4 -5 5 57.59 4.3
 9 -4 5 48.4 2.5
 -4 -5 5 46.5 2.4
 4 -9 -5 18.9 1.5
 5 4 -5 19.9 1.6
 -5 -4 5 28 3.8
 -4 9 5 22.2 1.6
 9 -5 5 20.2 1.5
 9 -5 5 20.1 1.7
 -4 9 5 20.3 1.7
 -5 -4 5 20.6 1.4
 -4 9 5 28.8 3.4
 9 -5 5 28.4 3.8
 -5 -4 5 20.9 1.1
 3 -9 -5 20.2 1.7
 6 3 -5 24.1 1.6
 -6 -3 5 23.7 1.5
 9 -6 5 23.3 1.7
 -3 9 5 31.6 3.7
 -6 -3 5 22.8 1.2
 -6 -3 5 22.6 1.4
 -6 -3 5 31.1 5
 9 -6 5 20.6 1.5
 -6 -3 5 24 1.4
 -7 -2 5 25.3 1.4
 9 -7 5 22.6 1.5
 -7 -2 5 25.2 1.4
 -7 -2 5 22.8 1.5
 -7 -2 5 24.4 1.3
 0 0 6 947.61 43.2
 1 0 6 744.03 34.4
 -1 1 6 774.72 36
 0 -1 6 795.42 36.9
 1 0 6 733.13 30
 1 0 -6 353.16 13.6
 1 0 -6 346.37 13.4
 1 -1 6 320.17 13.5
 1 -1 6 348.27 19
 0 1 6 300.67 17.9
 1 -2 6 2244.88 95.09
 -2 1 6 2248.68 95.79
 1 1 6 2237.98 94.09
 2 1 6 779.22 39.1
 1 -3 6 837.52 41.7
 0 2 -6 181.48 7.4
 0 2 -6 167.18 7
 0 2 -6 175.08 7.2
 -2 0 -6 163.48 7.1
 2 -2 -6 149.88 7
 -2 0 -6 179.48 7.2
 -2 0 -6 170.18 6.9
 2 -2 -6 173.08 7.3
 0 2 -6 169.98 7.2
 0 -2 6 168.08 7
 0 -2 6 176.28 8.1
 2 0 6 174.28 7.6
 2 0 6 161.78 7
 0 -2 6 179.78 14.2
 0 -2 6 169.38 7.8
 0 -2 6 176.58 7.2
 2 0 6 178.98 8.3
 2 0 6 164.88 7.5
 2 0 6 172.98 11.6
 -2 2 6 182.48 7.2
 0 -2 6 193.08 7.9
 -2 2 6 171.38 7.7
 2 0 6 171.98 7.4
 -2 2 6 168.68 13.4
 -1 -1 6 2151.68 95.79
 2 -1 6 2205.38 91.79
 -1 2 6 2339.27 96.79
 0 -2 -6 154.48 6.4
 0 -2 -6 160.98 6.7
 -2 2 -6 157.68 6.6
 0 -2 -6 155.78 6.6
 -2 2 -6 164.38 6.7
 -2 2 -6 163.58 6.7
 2 0 -6 149.49 6.6
 -2 2 -6 153.08 6.4
 0 -2 -6 160.78 6.6
 2 0 -6 145.49 6.5
 -2 0 6 163.78 6.7
 2 -2 6 156.48 6.6
 0 2 6 164.28 7.4
 -2 0 6 150.68 13.7
 2 -2 6 150.58 7
 2 -2 6 150.18 6.7
 0 2 6 168.68 7.1
 -2 0 6 157.88 7.3
 2 -2 6 149.09 6.7
 -2 0 6 167.68 6.9
 2 -2 6 177.18 8
 2 -2 6 156.98 11.4
 -2 0 6 155.38 7.4
 0 2 6 159.88 7.1
 -2 0 6 162.48 7.3
 0 2 6 163.78 6.7
 0 2 6 156.98 12.1
 1 2 6 2256.07 96.49
 2 -3 6 2211.98 95.09
 2 -4 6 1012 49.8
 5 -3 -6 480.35 31.1
 2 -5 6 498.25 20.1
 3 2 6 521.15 20.2
 2 -5 6 517.75 32
 -1 4 -6 11 1
 -1 4 -6 14.7 1.3
 -3 -1 -6 14.8 0.9
 4 -3 -6 11.4 1.4
 -3 -1 -6 12.2 1.1
 -1 4 -6 11.8 1.4
 -3 -1 -6 12 1.1
 4 -3 -6 12.1 1.3
 1 -4 6 13.1 2.1
 1 -4 6 12.1 1.1
 3 1 6 11 1.8
 -4 3 6 13.7 1.5
 1 -4 6 13 1.9
 -4 3 6 12.4 1.3
 1 -4 6 15.4 6.5
 3 1 6 14.2 1.9
 1 -4 6 12.5 1.7
 -4 3 6 10.9 1.1
 3 1 6 13.3 1.6
 0 -3 6 1401.66 67.49
 3 0 6 1442.46 63.09
 -1 -2 6 789.62 42.2
 3 -1 6 787.52 36.3
 -2 -1 6 2069.99 94.89
 -1 3 6 2109.59 92.99
 3 -2 6 2206.28 87.79
 0 3 6 1284.07 60.29
 -1 -3 -6 1349.86 65.59
 3 -4 6 1410.56 59.39
 3 -4 6 1175.68 51.79
 -4 1 6 1335.37 52.79
 5 -2 -6 549.85 22.6
 2 3 6 589.44 24.2
 3 -5 6 582.14 31.8
 2 3 6 575.94 23.8
 3 -5 6 544.15 22.6
 -5 2 6 577.84 24.5
 6 -3 -6 471.65 18.9
 3 -6 6 437.06 28.6
 3 -6 6 441.46 19.5
 -6 3 6 470.35 18.6
 3 3 6 475.45 20.2
 3 -6 6 436.46 18.3
 3 -6 6 469.55 19.8
 -6 3 6 447.76 18.9
 -3 7 -6 110.39 5.4
 -4 -3 -6 107.99 5.4
 -3 7 -6 117.89 5.1
 -3 7 -6 108.39 5.6
 7 -4 -6 118.59 5.6
 -4 -3 -6 112.99 5.3
 7 -4 -6 120.89 5.4
 -4 -3 -6 116.79 5.1
 -3 7 -6 118.19 5.5
 -4 -3 -6 115.79 4.9
 7 -4 -6 117.29 5.6
 3 -7 6 113.59 5.1
 3 -7 6 115.19 6.9
 -7 4 6 112.99 5.3
 4 3 6 117.29 6.9
 -7 4 6 118.49 5.7
 4 3 6 120.79 5.9
 3 -7 6 115.09 5.4
 3 -7 6 101.59 15
 6 -4 -6 71.39 4
 6 -4 -6 78.29 3.9
 -2 6 -6 78.19 4
 -4 -2 -6 76.99 3.4
 6 -4 -6 74.49 4.1
 -2 6 -6 74.99 3.5
 -2 6 -6 81.29 4.6
 -4 -2 -6 76.59 3.7
 -2 6 -6 79.89 4.1
 2 -6 6 66.59 13.8
 2 -6 6 71.19 3.8
 4 2 6 74.39 4.9
 4 2 6 72.29 3.5
 2 -6 6 77.09 5.2
 -6 4 6 75.89 4.1
 2 -6 6 73.39 4.4
 4 2 6 75.79 4.4
 2 -6 6 73.69 3.6
 -6 4 6 80.59 4.4
 -6 4 6 76.49 4.1
 5 -4 -6 398.06 16.8
 5 -4 -6 413.56 29.3
 -1 5 -6 431.36 16.7
 4 1 6 397.16 16.5
 4 1 6 402.46 17.6
 1 -5 6 395.26 18.3
 -5 4 6 412.36 17.1
 1 -5 6 397.46 17.8
 1 -5 6 404.56 16.7
 1 -5 6 419.56 30.5
 -5 4 6 426.06 16.7
 1 -5 6 438.76 17.7
 4 -4 -6 61.79 3.2
 -4 0 -6 56.89 2.8
 0 4 -6 56.79 3.1
 -4 0 -6 61.79 2.9
 4 -4 -6 58.89 3.1
 -4 0 -6 58.79 2.6
 0 4 -6 58.59 2.8
 -4 0 -6 60.79 2.7
 0 4 -6 59.59 3
 4 -4 -6 58.29 3.1
 0 4 -6 62.79 3.3
 4 0 6 60.49 2.9
 0 -4 6 59.59 4
 4 0 6 60.19 4.4
 4 0 6 57.49 3.4
 4 0 6 61.19 3.4
 0 -4 6 57.39 4.3
 -4 4 6 59.59 3
 0 -4 6 61.69 3.7
 -4 4 6 60.79 3.2
 -4 4 6 60.19 3.4
 0 -4 6 62.79 12.6
 1 3 -6 12.1 1.4
 -4 1 -6 13.9 1.2
 1 3 -6 12.4 1
 3 -4 -6 12.2 1.2
 -4 1 -6 9.8 1.4
 -4 1 -6 10.6 0.8
 1 3 -6 13.8 1.3
 1 3 -6 10.9 1.3
 -1 -3 6 23.1 9.1
 4 -1 6 10.8 1.1
 4 -1 6 10.8 1.1
 -1 -3 6 11 1.1
 4 -1 6 11.4 1.5
 -3 4 6 15 2.2
 4 -1 6 11.5 1.4
 -1 -3 6 11.6 2
 4 -1 6 12 2.4
 -1 -3 6 11.6 1
 -3 4 6 12.7 1.2
 -3 4 6 13.4 1.3
 2 2 -6 966.1 37.8
 2 2 -6 943.61 38
 -2 -2 6 987 52.99
 4 -2 6 964.6 42
 4 -3 6 1398.36 58.29
 -4 4 -6 173.08 7.6
 4 0 -6 175.98 7.6
 0 -4 -6 152.98 16.9
 0 -4 -6 179.78 7.5
 -4 4 -6 181.98 7.7
 -4 4 -6 179.98 7.4
 0 -4 -6 180.58 7.3
 -4 4 -6 183.08 7.5
 4 0 -6 177.88 7.8
 0 -4 -6 187.38 7.8
 0 -4 -6 185.08 7.6
 4 0 -6 169.88 7.6
 0 4 6 183.48 8.9
 -4 0 6 182.58 8.9
 4 -4 6 171.98 10.5
 4 -4 6 187.58 7.6
 0 4 6 184.48 8.5
 4 -4 6 181.58 7.8
 4 -4 6 181.88 9.4
 -4 0 6 167.28 8.7
 -4 0 6 187.38 7.8
 -4 0 6 181.38 8
 0 4 6 177.48 7.9
 4 -4 6 186.98 8
 0 4 6 171.28 7.7
 -4 0 6 185.18 8.8
 4 -4 6 179.48 7.6
 1 4 6 619.24 26.3
 -5 1 6 635.94 26.8
 1 4 6 644.74 26.1
 4 -5 6 669.93 30.6
 4 -5 6 618.34 25.1
 4 -5 6 562.34 24.7
 -2 -4 -6 222.08 9.6
 -4 6 -6 216.68 9.3
 6 -2 -6 210.48 9.4
 -2 -4 -6 229.08 9.2
 -2 -4 -6 232.08 9.7
 -4 6 -6 256.97 10.5
 -2 -4 -6 227.08 9.5
 6 -2 -6 231.58 9.9
 6 -2 -6 222.28 9.6
 -4 6 -6 240.78 10
 6 -2 -6 226.78 9.7
 -4 6 -6 218.38 9.6
 4 -6 6 238.68 11.1
 2 4 6 215.38 11.1
 -6 2 6 224.38 10.2
 4 -6 6 243.68 15.7
 4 -6 6 228.78 9.7
 4 -6 6 232.88 9.9
 2 4 6 229.98 11.3
 4 -6 6 216.98 9.9
 4 -6 6 204.98 9.4
 -6 2 6 225.78 10.4
 -4 7 -6 137.89 6.7
 -3 -4 -6 145.19 6
 -3 -4 -6 137.79 6.2
 -3 -4 -6 130.69 6.4
 7 -3 -6 139.69 6.6
 -4 7 -6 145.39 6.5
 7 -3 -6 149.39 6.5
 -3 -4 -6 141.19 6.3
 -4 7 -6 146.99 6.1
 7 -3 -6 145.59 6.5
 -4 7 -6 142.59 6.4
 3 4 6 154.78 7.1
 4 -7 6 142.69 12.7
 4 -7 6 145.39 6.6
 3 4 6 143.59 8.2
 4 -7 6 139.69 6.4
 -7 3 6 141.79 6.7
 -7 3 6 137.69 6.4
 8 -4 -6 1.2 0.8
 -4 8 -6 0.6 0.7
 -4 -4 -6 1 0.8
 -4 8 -6 1.4 0.7
 -4 8 -6 0 0.5
 -4 -4 -6 0.5 0.7
 -4 -4 -6 1.1 0.5
 8 -4 -6 0.2 0.9
 -4 -4 -6 0.6 0.7
 8 -4 -6 -0.3 1.5
 -4 8 -6 1.1 0.9
 -4 -4 -6 3.5 1.6
 8 -4 -6 0.6 0.6
 4 -8 6 0.1 0.7
 4 -8 6 1 0.7
 4 4 6 0.3 1
 -8 4 6 0.8 0.6
 -8 4 6 0.8 0.6
 4 4 6 1.8 2.1
 9 -5 -6 47 2.5
 -5 -4 -6 48.6 2.4
 9 -5 -6 46.2 2.3
 -4 9 -6 40.5 2.7
 -4 9 -6 49.2 2.5
 -4 9 -6 47.8 2.5
 9 -5 -6 46 2.4
 -5 -4 -6 49.5 2.6
 -4 9 -6 49.4 2.3
 5 4 6 48.2 2.6
 -9 5 6 45.1 2.4
 -9 5 6 46.1 2.3
 8 -5 -6 88.19 4.2
 -5 -3 -6 92.49 4.1
 -5 -3 -6 94.69 3.9
 8 -5 -6 97.79 7.1
 -5 -3 -6 92.69 4.2
 -5 -3 -6 85.39 4.3
 -5 -3 -6 91.29 6
 8 -5 -6 88.89 4.4
 -3 8 -6 83.69 4.3
 -3 8 -6 91.39 4
 -3 8 -6 87.19 4.3
 8 -5 -6 85.59 4.3
 5 3 6 93.49 4.6
 3 -8 6 85.49 4.5
 -8 5 6 85.19 4.4
 -8 5 6 85.19 4.2
 3 -8 6 90.69 5.1
 3 -8 6 74.09 12.7
 -2 7 -6 284.27 11.8
 7 -5 -6 287.77 12.5
 -2 7 -6 275.77 12
 -5 -2 -6 261.57 11.5
 -5 -2 -6 288.17 11.8
 -5 -2 -6 275.57 11.3
 -2 7 -6 266.37 12.1
 -2 7 -6 307.17 11.8
 7 -5 -6 310.67 12.5
 7 -5 -6 310.77 12.7
 5 2 6 265.77 11.4
 2 -7 6 251.77 12.3
 2 -7 6 305.67 11.7
 -7 5 6 278.37 11.7
 2 -7 6 278.07 13.3
 2 -7 6 267.87 11.6
 -7 5 6 262.87 12.1
 -7 5 6 272.57 12
 2 -7 6 284.07 26.1
 5 2 6 262.27 12.2
 6 -5 -6 210.98 9.5
 -1 6 -6 227.58 9.5
 -5 -1 -6 230.18 9.2
 -5 -1 -6 214.68 9
 6 -5 -6 208.88 9.7
 -1 6 -6 230.68 9.9
 -5 -1 -6 206.88 9.2
 -1 6 -6 196.08 9.1
 -5 -1 -6 233.18 9.4
 1 -6 6 205.88 10.2
 1 -6 6 249.48 11.6
 1 -6 6 213.48 9.1
 1 -6 6 217.98 24.3
 -6 5 6 224.18 10.1
 5 1 6 222.38 9.9
 -6 5 6 233.08 9.5
 5 1 6 226.88 9.3
 -6 5 6 228.68 9.8
 1 -6 6 230.48 9.5
 5 1 6 232.48 10
 5 -5 -6 1890.11 78.19
 0 -5 6 1706.03 89.09
 -5 1 -6 398.76 16.1
 4 -5 -6 390.46 16.3
 1 4 -6 411.76 16.3
 4 -5 -6 395.56 16.3
 4 -5 -6 406.26 24.5
 4 -5 -6 407.16 16.5
 -5 1 -6 390.36 15.8
 1 4 -6 391.46 16.5
 1 4 -6 399.46 16
 -1 -4 6 412.06 16.1
 -1 -4 6 406.26 15.8
 5 -1 6 395.76 18.5
 -1 -4 6 369.26 15.9
 -1 -4 6 400.96 17.8
 -1 -4 6 404.66 33.2
 -1 -4 6 408.66 18.2
 -1 -4 6 416.06 16.1
 -1 -4 6 392.06 17.4
 3 -5 -6 535.85 20.8
 3 -5 -6 511.25 30.4
 -5 2 -6 531.05 20.8
 -5 2 -6 498.35 20.4
 5 -2 6 513.25 21
 -3 5 6 533.35 21.9
 -2 -3 6 485.45 22.3
 -2 -3 6 537.75 22.2
 -2 -3 6 509.15 22.6
 -3 5 6 523.05 22.3
 3 2 -6 549.05 22.3
 -5 3 -6 553.34 21.9
 2 -5 -6 579.54 22.2
 2 -5 -6 547.15 22.3
 3 2 -6 525.05 22
 3 2 -6 550.54 22.1
 -3 -2 6 589.94 24.2
 1 -5 -6 642.64 24.5
 -5 4 -6 615.94 24.5
 -5 4 -6 601.34 24.3
 -4 -1 6 597.24 26.2
 -5 5 -6 3.3 0.8
 5 0 -6 2.5 0.8
 -5 5 -6 3.1 0.7
 5 0 -6 3.8 1
 -5 5 -6 2.3 0.7
 0 -5 -6 2.3 11.3
 5 0 -6 4.5 1
 5 -5 6 3.5 1.1
 -5 0 6 1.5 1.2
 0 5 6 4.5 1.5
 -5 0 6 3.7 0.9
 0 5 6 3.4 1.4
 0 5 6 2.8 1.4
 5 -5 6 1.3 1.3
 -5 0 6 5 1.8
 -5 0 6 2.8 0.9
 5 -5 6 2.4 1.1
 0 5 6 3.9 1.4
 -5 6 -6 180.48 7.4
 -5 6 -6 182.68 7.6
 -1 -5 -6 177.58 7.6
 6 -1 -6 167.78 7.5
 -1 -5 -6 172.48 7.1
 -5 6 -6 180.08 7.7
 -1 -5 -6 178.08 8
 -5 6 -6 169.28 7.2
 6 -1 -6 160.48 7.7
 -1 -5 -6 169.68 8.3
 -6 1 6 176.68 8.5
 1 5 6 168.78 9
 1 5 6 179.88 9.4
 -6 1 6 182.18 8
 5 -6 6 170.48 9.3
 5 -6 6 167.08 7.7
 5 -6 6 161.48 7.9
 -6 1 6 177.88 7.6
 5 -6 6 186.08 7.9
 -6 1 6 165.58 9.6
 -2 -5 -6 267.57 10.6
 -5 7 -6 266.37 11
 -2 -5 -6 229.18 10.6
 -5 7 -6 249.08 10.4
 7 -2 -6 272.37 11.1
 7 -2 -6 265.17 10.8
 -5 7 -6 249.38 10.6
 -2 -5 -6 234.08 10.3
 7 -2 -6 245.18 10.4
 -2 -5 -6 240.58 12.9
 -2 -5 -6 224.48 10.1
 7 -2 -6 274.37 10.9
 -5 7 -6 249.68 10.7
 -7 2 6 233.48 11
 -7 2 6 237.68 10.8
 5 -7 6 278.37 11.3
 2 5 6 249.38 12.5
 5 -7 6 241.78 11.6
 5 -7 6 230.38 10.9
 -7 2 6 248.48 10.5
 8 -3 -6 7.9 1.1
 -5 8 -6 6.6 1
 -5 8 -6 4.5 1
 -3 -5 -6 5.6 1.2
 -3 -5 -6 4.8 0.6
 -5 8 -6 5.7 1
 -3 -5 -6 7.3 1.2
 -5 8 -6 7.2 0.8
 8 -3 -6 7.8 2.7
 -3 -5 -6 5.1 0.9
 -3 -5 -6 8.2 2.9
 8 -3 -6 6.4 1.1
 3 5 6 5.9 1.2
 -8 3 6 5.4 0.9
 -8 3 6 6.6 1.1
 3 5 6 9.1 2.8
 5 -8 6 7.6 1.2
 -4 -5 -6 16.4 1.3
 -5 9 -6 15 1.1
 -5 9 -6 16.5 1.4
 9 -4 -6 14.7 1.2
 -5 9 -6 13.9 1.5
 9 -4 -6 17.6 1.2
 -4 -5 -6 19.5 1.4
 -5 9 -6 16.5 1.2
 -9 4 6 13.8 1.6
 4 5 6 14.3 1.4
 -6 -3 -6 17.1 1.5
 -3 9 -6 21.2 1.5
 -3 9 -6 22.1 1.4
 -6 -3 -6 21.7 1.5
 -6 -3 -6 19.1 1.3
 -6 -3 -6 19.6 1.3
 9 -6 -6 21.5 1.2
 9 -6 -6 19.1 1.3
 6 3 6 17.1 1.4
 8 -6 -6 34.4 2.1
 -6 -2 -6 37.7 3.6
 -6 -2 -6 31.2 1.6
 -6 -2 -6 30.3 1.8
 8 -6 -6 32.5 3.7
 -6 -2 -6 30.9 1.9
 -2 8 -6 24.7 2.2
 -2 8 -6 29.2 2.1
 8 -6 -6 24.7 2
 -2 8 -6 27.6 1.8
 -2 8 -6 29.4 2
 -6 -2 -6 29.6 2
 8 -6 -6 31.4 2.2
 6 2 6 25.4 1.6
 -8 6 6 28 2.7
 2 -8 6 31.5 14.1
 2 -8 6 27.7 1.7
 2 -8 6 35.3 3.3
 -1 7 -6 143.69 6.5
 -1 7 -6 145.29 6
 -6 -1 -6 130.29 6.3
 7 -6 -6 124.89 8
 -6 -1 -6 153.38 6.2
 -6 -1 -6 145.19 5.9
 -1 7 -6 121.69 6.3
 7 -6 -6 145.59 6.5
 7 -6 -6 143.29 6.6
 7 -6 -6 144.79 6.3
 -6 -1 -6 143.49 6.1
 6 1 6 146.19 6.7
 -7 6 6 138.49 7.7
 1 -7 6 134.59 7.1
 6 1 6 154.48 6.1
 1 -7 6 142.69 8.1
 -7 6 6 132.09 6.9
 1 -7 6 121.69 22
 1 -7 6 145.09 6.1
 -6 0 -6 26.6 1.7
 0 6 -6 26.3 1.7
 -6 0 -6 28.3 1.7
 -6 0 -6 27.2 1.5
 6 -6 -6 27.4 2
 6 -6 -6 28.4 2.2
 0 6 -6 28.5 2.2
 6 -6 -6 31.1 2.3
 -6 0 -6 27 1.8
 0 -6 6 26.1 3.6
 -6 6 6 26.2 2.5
 6 0 6 27.7 2.5
 0 -6 6 24.2 2.7
 6 0 6 25.7 1.9
 0 -6 6 30.3 3.2
 0 -6 6 38.5 18.4
 0 -6 6 27.8 1.7
 -6 1 -6 218.98 9
 -6 1 -6 232.68 9.2
 5 -6 -6 221.98 9.5
 5 -6 -6 209.38 15.6
 5 -6 -6 223.68 9.7
 -6 1 -6 237.08 9.4
 1 5 -6 204.58 9.6
 5 -6 -6 196.28 9.6
 -6 1 -6 229.48 9.3
 6 -1 6 232.78 10
 -5 6 6 239.58 9.6
 -1 -5 6 224.38 10.9
 -1 -5 6 234.58 11.8
 -5 6 6 224.68 10.4
 -1 -5 6 218.88 32.7
 6 -1 6 215.18 9.4
 -1 -5 6 225.98 11.3
 -5 6 6 232.18 9.9
 6 -1 6 217.28 11.8
 4 -6 -6 74.09 3.8
 -6 2 -6 70.29 3.2
 2 4 -6 75.59 3.8
 -6 2 -6 73.29 3.4
 -6 2 -6 74.39 3.3
 4 -6 -6 69.69 3.7
 4 -6 -6 68.09 10.5
 4 -6 -6 72.79 3.8
 -2 -4 6 75.29 5.5
 6 -2 6 75.79 6
 -4 6 6 77.69 5.3
 -4 6 6 75.49 4.6
 -2 -4 6 76.99 5.2
 6 -2 6 75.89 4.2
 -2 -4 6 76.49 3.2
 6 -2 6 69.89 3.7
 -2 -4 6 76.09 5
 -2 -4 6 74.69 3.4
 6 -2 6 73.89 3.7
 -2 -4 6 77.79 3.6
 3 -6 -6 433.36 17.9
 3 3 -6 423.76 18
 -6 3 -6 452.45 17.6
 3 -6 -6 422.66 18
 3 -6 -6 430.06 17.9
 3 -6 -6 378.16 27.6
 -6 3 -6 454.65 17.8
 6 -3 6 422.06 18.1
 -3 -3 6 455.75 17.8
 -3 -3 6 472.25 19.7
 -3 6 6 472.25 18.4
 -3 -3 6 447.46 19.8
 -3 -3 6 449.56 18
 -3 6 6 422.86 19
 6 -3 6 444.96 20.8
 -3 6 6 475.45 18.1
 -3 -3 6 432.06 20.1
 4 2 -6 217.68 9.5
 -6 4 -6 225.08 9.3
 -6 4 -6 214.38 9
 -6 4 -6 229.98 9.1
 2 -6 -6 198.68 9.3
 2 -6 -6 221.58 9.3
 2 -6 -6 222.28 20.8
 -2 6 6 225.38 9.5
 -4 -2 6 227.48 10
 -4 -2 6 206.88 10.9
 -4 -2 6 226.18 10
 -2 6 6 215.38 11.1
 -2 6 6 217.08 10.5
 6 -4 6 221.78 9.6
 6 -4 6 227.58 9.3
 6 -4 6 215.38 11.9
 6 -4 6 228.08 9.9
 -2 6 6 225.18 9.8
 -4 -2 6 230.48 11.1
 1 -6 -6 175.98 22.1
 1 -6 -6 176.18 7.5
 -6 5 -6 175.18 7.5
 5 1 -6 174.18 7.4
 -6 5 -6 180.18 7.7
 5 1 -6 169.88 7.8
 1 -6 -6 167.68 7.6
 5 1 -6 177.38 7.6
 -6 5 -6 168.68 7.3
 6 -5 6 183.08 8.1
 -5 -1 6 177.08 9.1
 -5 -1 6 179.48 8
 6 -5 6 177.68 10
 6 -5 6 172.68 8
 -5 -1 6 186.78 9.7
 -5 -1 6 179.08 7.7
 -1 6 6 182.38 9
 -1 6 6 183.08 9.5
 6 0 -6 29.5 2.1
 0 -6 -6 32.1 2.1
 0 -6 -6 29.9 1.9
 -6 6 -6 28.8 2
 6 0 -6 30.5 1.9
 -6 6 -6 28.6 1.8
 6 0 -6 29.4 2
 -6 6 -6 29.1 1.7
 -6 0 6 29.8 2
 0 6 6 28.4 3.6
 6 -6 6 32.9 2.4
 6 -6 6 31.1 2.5
 -6 0 6 27 2.8
 0 6 6 26.1 3.1
 -6 0 6 30.5 4
 -6 0 6 32.9 2.3
 6 -6 6 32.8 3.6
 -1 -6 -6 205.98 8.6
 -1 -6 -6 191.48 8.3
 -6 7 -6 179.48 8.7
 7 -1 -6 217.48 8.5
 -1 -6 -6 193.78 10.9
 -1 -6 -6 194.48 10.5
 -6 7 -6 192.08 9.8
 7 -1 -6 205.98 11.7
 7 -1 -6 219.18 8.7
 7 -1 -6 200.98 8.5
 -6 7 -6 209.68 8.3
 -7 1 6 211.08 9.5
 6 -7 6 214.58 9
 -7 1 6 196.38 8.7
 -7 1 6 197.98 9
 1 6 6 194.08 10.7
 6 -7 6 193.98 10.1
 1 6 6 208.58 10.8
 -7 1 6 183.88 11.7
 6 -7 6 202.78 8.7
 8 -2 -6 110.99 4.6
 -2 -6 -6 111.59 6.9
 -6 8 -6 107.79 4.5
 8 -2 -6 93.39 4.4
 -6 8 -6 100.59 4.6
 8 -2 -6 112.09 8
 -2 -6 -6 106.89 4.7
 -6 8 -6 102.19 4.7
 -6 8 -6 99.49 4.9
 8 -2 -6 106.79 4.7
 2 6 6 106.39 5.2
 2 6 6 103.99 6.8
 -8 2 6 99.79 4.6
 6 -8 6 100.59 4.9
 6 -8 6 92.39 6.4
 -8 2 6 101.19 4.8
 -6 9 -6 3.9 0.7
 9 -3 -6 6.5 0.9
 9 -3 -6 8.2 1
 -3 -6 -6 4.7 0.8
 -6 9 -6 4.4 0.8
 -6 9 -6 5.1 0.9
 3 6 6 5.4 0.9
 -9 3 6 6.2 0.7
 6 -9 6 5.9 0.8
 8 -7 -6 3.8 1
 -7 -1 -6 4.2 0.7
 -7 -1 -6 5.3 0.6
 -1 8 -6 3.4 0.8
 8 -7 -6 4.2 1
 -7 -1 -6 4 0.8
 -7 -1 -6 4.6 0.7
 8 -7 -6 4.3 0.9
 7 1 6 3.5 0.9
 -8 7 6 5.7 1
 -8 7 6 5.4 0.8
 7 1 6 4 0.7
 1 -8 6 8 2.3
 1 -8 6 4.1 0.8
 7 -7 -6 74.49 4
 -7 0 -6 75.49 3.3
 -7 0 -6 73.29 3.5
 -7 0 -6 73.29 3.2
 7 -7 -6 75.39 3.8
 7 -7 -6 84.99 4.3
 0 7 -6 68.49 3.6
 7 0 6 71.99 3.5
 7 0 6 65.89 3.8
 -7 7 6 70.59 3.6
 -7 7 6 69.79 3.9
 0 -7 6 49.2 27.9
 0 -7 6 72.19 4.3
 0 -7 6 61.09 6.3
 -7 1 -6 151.88 6.5
 -7 1 -6 141.29 6.5
 -7 1 -6 147.59 5.9
 6 -7 -6 137.99 6.2
 6 -7 -6 139.59 6.3
 6 -7 -6 147.29 6.6
 1 6 -6 147.59 6.4
 7 -1 6 146.69 6.3
 -1 -6 6 137.09 8.3
 -1 -6 6 144.89 6.1
 -6 7 6 143.79 7.1
 -1 -6 6 129.99 7.3
 -1 -6 6 136.59 7.9
 7 -1 6 137.49 6.7
 2 5 -6 270.77 11.6
 5 -7 -6 267.07 11.5
 -7 2 -6 284.77 11.1
 5 -7 -6 255.87 18.9
 -7 2 -6 286.17 11.3
 5 -7 -6 262.87 11.9
 5 -7 -6 256.87 11.3
 -7 2 -6 274.77 11
 7 -2 6 303.77 11.7
 -2 -5 6 264.77 13.2
 -2 -5 6 272.87 13.7
 7 -2 6 257.37 13.9
 -5 7 6 264.77 12.4
 -5 7 6 294.87 12
 -5 7 6 290.37 11.6
 -2 -5 6 267.07 12.8
 4 -7 -6 95.89 14.5
 -7 3 -6 115.99 4.9
 4 -7 -6 118.59 5.4
 -7 3 -6 115.89 5.1
 -3 -4 6 113.69 5.2
 -3 -4 6 118.39 4.8
 7 -3 6 109.39 5.6
 -4 7 6 113.09 5.4
 -3 -4 6 112.49 7
 7 -3 6 106.89 7.8
 -3 -4 6 114.19 5
 -3 -4 6 110.99 6.7
 7 -3 6 124.99 5.8
 -4 7 6 117.99 5.7
 7 -3 6 113.99 5.2
 -4 7 6 114.89 6.5
 -7 4 -6 141.19 6.2
 -7 4 -6 141.99 6.1
 3 -7 -6 147.19 6.3
 4 3 -6 150.88 6.6
 3 -7 -6 174.28 19.2
 -4 -3 6 134.99 8
 -3 7 6 135.19 6.5
 -4 -3 6 146.79 6.4
 -4 -3 6 151.08 8.4
 7 -4 6 147.99 6.4
 7 -4 6 131.69 6.5
 7 -4 6 147.09 6.8
 7 -4 6 136.49 8.9
 -3 7 6 142.99 6.8
 -3 7 6 136.59 7.5
 -4 -3 6 141.59 6.1
 5 2 -6 277.87 11.1
 -7 5 -6 249.58 10.5
 2 -7 -6 253.47 26.4
 2 -7 -6 278.67 11.2
 -7 5 -6 241.08 10.3
 7 -5 6 255.17 10.8
 7 -5 6 279.07 11.4
 -5 -2 6 245.68 10.7
 -2 7 6 225.78 12.6
 -5 -2 6 253.37 12.9
 7 -5 6 235.68 11.8
 -2 7 6 231.98 11.8
 -5 -2 6 243.38 12.2
 -5 -2 6 256.17 10.5
 7 -5 6 250.17 13.2
 1 -7 -6 194.48 8.5
 -7 6 -6 207.58 8.5
 1 -7 -6 197.28 10.8
 -7 6 -6 201.88 8.6
 6 1 -6 200.28 8.7
 6 1 -6 193.58 8.3
 6 1 -6 198.18 8.4
 1 -7 -6 293.77 37.1
 -7 6 -6 204.78 8.3
 7 -6 6 207.68 11
 7 -6 6 211.18 9
 7 -6 6 215.18 9
 -6 -1 6 193.48 10
 -6 -1 6 210.58 8.7
 -1 7 6 200.98 10.3
 -6 -1 6 207.98 8.9
 -6 -1 6 206.08 11.2
 -1 7 6 196.98 10.8
 7 0 -6 806.92 30.9
 7 0 -6 824.02 31
 -7 7 -6 806.72 31.3
 -7 7 -6 801.92 31
 0 -7 -6 705.03 31.1
 -7 7 -6 801.42 31.2
 0 -7 -6 822.42 34.4
 7 -7 6 722.13 32.8
 -7 0 6 791.42 34.3
 0 7 6 804.02 33.5
 0 7 6 770.82 33
 -7 0 6 734.93 32
 8 -1 -6 50.29 2.4
 8 -1 -6 49.8 2.5
 -1 -7 -6 49.2 2.6
 -7 8 -6 48.2 2.8
 -7 8 -6 52.29 2.4
 -7 8 -6 51.99 2.6
 8 -1 -6 50.39 2.6
 -8 1 6 47.6 2.5
 -8 1 6 48.1 2.6
 1 7 6 62.69 5.6
 7 -8 6 50.49 2.8
 -8 0 -6 0.4 0.4
 8 -8 -6 -0.4 0.6
 -8 0 -6 0.5 0.4
 -8 0 -6 0.1 0.5
 0 8 -6 0 0.6
 0 -8 6 0 0.4
 -8 8 6 1.1 0.5
 8 0 6 2.1 0.8
 -8 8 6 0.1 0.6
 8 0 6 0.5 0.5
 -8 1 -6 4.4 0.5
 1 7 -6 4.2 0.8
 7 -8 -6 4.4 1
 1 7 -6 4.2 0.8
 -8 1 -6 6.4 0.9
 -8 1 -6 5.5 0.7
 -7 8 6 4.8 1
 8 -1 6 4.3 0.8
 -7 8 6 4.8 0.9
 8 -1 6 3.8 1
 -8 2 -6 28.4 1.5
 6 -8 -6 28.4 2.3
 -8 2 -6 30.5 1.8
 2 6 -6 29.5 2
 -8 2 -6 30.1 1.7
 -6 8 6 29.8 2.2
 -6 8 6 31.3 2.1
 -6 8 6 34.1 2.8
 -2 -6 6 30.7 3.1
 -2 -6 6 31.1 2
 8 -2 6 27.5 2.2
 8 -2 6 31.5 2
 5 -8 -6 95.39 4.4
 -8 3 -6 87.39 4.3
 3 5 -6 96.99 4.4
 -8 3 -6 90.99 4.4
 -3 -5 6 88.19 5.9
 8 -3 6 97.49 4.4
 8 -3 6 91.19 4.6
 -3 -5 6 91.99 4.2
 -3 -5 6 88.99 5.9
 -5 8 6 86.39 5.3
 8 -3 6 85.79 6.5
 4 -8 -6 -9.3 8.5
 4 -8 -6 0.1 0.7
 4 4 -6 0 0.8
 4 -8 -6 2.5 1.2
 -4 8 6 0.7 1.1
 -4 -4 6 1.9 1.3
 8 -4 6 0.8 0.9
 -4 -4 6 0.9 0.8
 -4 -4 6 1.9 1.6
 -4 -4 6 0.8 0.7
 8 -4 6 0.7 1.8
 8 -4 6 1.4 0.8
 8 -4 6 1.2 0.8
 -4 -4 6 0.7 0.7
 -4 -4 6 0.1 0.4
 3 -8 -6 7.4 2.1
 3 -8 -6 9.3 18
 5 3 -6 4.6 0.9
 3 -8 -6 6.3 1
 8 -5 6 6.8 2.3
 -5 -3 6 5.8 2.2
 -5 -3 6 7.1 0.8
 8 -5 6 3.5 1
 8 -5 6 5.2 1
 -3 8 6 5.1 1.1
 8 -5 6 5 0.9
 -5 -3 6 5.7 0.8
 -5 -3 6 6.4 1
 -3 8 6 6.5 1
 -3 8 6 5.9 2.9
 -5 -3 6 4.8 2.6
 2 -8 -6 97.69 4.5
 6 2 -6 103.19 4.7
 2 -8 -6 47.5 22
 2 -8 -6 103.69 6.6
 8 -6 6 99.39 6.6
 -2 8 6 97.99 6.2
 -6 -2 6 107.29 7.3
 -6 -2 6 104.49 4.7
 -6 -2 6 103.79 4.5
 8 -6 6 105.09 4.9
 8 -6 6 102.59 4.9
 -6 -2 6 100.09 5.9
 7 1 -6 46.2 2.6
 1 -8 -6 44.9 2.4
 1 -8 -6 61.09 5.4
 -7 -1 6 49.3 2.5
 8 -7 6 48.4 4.1
 8 -7 6 50.89 2.7
 -7 -1 6 49.2 2.4
 8 -7 6 50.19 2.8
 8 0 -6 -0.2 0.5
 8 -8 6 0.7 0.6
 -8 0 6 0.6 0.6
 -8 0 6 0.3 0.7
 3 6 -6 19.3 1.3
 6 -9 -6 18.8 1.4
 9 -3 6 21.3 1.4
 -3 -6 6 18.4 1.2
 -6 9 6 21.8 1.7
 -6 9 6 19.6 1.7
 9 -3 6 20.4 1.5
 4 5 -6 49.7 2.5
 5 -9 -6 45.7 2.6
 9 -4 6 51.69 2.5
 -5 9 6 47.5 2.9
 -4 -5 6 50.59 2.4
 9 -4 6 51.99 2.8
 -5 9 6 50.39 2.7
 4 -9 -6 16 1.2
 5 4 -6 18.6 1.3
 9 -5 6 15.1 1.4
 -5 -4 6 15.1 0.9
 -5 -4 6 15.9 1.2
 6 3 -6 3.9 0.8
 3 -9 -6 4.5 0.7
 -6 -3 6 6.6 1
 -6 -3 6 9.1 1.2
 -6 -3 6 5.3 0.6
 9 -6 6 6.4 1.1
 0 0 -7 -0.3 0.5
 0 0 -7 1.2 0.6
 0 0 -7 0.6 0.5
 0 0 -7 -0.1 0.6
 0 0 7 0.2 0.7
 0 0 7 0.8 0.5
 0 0 7 0.8 0.5
 0 0 7 5.3 3
 0 0 7 0.4 0.6
 0 0 7 0.5 0.9
 0 0 7 0.4 0.4
 -1 1 7 2327.67 99.29
 0 -1 7 2393.46 100.59
 -1 0 7 3705.53 155.78
 1 -1 7 3868.21 154.58
 0 1 7 3716.73 153.78
 2 -1 -7 83.69 3.8
 -1 -1 -7 84.99 3.8
 2 -1 -7 77.99 3.6
 -1 2 -7 80.99 3.6
 -1 2 -7 84.09 3.8
 -1 2 -7 88.69 4
 -1 -1 -7 86.49 3.7
 -1 -1 -7 83.29 3.6
 -1 2 -7 83.99 3.9
 -1 -1 -7 86.59 3.9
 1 -2 7 86.49 4.5
 1 -2 7 80.49 9.2
 1 1 7 83.29 4.3
 1 1 7 81.79 4.4
 -2 1 7 80.39 4.4
 -2 1 7 81.29 4.4
 1 1 7 82.49 8.4
 1 -2 7 75.79 3.7
 -2 1 7 95.19 3.9
 1 -2 7 79.29 4.1
 -2 1 7 68.09 10.2
 -2 1 7 86.79 4.3
 1 1 7 81.99 4.3
 1 -2 7 89.59 4.7
 1 1 7 74.29 3.5
 3 -2 -7 792.22 32.5
 2 1 7 828.72 41
 -3 2 7 824.32 33.2
 -3 2 7 840.02 33.2
 1 -3 7 828.32 42.3
 2 -2 -7 355.86 15.7
 2 -2 -7 417.96 16
 -2 2 7 393.56 24
 -2 2 7 358.26 16.2
 2 0 7 384.06 21.8
 0 -2 7 380.66 15.8
 2 0 7 402.36 16.3
 0 -2 7 407.16 24.6
 -2 2 7 414.56 16.5
 0 -2 7 415.76 16.6
 0 -2 7 403.86 15.7
 1 -2 -7 79.99 3.8
 1 1 -7 81.79 3.8
 1 -2 -7 84.69 3.9
 -2 1 -7 83.99 3.7
 1 -2 -7 87.29 4
 1 -2 -7 78.19 3.6
 -2 1 -7 88.29 3.9
 1 1 -7 85.59 4
 1 1 -7 82.09 3.6
 1 1 -7 83.49 3.9
 -2 1 -7 82.79 3.6
 -2 1 -7 84.49 3.8
 -1 2 7 90.59 4.3
 -1 -1 7 83.39 3.8
 -1 -1 7 85.59 4.7
 2 -1 7 78.79 4
 -1 -1 7 72.29 10.1
 -1 2 7 86.59 4.1
 2 -1 7 83.49 7.4
 2 -1 7 86.69 4.4
 -1 2 7 86.59 10.1
 2 -1 7 81.69 3.7
 -1 2 7 74.99 4.3
 -1 -1 7 82.29 4
 2 -1 7 90.29 5
 -1 2 7 86.49 3.9
 2 -1 7 93.69 4
 0 -2 -7 87.39 3.9
 -2 2 -7 88.09 3.9
 -2 2 -7 86.99 4.1
 -2 2 -7 82.19 4
 2 0 -7 86.29 4
 -2 2 -7 83.69 3.8
 0 -2 -7 88.69 4.1
 0 -2 -7 80.99 4.2
 0 -2 -7 89.99 3.7
 -2 0 7 61.39 16
 -2 0 7 89.89 4
 0 2 7 84.99 3.9
 2 -2 7 81.29 4
 -2 0 7 88.79 4.7
 0 2 7 85.09 4.7
 2 -2 7 89.59 4.5
 2 -2 7 85.39 4
 -2 0 7 88.09 4.8
 0 2 7 80.29 4.1
 -2 0 7 89.19 4.6
 -2 0 7 94.39 4.3
 2 -2 7 91.49 8.8
 2 -2 7 99.09 5.3
 0 2 7 79.99 9.3
 3 -1 -7 329.27 13.5
 3 -1 -7 316.77 13.6
 2 -3 7 345.77 20.8
 -3 1 7 347.17 14.5
 -3 1 7 348.57 14.6
 1 2 7 338.97 22.2
 2 -3 7 337.77 13.8
 2 -3 7 332.87 14.8
 2 -4 7 576.04 32.7
 2 -4 7 585.74 23.3
 2 2 7 586.74 24.5
 -4 2 7 577.84 24.4
 2 -5 7 590.64 23.8
 2 -5 7 596.14 35.7
 3 2 7 613.44 23.8
 -3 -1 -7 93.69 4.4
 -1 4 -7 102.09 4.3
 -3 -1 -7 97.39 4.3
 -1 4 -7 99.89 4.5
 -3 -1 -7 102.19 4.5
 -3 -1 -7 96.59 4.2
 4 -3 -7 93.09 4.5
 4 -3 -7 99.29 4.6
 -1 4 -7 95.49 4.6
 4 -3 -7 96.99 4.8
 -1 4 -7 106.59 4.8
 3 1 7 92.79 5.4
 1 -4 7 96.89 4.5
 3 1 7 97.19 4.3
 3 1 7 101.79 5
 -4 3 7 101.29 5
 1 -4 7 109.09 5.5
 -4 3 7 99.39 4.9
 1 -4 7 99.29 5.8
 1 -4 7 94.19 5.2
 -4 3 7 104.29 4.6
 3 1 7 104.29 5.5
 3 -3 -7 390.36 16.3
 3 0 7 424.96 18
 -3 3 7 402.06 17.3
 3 0 7 375.86 16.3
 3 0 7 421.46 23.8
 0 -3 7 427.46 17.4
 0 -3 7 425.06 27.7
 2 -3 -7 769.62 32.8
 3 -1 7 882.41 39.4
 -1 -2 7 865.31 45
 2 1 -7 315.57 13.3
 1 -3 -7 316.97 13.1
 2 1 -7 328.57 13.4
 1 -3 -7 295.87 13.7
 -2 -1 7 347.37 14.8
 3 -2 7 354.66 15.1
 -1 3 7 327.77 14.3
 -2 -1 7 292.47 24.1
 -1 3 7 329.87 23.2
 3 -2 7 323.47 13.6
 -1 3 7 334.07 13.5
 -2 -1 7 349.47 14.5
 -1 3 7 338.17 13.7
 3 -2 7 347.27 18.2
 0 -3 -7 251.87 10.4
 3 0 -7 243.48 10.3
 -3 3 -7 252.37 10.3
 -3 3 -7 254.47 10.4
 0 -3 -7 244.78 10.3
 3 0 -7 247.48 10.5
 0 -3 -7 257.37 10.5
 0 -3 -7 249.58 10.1
 3 0 -7 231.58 10.2
 -3 3 -7 246.58 10.5
 -3 3 -7 250.77 10.1
 -3 0 7 244.68 11.5
 3 -3 7 255.77 16.1
 3 -3 7 261.27 10.6
 3 -3 7 259.07 12
 -3 0 7 252.37 11.3
 3 -3 7 255.27 10.4
 0 3 7 244.38 19.5
 -3 0 7 263.67 10.5
 0 3 7 246.48 11.1
 0 3 7 245.68 10.6
 3 -3 7 257.47 10.8
 0 3 7 240.48 11.4
 0 3 7 246.28 10.4
 -3 0 7 260.17 10.7
 -3 0 7 236.28 11.3
 -1 -3 -7 70.39 3.1
 4 -1 -7 75.09 3.6
 -1 -3 -7 70.19 3.3
 -3 4 -7 70.19 3.6
 -3 4 -7 68.89 3.2
 -3 4 -7 66.89 3.4
 -3 4 -7 69.99 3.5
 -1 -3 -7 71.59 3.4
 4 -1 -7 80.09 3.8
 -1 -3 -7 70.09 3.6
 4 -1 -7 64.59 3.3
 4 -1 -7 67.99 3.3
 1 3 7 66.29 4.6
 3 -4 7 67.59 3.6
 -4 1 7 74.79 4.6
 3 -4 7 69.19 3.5
 1 3 7 74.49 4.3
 -4 1 7 63.39 4.2
 3 -4 7 68.69 4.8
 -4 1 7 70.69 3.8
 -4 1 7 68.39 4.2
 3 -4 7 72.79 4.1
 -4 1 7 75.19 3.6
 5 -2 -7 900.21 36.2
 2 3 7 899.01 37.4
 3 -5 7 930.71 46.2
 -5 2 7 946.51 38.3
 -3 -3 -7 21.6 1.8
 -3 6 -7 16.1 1.4
 -3 6 -7 19 1.9
 6 -3 -7 17.3 1.8
 -3 6 -7 19.3 1.8
 6 -3 -7 15.1 2
 6 -3 -7 19.4 1.8
 -3 6 -7 21.1 1.7
 6 -3 -7 13.8 3.4
 -3 -3 -7 22.9 1.6
 -3 -3 -7 18.9 1.4
 -3 -3 -7 16.2 1.6
 -6 3 7 20 1.7
 3 -6 7 19.3 1.9
 3 -6 7 22.9 7.8
 3 -6 7 16.3 2.3
 3 -6 7 17.5 1.8
 -6 3 7 19.8 2
 -6 3 7 20.8 2
 3 3 7 15.8 2.2
 3 -6 7 19.7 2.3
 3 3 7 26.5 3
 7 -4 -7 17.7 1.8
 -4 -3 -7 15.3 1.6
 -3 7 -7 15.6 1.6
 -4 -3 -7 18.1 1.6
 7 -4 -7 19.5 1.9
 7 -4 -7 17.3 1.8
 -3 7 -7 17.3 1.4
 -4 -3 -7 16.6 1.3
 -3 7 -7 19.9 1.8
 -3 7 -7 16.1 1.8
 -4 -3 -7 17.3 1.5
 3 -7 7 17.5 2.3
 4 3 7 17.8 2.7
 4 3 7 17.4 2.1
 -7 4 7 17.8 1.8
 3 -7 7 16.9 2
 3 -7 7 7.3 7.7
 -7 4 7 17.2 1.8
 3 -7 7 16.1 1.6
 -7 4 7 15.7 1.6
 -2 6 -7 363.06 14.2
 -4 -2 -7 363.56 14.5
 -4 -2 -7 355.66 14.3
 6 -4 -7 360.16 14.8
 -2 6 -7 352.46 14.8
 -2 6 -7 352.96 14.5
 6 -4 -7 348.37 14.6
 6 -4 -7 344.37 14.6
 -2 6 -7 361.96 14.7
 -4 -2 -7 344.97 14.4
 2 -6 7 339.97 15.3
 2 -6 7 356.46 14.5
 -6 4 7 346.27 14.6
 2 -6 7 317.17 14.2
 -6 4 7 339.07 14.9
 2 -6 7 386.86 34.7
 4 2 7 357.06 15.8
 4 2 7 378.16 15.1
 4 2 7 339.47 14.2
 -6 4 7 348.27 14.9
 2 -6 7 348.17 16
 1 -5 7 1128.49 59.69
 1 -5 7 1057.29 43.9
 -4 0 -7 91.89 4.2
 -4 0 -7 94.79 4
 0 4 -7 102.59 4.6
 0 4 -7 97.39 4.2
 4 -4 -7 97.29 4.5
 4 -4 -7 93.19 4.5
 4 -4 -7 92.89 4.7
 0 4 -7 95.49 4.7
 0 4 -7 100.59 4.5
 -4 0 -7 95.99 4.4
 -4 0 -7 90.39 4.3
 4 0 7 99.09 4.9
 0 -4 7 121.39 16
 -4 4 7 93.29 4.5
 0 -4 7 97.49 5.3
 4 0 7 88.09 5.8
 -4 4 7 93.09 4.9
 -4 4 7 96.49 4.8
 0 -4 7 92.59 5.5
 4 0 7 99.39 5.1
 4 0 7 92.79 4.3
 0 -4 7 97.29 5.9
 1 3 -7 98.79 4.3
 -4 1 -7 104.49 4.4
 -4 1 -7 101.59 4.5
 1 3 -7 100.79 4.7
 -4 1 -7 98.39 4.5
 1 3 -7 101.09 4.8
 1 3 -7 99.99 4.6
 -4 1 -7 99.49 4.2
 3 -4 -7 90.89 4.5
 -3 4 7 94.89 5.7
 -1 -3 7 101.69 6
 -1 -3 7 98.79 5.5
 4 -1 7 101.89 5
 4 -1 7 104.59 6.4
 -3 4 7 102.19 5.3
 4 -1 7 95.59 4.4
 -1 -3 7 96.49 4.4
 -1 -3 7 98.59 4.5
 -1 -3 7 117.49 16.7
 4 -1 7 108.29 5
 4 -1 7 108.79 4.6
 -1 -3 7 95.99 5.7
 2 -4 -7 556.74 22
 2 -4 -7 567.54 22.2
 4 -2 7 529.75 26.8
 -2 -2 7 514.95 37.5
 -2 4 7 570.04 23.5
 -4 3 -7 67.99 3.1
 3 1 -7 65.99 3.2
 3 1 -7 65.79 3.3
 3 1 -7 65.39 3.3
 1 -4 -7 70.79 3.5
 -4 3 -7 69.09 3.4
 -4 3 -7 66.29 3.3
 -4 3 -7 68.79 3.2
 -3 -1 7 65.69 4.6
 4 -3 7 68.79 3.3
 -3 -1 7 66.79 3.7
 -3 -1 7 71.19 3.5
 -1 4 7 70.69 4.6
 4 -3 7 68.49 5.1
 -1 4 7 66.39 3.4
 4 -3 7 71.89 3.7
 -1 4 7 70.59 3.7
 -3 -1 7 66.69 4.5
 -3 -1 7 70.39 4.5
 4 -3 7 65.49 3.4
 -1 4 7 67.59 4.2
 4 -3 7 71.29 3.5
 0 -4 -7 569.64 22.2
 0 -4 -7 579.34 22.4
 0 -4 -7 569.74 22.7
 0 -4 -7 588.34 38.5
 0 -4 -7 526.05 22.2
 0 4 7 523.35 23.5
 4 -4 7 562.84 22.5
 4 -4 7 513.15 26
 -4 0 7 557.54 23.8
 0 4 7 580.44 24
 -4 0 7 591.74 24
 0 4 7 566.04 22.9
 -4 5 -7 3.7 0.8
 -4 5 -7 7.4 1.1
 -4 5 -7 7.6 1
 -1 -4 -7 8.8 1.2
 5 -1 -7 5 1.1
 -4 5 -7 5.5 1.1
 -1 -4 -7 5.3 1
 5 -1 -7 5.2 1.2
 5 -1 -7 4.1 1
 -1 -4 -7 7.4 0.9
 -5 1 7 7 2.1
 -5 1 7 5.1 1.5
 -5 1 7 6.7 1.3
 4 -5 7 6.5 1.2
 4 -5 7 9.5 1.4
 4 -5 7 6.2 1.3
 -5 1 7 5.2 1.1
 1 4 7 7.4 1.7
 1 4 7 5.1 1.7
 4 -5 7 5.4 1.8
 4 -5 7 1.5 3.3
 6 -2 -7 32.4 2.5
 -4 6 -7 30.6 2
 6 -2 -7 28.8 2.1
 6 -2 -7 27.7 1.8
 -4 6 -7 29.6 2.2
 -2 -4 -7 27.4 2.1
 -2 -4 -7 26.5 2
 6 -2 -7 25.7 7
 -4 6 -7 33 2.1
 -2 -4 -7 31.5 1.7
 -2 -4 -7 32.1 2.2
 6 -2 -7 25.6 2.1
 -4 6 -7 29.4 1.8
 4 -6 7 32.8 2.2
 4 -6 7 37.5 10.6
 4 -6 7 28.9 2.2
 2 4 7 29.3 3.3
 -6 2 7 29.8 2.4
 4 -6 7 28.5 2.3
 4 -6 7 28.2 2.9
 -6 2 7 29.2 2.1
 -6 2 7 29.6 2.5
 -3 -4 -7 119.39 5.6
 -4 7 -7 121.89 5.4
 -4 7 -7 117.69 5.7
 -3 -4 -7 117.69 5.4
 -3 -4 -7 117.59 5
 -4 7 -7 117.29 5.5
 -3 -4 -7 118.59 5.3
 -4 7 -7 112.99 5.1
 7 -3 -7 115.19 5.5
 7 -3 -7 111.09 5.4
 7 -3 -7 111.29 5.6
 4 -7 7 112.29 6.1
 -7 3 7 121.49 5.8
 3 4 7 122.49 6
 4 -7 7 123.19 5.6
 3 4 7 123.79 7.1
 4 -7 7 119.39 11.3
 4 -7 7 112.09 5.4
 -7 3 7 119.29 5.7
 -7 3 7 115.79 5.4
 -4 -4 -7 11.6 1.5
 8 -4 -7 12.9 3
 -4 -4 -7 11.9 1
 8 -4 -7 11.8 1.4
 -4 8 -7 12.8 1.1
 -4 -4 -7 9.4 2
 -4 -4 -7 12.1 1.3
 8 -4 -7 11.1 1.4
 -4 -4 -7 10.6 1.3
 8 -4 -7 10.5 1.3
 -4 8 -7 11.9 1.3
 -4 8 -7 11.3 1.3
 -4 8 -7 12.9 1.6
 4 4 7 12.1 1.6
 -8 4 7 12.7 1.4
 4 -8 7 10.3 1.2
 -8 4 7 10.2 1.2
 4 4 7 16.9 2.4
 -4 9 -7 6.1 0.7
 9 -5 -7 6.4 0.8
 -5 -4 -7 6.3 0.8
 -5 -4 -7 5.5 0.7
 -4 9 -7 4 0.7
 9 -5 -7 6.3 0.8
 5 4 7 5.8 1
 8 -5 -7 32 2
 -5 -3 -7 32.8 2
 -5 -3 -7 33.2 2.3
 -3 8 -7 28.1 2.1
 8 -5 -7 30.5 3.8
 -5 -3 -7 28.5 2.2
 -3 8 -7 30.4 2.1
 -5 -3 -7 31.9 1.7
 8 -5 -7 29.3 1.9
 8 -5 -7 35.4 2.7
 -5 -3 -7 35 3.4
 -3 8 -7 24.3 2.3
 -3 8 -7 30.1 1.8
 -8 5 7 26.5 2.8
 3 -8 7 24.5 10.2
 5 3 7 33.9 2.7
 -8 5 7 30.7 2.5
 -2 7 -7 37 3
 -5 -2 -7 38.1 2.4
 -5 -2 -7 40 2.3
 -2 7 -7 34.3 3.2
 7 -5 -7 40.7 2.7
 -5 -2 -7 39.3 2.3
 -2 7 -7 41.4 2.2
 -2 7 -7 42.7 2.7
 -5 -2 -7 42.9 2.1
 7 -5 -7 40.5 2.5
 7 -5 -7 37.9 2.7
 -7 5 7 42.6 3
 -7 5 7 42.2 3
 5 2 7 42 3
 5 2 7 38.3 2.1
 5 2 7 42.2 3.2
 2 -7 7 36.3 3
 2 -7 7 42.6 3.7
 -7 5 7 38 2.9
 2 -7 7 39.1 2.2
 2 -7 7 38.8 2.4
 6 -5 -7 222.88 9.9
 6 -5 -7 221.78 9.7
 -5 -1 -7 223.38 9.5
 -5 -1 -7 228.48 9.2
 6 -5 -7 228.38 9.8
 -5 -1 -7 239.18 9.4
 -5 -1 -7 239.98 9.7
 -1 6 -7 218.68 10
 -1 6 -7 215.68 9.7
 -1 6 -7 233.18 9.4
 -1 6 -7 236.78 9.9
 1 -6 7 207.38 10.5
 5 1 7 231.58 9.4
 5 1 7 216.68 10
 1 -6 7 228.28 25.3
 5 1 7 239.28 10.2
 1 -6 7 221.78 9.6
 -6 5 7 233.68 10.1
 -6 5 7 227.08 10.3
 -6 5 7 224.28 9.7
 1 -6 7 219.48 11.4
 -5 0 -7 450.35 18.6
 5 -5 -7 437.46 18.8
 0 5 -7 457.55 18.8
 0 5 -7 473.35 18.4
 0 5 -7 473.35 19.1
 5 -5 -7 472.05 26.3
 0 -5 7 485.05 18.7
 0 -5 7 502.55 38.4
 5 0 7 471.45 18.5
 5 0 7 421.66 18.6
 0 -5 7 478.45 20
 -5 5 7 488.95 19.6
 5 0 7 414.76 20.4
 -5 5 7 463.35 19
 0 -5 7 447.06 20.1
 0 -5 7 458.35 20.7
 1 4 -7 1234.98 48.9
 4 -5 -7 1142.69 57.59
 -1 -4 7 1228.58 69.09
 -5 2 -7 658.23 25.3
 3 -5 -7 649.34 25.3
 3 -5 -7 648.74 36.8
 -2 -3 7 605.84 25.1
 -3 5 7 641.14 27.1
 5 -2 7 616.74 25.4
 -2 -3 7 643.64 27.3
 -2 -3 7 606.64 25.3
 -5 3 -7 962.5 36.4
 2 -5 -7 983.3 50.29
 3 2 -7 818.12 36.3
 -3 -2 7 902.21 38.2
 -2 5 7 943.41 38
 4 1 -7 3.7 0.9
 1 -5 -7 6.2 1.1
 -5 4 -7 5.8 0.9
 1 -5 -7 5.3 0.9
 -5 4 -7 4.3 0.9
 -5 4 -7 5 0.9
 1 -5 -7 0.2 8.3
 -1 5 7 4.3 2
 5 -4 7 4.9 1
 -4 -1 7 3.7 1.1
 5 -4 7 6.8 1.4
 -4 -1 7 2.8 1.5
 -1 5 7 5.7 1.2
 -1 5 7 5.8 1
 5 -4 7 5.6 1.3
 5 -4 7 5.1 2
 -4 -1 7 7.3 2.1
 -1 5 7 8.5 1.7
 -4 -1 7 4.9 1.9
 -4 -1 7 4.7 1
 0 -5 -7 523.75 22.5
 -5 5 -7 584.14 22.7
 0 -5 -7 556.34 42.4
 5 -5 7 584.74 25.1
 -5 0 7 583.04 24.1
 0 5 7 531.05 24.3
 -5 0 7 574.54 24.8
 0 5 7 586.64 24.1
 -5 6 -7 16.6 1.5
 6 -1 -7 18.5 1.5
 -1 -5 -7 13.6 1.6
 -5 6 -7 14.1 1.4
 6 -1 -7 16.9 1.8
 6 -1 -7 18.4 1.6
 -5 6 -7 16.3 1.3
 -5 6 -7 16.2 1.7
 -1 -5 -7 15.6 1.2
 -6 1 7 12.1 1.4
 5 -6 7 17.1 1.9
 1 5 7 10.8 2.1
 5 -6 7 17.3 2
 1 5 7 18.6 3.1
 -6 1 7 14.5 1.8
 -6 1 7 15.3 2.2
 5 -6 7 16 2.6
 -2 -5 -7 29.9 2.1
 7 -2 -7 29.4 1.8
 7 -2 -7 30.6 2.2
 -5 7 -7 33.5 2.3
 -5 7 -7 32.4 2.1
 -2 -5 -7 29.6 1.7
 -5 7 -7 32.1 2.1
 7 -2 -7 30.7 2.2
 -5 7 -7 32 1.8
 -7 2 7 33.1 2.4
 -7 2 7 30.2 2.1
 2 5 7 33.2 3.6
 5 -7 7 30.1 2.8
 5 -7 7 29.9 2.3
 -7 2 7 30.8 2.5
 8 -3 -7 1 0.7
 -3 -5 -7 1.1 0.7
 8 -3 -7 0.3 1.7
 -5 8 -7 0.6 0.6
 8 -3 -7 0.6 0.6
 -5 8 -7 1.7 0.7
 -3 -5 -7 3.1 1.6
 -3 -5 -7 0.6 0.5
 -5 8 -7 1 0.6
 -5 8 -7 0 0.7
 3 5 7 0.9 1
 -8 3 7 0.8 0.8
 5 -8 7 2.3 1
 -8 3 7 1 0.8
 3 5 7 1.6 1.6
 -4 -5 -7 14.9 1.2
 -5 9 -7 15 1.2
 -5 9 -7 12.8 1
 9 -4 -7 13.7 1.1
 -5 9 -7 15.2 1.4
 -5 9 -7 13.1 1.3
 9 -4 -7 16.3 1.2
 -9 4 7 15.2 1.5
 4 5 7 12.7 1.2
 -6 -3 -7 5.8 0.7
 -3 9 -7 4.5 0.7
 9 -6 -7 5.5 0.8
 -6 -3 -7 4.4 0.7
 -6 -2 -7 60.69 2.8
 8 -6 -7 54.89 2.8
 -6 -2 -7 62.99 2.6
 -6 -2 -7 56.19 2.8
 -2 8 -7 55.29 2.6
 8 -6 -7 55.09 2.9
 -2 8 -7 55.89 3
 8 -6 -7 56.49 3
 -6 -2 -7 56.49 3
 -8 6 7 54.09 3.2
 -8 6 7 51.79 2.9
 6 2 7 57.79 3.1
 2 -8 7 63.39 16.6
 -6 -1 -7 15.4 1.4
 7 -6 -7 16.5 3.1
 7 -6 -7 14.6 1.7
 -6 -1 -7 13.4 1.3
 -1 7 -7 14.5 1.7
 -6 -1 -7 14.2 1.3
 7 -6 -7 13.1 1.7
 7 -6 -7 12.7 1.4
 -6 -1 -7 15.5 1.1
 -1 7 -7 14.3 1.2
 1 -7 7 15.4 1.2
 6 1 7 12.9 1.8
 1 -7 7 0.5 14.5
 -7 6 7 14.9 1.7
 1 -7 7 12.7 2.3
 -7 6 7 12.5 1.4
 6 1 7 14.2 1.3
 1 -7 7 13.9 2
 6 -6 -7 0.5 1.1
 -6 0 -7 0.1 0.6
 -6 0 -7 -0.1 0.5
 6 -6 -7 0.3 0.8
 6 -6 -7 0.4 1
 -6 0 -7 -0.4 0.6
 0 6 -7 -0.2 0.9
 0 6 -7 -0.3 0.6
 -6 0 -7 -0.2 0.6
 0 -6 7 -24.4 16.2
 0 -6 7 1 1.7
 6 0 7 0.9 0.8
 -6 6 7 -0.9 0.7
 -6 6 7 0.3 0.8
 6 0 7 0 1.4
 0 -6 7 0 1.1
 0 -6 7 0.3 0.6
 -6 6 7 -0.2 0.9
 -6 1 -7 227.58 9.2
 -6 1 -7 232.18 9.6
 1 5 -7 229.38 9.9
 5 -6 -7 234.78 9.8
 5 -6 -7 230.48 16.8
 5 -6 -7 226.58 9.7
 -6 1 -7 235.98 9.4
 5 -6 -7 227.88 9.9
 -6 1 -7 230.68 9.6
 -1 -5 7 217.88 11.6
 -1 -5 7 211.18 11.1
 -1 -5 7 226.28 11.1
 6 -1 7 231.98 9.6
 -1 -5 7 251.07 48.8
 6 -1 7 238.98 10.2
 6 -1 7 217.88 11.8
 -5 6 7 225.78 10.7
 -5 6 7 230.28 10.1
 4 -6 -7 325.67 14.2
 -6 2 -7 361.26 14
 -6 2 -7 349.37 13.9
 2 4 -7 325.27 14.1
 -6 2 -7 352.26 13.7
 4 -6 -7 341.67 14
 4 -6 -7 338.67 30.3
 4 -6 -7 341.37 14
 6 -2 7 331.67 16.4
 -4 6 7 335.97 15.1
 -2 -4 7 316.57 13.5
 -2 -4 7 327.87 16
 -2 -4 7 337.37 15.7
 -2 -4 7 325.97 13.7
 6 -2 7 357.86 14.5
 -2 -4 7 343.27 13.9
 -2 -4 7 360.96 15.7
 6 -2 7 350.86 13.9
 3 -6 -7 20 1.6
 -6 3 -7 19.9 1.3
 3 -6 -7 18 1.6
 3 -6 -7 12.2 7.1
 -6 3 -7 19.1 1.4
 -6 3 -7 19.5 1.5
 3 3 -7 17.5 1.6
 3 -6 -7 17.5 1.7
 6 -3 7 20 1.8
 -3 -3 7 18.7 2.9
 -3 -3 7 19.4 1.5
 -3 -3 7 19.5 1.7
 6 -3 7 17.4 2.1
 -3 -3 7 22.1 2.9
 6 -3 7 18.2 1.8
 6 -3 7 20.3 3.3
 -3 6 7 26.9 3.4
 -3 6 7 21.5 2.8
 -6 4 -7 27.7 1.8
 2 -6 -7 25.3 1.8
 4 2 -7 32.4 2.3
 -6 4 -7 26.4 1.6
 2 -6 -7 23.5 1.9
 -6 4 -7 29.2 2
 -2 6 7 34.5 3.5
 6 -4 7 32.1 2.5
 6 -4 7 28 2.2
 -4 -2 7 25.4 3.2
 -2 6 7 29.7 2.1
 -4 -2 7 29.3 3.5
 -4 -2 7 29.1 3.4
 6 -4 7 29 3.8
 -4 -2 7 32.6 2
 -2 6 7 30.3 3
 -2 6 7 31.3 2.4
 -4 -2 7 29.8 2.2
 6 -4 7 28.7 2.1
 1 -6 -7 11.6 14
 -6 5 -7 14.4 1.4
 1 -6 -7 16.1 1.6
 1 -6 -7 13 1.3
 -6 5 -7 14.5 1.3
 5 1 -7 15.3 1.3
 -6 5 -7 17.3 1.6
 5 1 -7 14.9 1.8
 5 1 -7 14.2 1.4
 -5 -1 7 14.7 1.6
 -5 -1 7 16.2 1.8
 6 -5 7 12.4 2.4
 -1 6 7 20.7 2.8
 -1 6 7 17 2.7
 -5 -1 7 12.6 2.1
 -1 6 7 18.3 2.9
 -1 6 7 16.2 1.8
 6 -5 7 17.7 1.9
 6 -5 7 13.8 1.9
 -5 -1 7 13.6 2.4
 6 0 -7 17.6 1.6
 0 -6 -7 14 1.4
 6 0 -7 15.6 1.8
 -6 6 -7 14.7 1.6
 6 0 -7 14.6 1.4
 0 -6 -7 15.6 1.7
 -6 6 -7 16.5 1.4
 -6 6 -7 17.2 1.3
 0 6 7 13.9 2.5
 -6 0 7 15.9 1.5
 6 -6 7 18.8 2.6
 6 -6 7 17.2 2.8
 0 6 7 21.2 3.1
 -6 0 7 21.8 3.6
 -6 0 7 17.7 1.8
 -6 0 7 18.4 2.5
 -1 -6 -7 7.1 3.4
 7 -1 -7 4.2 3.1
 -1 -6 -7 2.4 0.8
 -1 -6 -7 2.9 2.5
 -6 7 -7 3 0.7
 -6 7 -7 3.5 0.9
 7 -1 -7 4.7 0.9
 7 -1 -7 2.7 0.8
 7 -1 -7 2.7 0.9
 -6 7 -7 3.8 0.8
 -7 1 7 3.4 1.8
 6 -7 7 3.5 1.1
 6 -7 7 2.9 1
 1 6 7 4.6 1.9
 -7 1 7 3.3 0.8
 6 -7 7 3.5 1.5
 -7 1 7 1.9 0.8
 -6 8 -7 1.4 0.7
 8 -2 -7 1.5 0.7
 -2 -6 -7 3.3 0.8
 -6 8 -7 3.1 0.8
 8 -2 -7 1.9 0.7
 -6 8 -7 2.4 0.6
 6 -8 7 1.9 0.9
 2 6 7 2.5 2.3
 -8 2 7 1.5 0.6
 -8 2 7 1.2 0.7
 2 6 7 2.6 1
 9 -3 -7 4.5 0.7
 -6 9 -7 4.4 0.6
 -3 -6 -7 5 0.7
 6 -9 7 4.6 0.7
 3 6 7 6.1 1
 8 -7 -7 4.9 0.7
 -7 -1 -7 5.4 0.9
 8 -7 -7 5.5 1.4
 -7 -1 -7 4.8 0.8
 -7 -1 -7 5.3 0.6
 -1 8 -7 4.8 0.8
 8 -7 -7 4.7 0.7
 -8 7 7 6 0.8
 -8 7 7 5.4 1
 7 1 7 4.1 1.2
 7 1 7 5.4 0.8
 7 -7 -7 16.4 1.4
 0 7 -7 17.3 1.8
 7 -7 -7 20.5 2.8
 7 -7 -7 15.9 1.3
 -7 0 -7 15 1.3
 -7 0 -7 15.3 1.4
 0 -7 7 16.1 1.2
 7 0 7 15.2 1.5
 7 0 7 18 2.2
 -7 7 7 17.9 1.5
 -7 7 7 15.7 1.6
 0 -7 7 25.1 3.5
 6 -7 -7 13.5 1.3
 -7 1 -7 15.9 1.4
 -7 1 -7 15.3 1.1
 -7 1 -7 15.7 1.2
 1 6 -7 13.1 1.5
 6 -7 -7 12.3 1.4
 6 -7 -7 13.8 1.6
 7 -1 7 15 1.5
 -6 7 7 9.6 2.2
 -6 7 7 13.6 1.8
 7 -1 7 13.8 1.8
 -1 -6 7 17.8 3.1
 -1 -6 7 11.7 2.3
 -6 7 7 15 1.6
 -1 -6 7 14.1 1.3
 5 -7 -7 40.5 2.3
 -7 2 -7 41 2.7
 -7 2 -7 41.5 2
 5 -7 -7 41.5 2.9
 5 -7 -7 42 2.5
 2 5 -7 40 2.4
 5 -7 -7 41.2 2.6
 -2 -5 7 35.2 3.5
 -5 7 7 36.5 3.1
 7 -2 7 44.5 3
 -2 -5 7 42.7 3.9
 7 -2 7 41.6 4.4
 -5 7 7 41.2 2.8
 -2 -5 7 38.8 4.2
 7 -2 7 42.5 2.5
 -5 7 7 38 2.6
 4 -7 -7 20.1 1.7
 4 -7 -7 14 1.4
 -7 3 -7 16.4 1.3
 4 -7 -7 8.3 7.8
 4 -7 -7 15 1.4
 -7 3 -7 17.5 1.4
 -7 3 -7 16.9 1.2
 7 -3 7 13.8 2
 -3 -4 7 20.5 1.7
 -3 -4 7 25.1 3.5
 -4 7 7 17.4 2.3
 -3 -4 7 14.4 2.4
 -3 -4 7 18.9 2.7
 7 -3 7 22.8 3.7
 7 -3 7 18.1 1.7
 -3 -4 7 20 1.8
 -3 -4 7 16.4 1.1
 -7 4 -7 123.29 5.3
 3 -7 -7 114.09 5.3
 -7 4 -7 121.49 5.5
 4 3 -7 116.49 5.7
 -7 4 -7 114.29 5
 3 -7 -7 86.89 15.8
 -4 -3 7 123.69 7.4
 -4 -3 7 121.69 5.4
 -3 7 7 113.89 6.5
 7 -4 7 122.29 6
 -3 7 7 113.29 5.8
 -4 -3 7 118.49 7
 7 -4 7 111.39 5.5
 7 -4 7 117.99 7.8
 -4 -3 7 115.89 5.1
 7 -4 7 127.89 5.5
 -3 7 7 119.49 5.5
 5 2 -7 32 2.3
 -7 5 -7 30.9 1.7
 2 -7 -7 28.7 16.3
 2 -7 -7 31.7 1.9
 -7 5 -7 31.2 2
 -7 5 -7 31.5 1.9
 7 -5 7 27.4 2.2
 -2 7 7 34.3 3.8
 7 -5 7 27.3 2.4
 -5 -2 7 31.2 2.4
 -2 7 7 30.6 2.4
 -2 7 7 30.8 2.2
 -2 7 7 29.3 3
 -5 -2 7 32.5 2.3
 7 -5 7 28.7 3.8
 -5 -2 7 31.5 3.3
 -5 -2 7 36.2 4
 1 -7 -7 3.3 1
 6 1 -7 3.4 1
 -7 6 -7 4.5 0.8
 1 -7 -7 4.7 2.2
 -7 6 -7 3.6 0.6
 -7 6 -7 3.6 0.8
 -6 -1 7 2.8 1.5
 7 -6 7 3.4 1.2
 7 -6 7 4 1.2
 -6 -1 7 5 0.9
 -1 7 7 2.5 2.5
 -6 -1 7 2.9 2.2
 -1 7 7 0.9 1.6
 -6 -1 7 2.6 0.9
 7 -6 7 4.4 1.7
 -7 7 -7 68.39 3.4
 7 0 -7 64.29 3.2
 7 0 -7 62.69 3
 7 0 -7 64.49 3
 -7 7 -7 66.79 3.3
 0 -7 -7 56.99 3.2
 -7 7 -7 67.59 3
 0 -7 -7 78.69 6.1
 7 -7 7 68.79 3.5
 0 7 7 77.69 6.2
 -7 0 7 64.59 3.1
 7 -7 7 65.19 3.3
 -7 0 7 63.29 3.3
 7 -7 7 57.49 4.5
 -7 8 -7 8.1 1.1
 -7 8 -7 9.1 1
 -1 -7 -7 8.1 1
 8 -1 -7 9.3 0.9
 8 -1 -7 10.5 1
 -7 8 -7 10.5 1.2
 1 7 7 7.9 1.3
 -8 1 7 10.4 1.2
 -8 1 7 9.2 1
 7 -8 7 9.1 1.2
 7 -8 -7 6.2 1.3
 -8 1 -7 4.9 0.8
 -8 1 -7 5.1 0.6
 1 7 -7 4.6 1.1
 8 -1 7 3.9 1
 8 -1 7 5.8 0.8
 -1 -7 7 4.7 0.7
 -7 8 7 4.5 1.1
 -7 8 7 5.3 1
 -8 2 -7 59.09 2.7
 2 6 -7 58.39 3.1
 -8 2 -7 63.29 2.9
 -8 2 -7 57.79 3.1
 6 -8 -7 59.09 3.1
 -6 8 7 60.39 3.2
 -6 8 7 58.39 3.4
 -2 -6 7 57.09 2.8
 8 -2 7 57.59 2.9
 8 -2 7 62.49 3.3
 -2 -6 7 66.89 4.5
 -8 3 -7 31.2 1.9
 5 -8 -7 32.5 2
 3 5 -7 31.7 2.1
 -8 3 -7 32.5 1.8
 -8 3 -7 30.9 1.6
 8 -3 7 31.6 2.3
 8 -3 7 32.1 2
 8 -3 7 26.6 4.6
 -3 -5 7 29.3 3.3
 -5 8 7 32.9 2.2
 -5 8 7 29.5 2.9
 -3 -5 7 35 3.6
 -3 -5 7 31 1.9
 -5 8 7 28.7 2.4
 4 -8 -7 13 10.7
 4 -8 -7 10.7 1.2
 4 4 -7 11 1.5
 -4 -4 7 9.7 0.8
 8 -4 7 11.7 1.3
 -4 -4 7 16.9 2.6
 8 -4 7 13.2 2.9
 -4 8 7 11.5 2.1
 -4 -4 7 11.2 2.2
 8 -4 7 13 1.6
 -4 8 7 12.5 2.1
 -4 8 7 9.5 1.4
 3 -8 -7 3.3 1.8
 3 -8 -7 0.4 13.7
 3 -8 -7 0.8 0.6
 5 3 -7 1.2 0.7
 8 -5 7 0.3 0.9
 -5 -3 7 2.2 0.6
 -3 8 7 1.2 0.9
 -5 -3 7 -0.4 1.2
 8 -5 7 1.3 0.7
 -3 8 7 2 1.3
 -5 -3 7 2 0.7
 -3 8 7 0.1 1.2
 -5 -3 7 0.2 0.6
 -5 -3 7 0.4 1.5
 8 -5 7 2 1.7
 2 -8 -7 6 3.1
 6 2 -7 2.7 0.8
 8 -6 7 1.9 0.8
 8 -6 7 2.8 1
 -6 -2 7 3.4 2.6
 -6 -2 7 3.5 0.8
 -6 -2 7 2.1 0.6
 -2 8 7 1 1.7
 -6 -2 7 2.6 1.6
 8 -6 7 0.9 2
 7 1 -7 10.7 1.2
 8 -7 7 9.3 1.2
 -7 -1 7 7.6 1
 8 -7 7 8.2 1.2
 -7 -1 7 8.6 1
 9 -3 7 4.6 0.8
 -3 -6 7 5.2 0.6
 4 5 -7 7 0.9
 9 -4 7 5.4 0.9
 -4 -5 7 5.2 0.7
 5 4 -7 14.2 1.2
 9 -5 7 15.1 1.3
 -5 -4 7 13.6 1.1
 -6 -3 7 5 0.7
 -6 -3 7 4.8 0.5
 9 -6 7 4.5 0.7
 0 0 -8 0.1 0.5
 0 0 -8 -0.2 0.6
 0 0 -8 0.1 0.5
 0 0 8 0.4 0.8
 0 0 8 0.4 0.9
 0 0 8 -0.1 0.5
 0 0 8 0.2 0.6
 -1 0 -8 46.6 2.3
 1 -1 -8 53.09 2.7
 -1 0 -8 50.19 2.5
 0 1 -8 45.5 2.3
 1 -1 -8 49.1 2.6
 -1 0 -8 50.49 2.7
 -1 0 -8 51.09 2.5
 1 -1 -8 51.39 2.4
 0 1 -8 46.4 2.5
 1 -1 -8 43.8 2.2
 0 1 -8 46 2.5
 0 1 -8 45.4 2.7
 1 0 8 46.4 2.7
 0 -1 8 40.2 7.8
 1 0 8 49.4 6.8
 0 -1 8 51.79 3.2
 -1 1 8 48.3 2.8
 -1 1 8 46.3 3
 0 -1 8 48.5 3.2
 0 -1 8 44.5 2.4
 -1 1 8 44.1 2.9
 -1 1 8 49.2 2.7
 1 0 8 49.6 3.2
 -1 1 8 46.9 2.5
 1 0 8 45.9 2.5
 -1 1 8 39.9 7.2
 1 0 8 47.5 3
 -1 1 -8 130.19 5.5
 1 0 -8 121.29 5.4
 -1 1 -8 132.19 5.7
 0 -1 -8 119.39 5.4
 -1 1 -8 126.29 5.2
 1 0 -8 126.09 5.5
 1 0 -8 120.79 5.6
 1 0 -8 116.59 5.1
 -1 1 -8 121.09 5.4
 0 -1 -8 121.09 5.5
 0 -1 -8 128.69 5.6
 -1 0 8 119.49 5.9
 0 1 8 119.59 5.7
 -1 0 8 125.19 6.2
 0 1 8 114.49 5.3
 0 1 8 119.09 11.1
 -1 0 8 113.59 12.4
 0 1 8 132.09 6.1
 -1 0 8 121.89 6.2
 1 -1 8 119.69 5.4
 1 -1 8 117.79 10.9
 1 -1 8 127.19 6.1
 0 1 8 122.39 5.8
 -1 0 8 122.29 5.4
 1 -1 8 127.79 5.7
 0 1 8 120.79 5.6
 -1 0 8 126.49 5.6
 1 -1 8 126.09 6.3
 1 1 8 972.4 46.1
 -2 1 8 892.31 47.1
 1 -2 8 971.7 46.7
 3 -2 -8 805.72 31.2
 3 -2 -8 803.72 31.3
 1 -3 8 767.12 41.4
 -3 2 8 702.43 32.8
 2 1 8 822.12 31.9
 2 1 8 782.92 40.8
 2 1 8 820.02 32.1
 2 -2 -8 284.87 12.4
 0 2 -8 303.47 12.3
 0 2 -8 316.87 12.6
 2 0 8 314.17 12.6
 2 0 8 289.37 12.8
 2 0 8 285.47 12.1
 -2 2 8 314.97 12.8
 0 -2 8 276.87 21.1
 -2 2 8 322.77 14.5
 0 -2 8 298.57 13
 2 0 8 282.07 18.8
 0 -2 8 334.17 13.4
 0 -2 8 297.67 13.4
 -2 2 8 291.07 13
 0 -2 8 281.77 12.2
 2 0 8 308.07 13.5
 2 -1 8 969.1 44.8
 -1 2 8 954.2 47.7
 2 -1 8 959.2 38.5
 -1 -1 8 980.7 48.9
 0 -2 -8 50.29 2.8
 -2 2 -8 50.59 2.6
 -2 2 -8 48.4 2.4
 0 -2 -8 53.79 2.7
 2 0 -8 46.7 2.6
 -2 2 -8 50.49 2.7
 -2 2 -8 49.5 2.8
 0 -2 -8 49.1 2.6
 0 -2 -8 50.39 2.4
 2 -2 8 49.1 2.7
 -2 0 8 48.6 3.4
 -2 0 8 47.2 2.8
 0 2 8 48.6 9.3
 0 2 8 48.7 3.4
 -2 0 8 46.3 3.3
 -2 0 8 48.1 3.2
 -2 0 8 55.59 3
 2 -2 8 48.3 3.1
 0 2 8 47.2 2.6
 2 -2 8 47.6 2.6
 -2 0 8 40.7 11.2
 0 2 8 48.8 3.1
 2 -2 8 57.49 3.9
 0 2 8 46.7 2.7
 -1 -2 -8 264.37 11.3
 -1 -2 -8 273.97 11.1
 -2 3 -8 269.97 11.6
 -1 -2 -8 268.57 11.5
 3 -1 -8 250.67 11.2
 -2 3 -8 270.57 11.4
 3 -1 -8 277.07 11.6
 -2 3 -8 260.57 11.3
 3 -1 -8 278.77 11.4
 -1 -2 -8 275.87 11.3
 -2 3 -8 283.67 11.1
 3 -1 -8 255.37 11.1
 -3 1 8 301.77 11.5
 1 2 8 271.37 12.4
 -3 1 8 302.07 11.9
 -3 1 8 267.27 12.3
 -3 1 8 287.17 12.4
 1 2 8 246.88 19.9
 2 -3 8 277.27 19.4
 2 -3 8 274.07 11.4
 -3 1 8 281.97 12
 2 -3 8 286.77 12.7
 1 2 8 277.47 12.1
 2 -3 8 269.97 12.1
 -2 4 -8 21.3 1.5
 -2 4 -8 22 1.9
 -2 -2 -8 18.7 1.4
 -2 -2 -8 21 1.6
 4 -2 -8 22 2
 -2 4 -8 22.8 1.8
 -2 4 -8 20.5 1.7
 4 -2 -8 20.1 1.8
 -2 -2 -8 21.4 1.7
 -2 -2 -8 18.9 1.8
 4 -2 -8 19.3 1.5
 2 -4 8 16.8 5.9
 2 -4 8 21.3 2.6
 2 -4 8 19.2 2.5
 2 2 8 18 2.1
 -4 2 8 20.4 2
 -4 2 8 18.3 2.1
 2 -4 8 20.7 1.7
 2 -4 8 18.7 1.5
 2 2 8 22.5 2.7
 -4 2 8 23.8 1.9
 -3 -2 -8 45.9 2.7
 -2 5 -8 39.2 2.7
 5 -3 -8 41.2 3
 -3 -2 -8 39.2 2.1
 -3 -2 -8 41.9 2.4
 5 -3 -8 41.8 2.7
 -2 5 -8 38 2.6
 5 -3 -8 35.8 2.5
 -3 -2 -8 40.1 2.4
 -2 5 -8 40.9 2.5
 -2 5 -8 37.8 2.2
 2 -5 8 41.5 2.6
 3 2 8 40 3
 -5 3 8 34.8 2.8
 -5 3 8 38.5 2.6
 -5 3 8 43.9 3
 2 -5 8 41.5 3.6
 3 2 8 39 3.5
 2 -5 8 44.1 10.3
 2 -5 8 39.9 3.4
 -3 -1 -8 3.9 0.8
 -3 -1 -8 3.5 0.9
 -1 4 -8 3.9 1
 -1 4 -8 4.7 0.7
 4 -3 -8 5.5 1
 -1 4 -8 5.7 1
 -3 -1 -8 4.4 0.9
 4 -3 -8 6.4 1.6
 4 -3 -8 8.7 1.8
 -1 4 -8 4.6 1.1
 1 -4 8 4.9 5
 1 -4 8 3.7 1.3
 1 -4 8 2.9 1.4
 1 -4 8 3.7 0.9
 3 1 8 4.2 1.3
 3 1 8 2.9 1.4
 -4 3 8 5.2 1.3
 -4 3 8 5 1.2
 -4 3 8 5.9 1.1
 0 3 -8 3.1 0.8
 3 -3 -8 1.2 0.6
 -3 0 -8 1.1 0.5
 -3 0 -8 1.2 0.7
 -3 0 -8 0.9 0.6
 0 3 -8 1.8 0.7
 3 -3 -8 1.3 0.6
 0 3 -8 1 0.5
 0 3 -8 0.8 0.7
 -3 0 -8 1.8 0.7
 3 0 8 1.4 0.9
 0 -3 8 0.5 0.9
 0 -3 8 -6 4.9
 3 0 8 1.2 1.2
 -3 3 8 1.2 0.9
 0 -3 8 3.1 1.2
 3 0 8 2.8 0.6
 3 0 8 1.4 0.6
 0 -3 8 1.1 1.2
 -3 3 8 2.7 1.2
 3 0 8 0.5 0.9
 -1 -2 8 811.52 46
 3 -1 8 852.71 40.6
 2 1 -8 260.67 11.2
 -3 2 -8 266.47 11
 -3 2 -8 272.67 11.3
 1 -3 -8 287.97 11.4
 1 -3 -8 250.17 10.9
 2 1 -8 267.67 11.2
 -3 2 -8 272.57 11.2
 -3 2 -8 291.57 11.4
 1 -3 -8 268.47 11.4
 1 -3 -8 251.57 11.1
 2 1 -8 257.67 11.1
 -2 -1 8 297.37 12.5
 3 -2 8 270.57 11.4
 -2 -1 8 270.67 12.5
 -1 3 8 285.37 11.4
 3 -2 8 281.07 12.9
 -1 3 8 276.57 12.4
 3 -2 8 264.57 11.2
 3 -2 8 274.77 11.1
 -2 -1 8 279.37 11.2
 -2 -1 8 284.37 11.6
 -2 -1 8 251.57 22.9
 -1 3 8 266.57 12
 -1 3 8 287.37 11.9
 -2 -1 8 265.27 12.1
 3 -2 8 256.77 16.5
 -1 3 8 236.58 22.7
 3 0 -8 208.88 9
 -3 3 -8 213.98 8.7
 -3 3 -8 210.18 8.8
 3 0 -8 209.18 8.8
 -3 3 -8 208.28 9
 0 -3 -8 219.48 9
 3 0 -8 215.48 8.9
 0 -3 -8 208.18 8.6
 0 -3 -8 218.68 9.5
 -3 3 -8 209.58 9.1
 -3 0 8 210.48 9
 0 3 8 198.28 9.7
 -3 0 8 212.18 9.8
 -3 0 8 209.88 10.1
 0 3 8 211.48 10.1
 3 -3 8 213.28 8.9
 -3 0 8 213.98 9.3
 3 -3 8 209.58 9.1
 3 -3 8 209.88 9.4
 0 3 8 199.98 9.1
 0 3 8 203.88 8.9
 3 -3 8 225.48 10.6
 -3 0 8 203.38 9.9
 0 3 8 207.48 19.3
 -4 1 8 1172.88 47.6
 5 -2 -8 204.18 8.9
 5 -2 -8 183.68 8.4
 -3 5 -8 195.88 8.5
 -2 -3 -8 190.98 8.4
 -2 -3 -8 192.58 8.6
 -2 -3 -8 196.08 8.5
 5 -2 -8 209.18 8.7
 -3 5 -8 203.58 8.8
 -2 -3 -8 198.98 8.1
 -3 5 -8 198.08 8.5
 -3 5 -8 196.48 8.2
 3 -5 8 191.58 9.3
 3 -5 8 208.98 10
 3 -5 8 195.28 8.5
 2 3 8 194.68 9.9
 -5 2 8 202.38 9
 3 -5 8 186.48 16.4
 -5 2 8 205.68 8.7
 -5 2 8 188.78 9.1
 3 -5 8 206.18 8.7
 -3 -3 -8 26 1.9
 -3 -3 -8 23.2 1.8
 6 -3 -8 29.4 2.4
 6 -3 -8 20.2 7.3
 6 -3 -8 25.4 2.1
 -3 6 -8 29.4 2.2
 6 -3 -8 25.4 2
 -3 -3 -8 26.7 1.6
 -3 6 -8 24.5 2
 -3 6 -8 25.9 1.9
 -3 6 -8 27.6 1.7
 -3 -3 -8 23.5 2
 3 -6 8 28.1 7.9
 3 -6 8 24.7 2.1
 -6 3 8 25.1 2.3
 3 -6 8 26.5 2.6
 3 3 8 26.5 3
 3 -6 8 25.3 2.7
 -6 3 8 25.3 2.1
 -6 3 8 25 2.2
 3 3 8 25.2 2.5
 -4 -3 -8 38.6 2.3
 -3 7 -8 39.4 2.1
 7 -4 -8 38 2.4
 -4 -3 -8 38.1 2.3
 -4 -3 -8 40 2
 -3 7 -8 37 2.4
 -3 7 -8 39.6 2.7
 -3 7 -8 41.1 2.5
 -4 -3 -8 37.5 2.4
 7 -4 -8 41.6 2.7
 7 -4 -8 42 2.5
 3 -7 8 38.4 9.3
 -7 4 8 35.1 2.4
 -7 4 8 37.3 2.7
 3 -7 8 35.8 2.9
 -7 4 8 38.5 3
 4 3 8 39.8 2.8
 3 -7 8 33.3 2.8
 4 3 8 38 3.3
 3 -7 8 35.4 2.4
 -2 6 -8 28.7 2.3
 -4 -2 -8 26.2 1.9
 -4 -2 -8 27.3 1.6
 -2 6 -8 26.2 1.7
 -4 -2 -8 27.9 1.9
 6 -4 -8 31 2.2
 6 -4 -8 30.8 2.4
 6 -4 -8 25.5 2.1
 -4 -2 -8 28.7 2.1
 -2 6 -8 25.6 2
 -2 6 -8 31.6 2.2
 2 -6 8 12.8 9
 -6 4 8 30.4 2.1
 4 2 8 24 2.4
 -6 4 8 24.8 2.3
 2 -6 8 26.4 2
 2 -6 8 27 2.7
 -6 4 8 25 2.3
 2 -6 8 27.5 3
 -4 -1 -8 290.77 11.9
 -1 5 -8 289.97 12
 -4 -1 -8 304.87 12.2
 5 -4 -8 299.37 12.5
 5 -4 -8 275.27 12.3
 -4 -1 -8 307.17 12.4
 5 -4 -8 281.07 12.6
 -4 -1 -8 302.87 12.3
 -1 5 -8 302.37 12.5
 -5 4 8 297.07 12.8
 1 -5 8 309.47 13.5
 4 1 8 291.17 13.2
 4 1 8 297.77 12
 1 -5 8 289.37 13.9
 1 -5 8 294.57 25.5
 1 -5 8 294.77 12.3
 -5 4 8 290.27 12.4
 -5 4 8 290.87 12.9
 4 1 8 300.87 12.8
 0 4 -8 191.38 8
 -4 0 -8 188.58 8.3
 0 4 -8 194.78 8.3
 4 -4 -8 186.68 8.3
 -4 0 -8 191.28 7.9
 4 -4 -8 195.88 8.7
 -4 0 -8 196.98 8.4
 0 4 -8 186.28 8.4
 4 -4 -8 188.58 8.4
 -4 0 -8 203.48 8.2
 0 4 -8 201.38 8.7
 0 -4 8 202.48 9.5
 -4 4 8 204.98 8.5
 0 -4 8 196.98 10
 -4 4 8 191.28 9
 4 0 8 204.68 8.8
 0 -4 8 171.88 9.2
 -4 4 8 206.08 8.9
 4 0 8 185.18 9.8
 0 -4 8 212.38 22.1
 -4 1 -8 6.7 1
 1 3 -8 5.3 1
 1 3 -8 5.1 0.7
 1 3 -8 5.9 1.1
 1 3 -8 5.2 1
 -4 1 -8 7.6 1
 3 -4 -8 7 1
 -4 1 -8 3.7 0.7
 -4 1 -8 5.6 0.9
 -3 4 8 5.6 1.4
 -3 4 8 5.3 1.8
 4 -1 8 6.4 1.4
 4 -1 8 4.9 0.9
 -3 4 8 4.4 1.1
 -1 -3 8 4.6 0.8
 4 -1 8 6.5 1.9
 -1 -3 8 8.4 9.5
 -3 4 8 5 1.1
 4 -1 8 5.8 1
 -1 -3 8 4.6 1.8
 -1 -3 8 5 1.7
 -1 -3 8 3.5 0.7
 -1 -3 8 5.5 1.6
 4 -1 8 5 1.2
 -4 2 -8 19.9 1.6
 2 -4 -8 21.5 1.8
 2 -4 -8 20 1.4
 -4 2 -8 17.3 1.6
 -4 2 -8 19.3 1.5
 2 2 -8 19.4 1.7
 -4 2 -8 20 1.4
 -2 -2 8 22.8 2.8
 -2 -2 8 22.5 1.6
 4 -2 8 20.3 1.9
 -2 4 8 18.5 1.8
 -2 4 8 21.2 2
 4 -2 8 19.2 3
 -2 -2 8 24.1 1.8
 4 -2 8 19.2 1.6
 4 -2 8 9.9 4
 4 -2 8 18.3 1.9
 4 -2 8 20.5 1.7
 -2 4 8 19.2 2.7
 -2 4 8 18.2 2.4
 -2 -2 8 21.6 2.7
 -1 4 8 1008 71.09
 4 -3 8 1124.19 48.4
 0 -4 -8 45.7 2.4
 -4 4 -8 48.2 2.9
 0 -4 -8 49.4 2.8
 0 -4 -8 45.5 2.9
 -4 4 -8 47.9 2.5
 0 -4 -8 45.8 2.7
 -4 4 -8 49.4 2.7
 4 0 -8 56.69 3.8
 4 -4 8 49 3
 0 4 8 41.9 3.9
 -4 0 8 51.39 3.9
 -4 0 8 50.59 2.9
 4 -4 8 51.19 6.3
 -4 0 8 46.9 3.7
 4 -4 8 46.1 2.8
 4 -4 8 54.09 4.4
 -4 0 8 40.2 5.7
 -4 0 8 53.19 3.2
 -4 5 -8 83.89 4.1
 -1 -4 -8 83.89 3.9
 -1 -4 -8 93.39 4.3
 -4 5 -8 82.69 4.2
 -1 -4 -8 85.89 4.2
 5 -1 -8 95.99 4.5
 5 -1 -8 81.39 4
 -1 -4 -8 85.49 4.4
 -4 5 -8 80.79 3.9
 -4 5 -8 85.49 4.4
 5 -1 -8 91.49 4.3
 4 -5 8 89.29 4.4
 4 -5 8 86.59 8.5
 -5 1 8 86.19 4.7
 1 4 8 87.19 5.7
 4 -5 8 83.99 4.4
 -5 1 8 90.99 5.2
 4 -5 8 82.99 4.3
 1 4 8 83.19 5.2
 4 -5 8 95.39 5.9
 -5 1 8 85.69 4.3
 -5 1 8 79.39 5.8
 -4 6 -8 365.66 15.1
 6 -2 -8 385.46 15.4
 -4 6 -8 367.56 15.1
 -2 -4 -8 367.36 15
 6 -2 -8 381.06 15.2
 -2 -4 -8 363.36 15.3
 6 -2 -8 351.86 15
 -2 -4 -8 377.36 15.1
 -2 -4 -8 375.06 14.7
 -4 6 -8 385.26 14.8
 -4 6 -8 360.26 15.3
 4 -6 8 380.56 15.4
 -6 2 8 369.46 15.6
 -6 2 8 371.36 15.3
 2 4 8 348.57 16.6
 4 -6 8 364.06 16.5
 4 -6 8 365.06 15
 -6 2 8 358.86 15.8
 4 -6 8 353.76 20.2
 4 -6 8 345.07 15.2
 7 -3 -8 28.3 2.2
 -4 7 -8 26.4 1.9
 -3 -4 -8 28.8 2
 -4 7 -8 27.3 2.1
 -3 -4 -8 27.4 2.1
 -3 -4 -8 24.8 1.9
 -4 7 -8 27.1 1.7
 7 -3 -8 27.2 1.9
 -4 7 -8 27.3 1.9
 -3 -4 -8 26.5 1.6
 7 -3 -8 26.2 2
 4 -7 8 20.7 5.2
 -7 3 8 25.8 2.2
 4 -7 8 25.5 2.5
 3 4 8 29.8 3.2
 4 -7 8 26.5 2.1
 -7 3 8 25.9 1.9
 -7 3 8 29.5 2.2
 3 4 8 28.9 2.5
 8 -4 -8 77.99 3.5
 8 -4 -8 78.09 6.5
 -4 8 -8 75.19 3.6
 8 -4 -8 71.39 3.6
 -4 -4 -8 62.19 3.9
 -4 -4 -8 73.39 3.2
 -4 8 -8 78.59 3.6
 -4 8 -8 74.79 3.3
 -4 -4 -8 75.69 6.1
 -4 -4 -8 77.49 3.6
 -4 8 -8 68.79 3.8
 4 4 8 76.19 4.7
 4 4 8 73.99 3.9
 4 -8 8 76.79 3.6
 -8 4 8 68.89 3.5
 -8 4 8 70.49 3.8
 -3 8 -8 44.4 3
 -3 8 -8 36.3 1.9
 -3 8 -8 36.8 2.2
 -5 -3 -8 39 2.2
 -5 -3 -8 36.9 2.1
 -5 -3 -8 35.2 2.2
 -5 -3 -8 43.1 4
 -5 -3 -8 38.3 1.9
 8 -5 -8 43.1 4.4
 8 -5 -8 37.5 2.1
 8 -5 -8 36.2 2.1
 8 -5 -8 35.5 2.2
 -8 5 8 35.1 2.2
 5 3 8 37.4 2.4
 -8 5 8 35 2.3
 -5 -2 -8 56.09 3.2
 7 -5 -8 59.29 3.2
 7 -5 -8 62.29 3.3
 -5 -2 -8 59.19 2.8
 -2 7 -8 56.09 3.2
 -5 -2 -8 60.19 3.1
 -2 7 -8 57.49 3.2
 -2 7 -8 58.59 2.8
 -5 -2 -8 57.39 3
 7 -5 -8 59.29 3.2
 -7 5 8 58.49 3.2
 -7 5 8 60.39 3.7
 -7 5 8 58.29 3.5
 2 -7 8 64.89 14
 2 -7 8 62.49 5
 5 2 8 58.29 3.6
 2 -7 8 63.29 4.2
 2 -7 8 56.89 3
 6 -5 -8 242.58 10.9
 -5 -1 -8 234.78 10.5
 -1 6 -8 268.27 10.7
 -5 -1 -8 244.18 10.3
 -1 6 -8 228.58 10.4
 -1 6 -8 227.58 10.8
 -5 -1 -8 274.77 10.2
 -6 5 8 244.18 11.2
 5 1 8 253.37 10.3
 1 -6 8 242.68 11.5
 1 -6 8 234.78 10.5
 1 -6 8 248.78 12.1
 1 -6 8 254.57 26
 5 1 8 262.47 11.1
 -6 5 8 252.27 11
 -6 5 8 255.97 10.6
 5 -5 -8 7.2 1.4
 -5 0 -8 4.7 1.1
 5 -5 -8 5.7 1.3
 0 5 -8 5.7 1.3
 -5 0 -8 5.4 1
 -5 0 -8 7.2 1
 0 5 -8 5.3 1.3
 5 -5 -8 6.7 1.3
 0 5 -8 4.7 0.9
 -5 0 -8 7.2 0.8
 0 5 -8 6.2 1.2
 5 -5 -8 7.3 5.7
 5 0 8 6.6 1
 0 -5 8 9.2 2.1
 -5 5 8 5 1.6
 -5 5 8 4.6 1.3
 0 -5 8 5.7 2.2
 -5 5 8 8.6 1.4
 0 -5 8 7.2 1.2
 0 -5 8 5.3 1.6
 5 0 8 6.3 1.6
 4 -5 -8 265.57 21.9
 -5 1 -8 297.07 12
 4 -5 -8 291.17 12.2
 4 -5 -8 289.27 12.3
 4 -5 -8 280.17 12.4
 -5 1 -8 282.47 11.8
 -5 1 -8 301.47 12.3
 1 4 -8 293.57 12.4
 -5 1 -8 282.77 12.1
 -1 -4 8 323.37 31.8
 -4 5 8 305.27 12.4
 5 -1 8 267.57 14.1
 5 -1 8 289.77 12
 5 -1 8 304.97 12.7
 -1 -4 8 289.87 13.6
 -4 5 8 300.67 13.2
 -4 5 8 296.07 12.7
 -1 -4 8 299.07 14.2
 -1 -4 8 313.97 13.9
 -5 2 -8 41.8 2.4
 2 3 -8 39.1 2.5
 3 -5 -8 24.1 8.9
 -5 2 -8 38.3 2.4
 3 -5 -8 35.3 2.3
 -5 2 -8 43.7 2.2
 -5 2 -8 38.3 2
 5 -2 8 36.7 2.5
 -2 -3 8 33.3 3.6
 -3 5 8 39.4 2.6
 5 -2 8 40.3 2.9
 5 -2 8 39.5 2.4
 -2 -3 8 38.8 2.2
 -3 5 8 40.1 3.5
 -2 -3 8 40.3 2.4
 5 -2 8 36.3 4.1
 -3 5 8 36.2 2.8
 -2 -3 8 43.8 3.8
 -2 -3 8 38.3 3.8
 -5 3 -8 183.28 8.2
 -5 3 -8 185.58 7.8
 -5 3 -8 194.28 8.2
 2 -5 -8 204.78 20.3
 -5 3 -8 194.88 8
 3 2 -8 170.68 8.1
 -3 -2 8 182.38 9.8
 5 -3 8 193.18 10.4
 5 -3 8 191.48 8.6
 -3 -2 8 196.88 9.9
 -2 5 8 192.78 9.8
 -3 -2 8 201.38 8.4
 -2 5 8 180.38 8.3
 -3 -2 8 197.88 9.7
 -2 5 8 195.58 8.7
 5 -3 8 174.98 8.3
 5 -3 8 194.08 8.1
 -2 5 8 189.78 9.3
 -3 -2 8 190.28 8.1
 4 1 -8 85.79 4.1
 -5 4 -8 70.99 4.9
 4 1 -8 86.09 4
 -5 4 -8 75.09 4.7
 4 1 -8 82.59 4.2
 -5 4 -8 86.59 4.1
 1 -5 -8 77.79 4.2
 -5 4 -8 90.69 3.9
 1 -5 -8 92.29 17.3
 -1 5 8 87.89 5.2
 5 -4 8 88.09 4.6
 -1 5 8 83.19 4.5
 -4 -1 8 86.59 5.7
 -4 -1 8 93.69 5.9
 -4 -1 8 82.99 5.4
 5 -4 8 83.09 4.4
 -1 5 8 86.69 4.3
 -4 -1 8 90.09 4.7
 -1 5 8 85.69 5.7
 -4 -1 8 84.79 4.4
 -5 5 -8 2.4 1
 -5 5 -8 2.4 0.9
 -5 5 -8 2.3 0.7
 -5 5 -8 2.8 0.8
 5 0 -8 2.1 1
 0 -5 -8 3 1
 5 0 -8 2.1 0.8
 5 0 -8 2.2 1
 5 -5 8 3 1.2
 -5 0 8 5.4 2.1
 0 5 8 3.4 1.7
 5 -5 8 4.3 1.4
 -5 0 8 2.1 1
 -5 0 8 4.5 1.2
 -5 0 8 3.3 1.6
 5 -5 8 6 2.1
 0 5 8 2.5 1.8
 6 -1 -8 275.07 12.6
 -5 6 -8 277.27 11.7
 -5 6 -8 315.67 11.8
 -5 6 -8 283.27 12
 6 -1 -8 275.87 11.6
 -5 6 -8 254.67 11.9
 -6 1 8 282.77 11.8
 -6 1 8 275.57 12.6
 -6 1 8 322.17 17.9
 1 5 8 272.27 13.4
 1 5 8 256.07 13
 5 -6 8 302.97 12.3
 -6 1 8 281.37 12.2
 5 -6 8 270.07 13.3
 -5 7 -8 71.59 3.2
 -5 7 -8 69.49 3.5
 -5 7 -8 68.19 3.7
 -2 -5 -8 75.99 3.4
 7 -2 -8 71.99 3.5
 7 -2 -8 65.19 3.6
 -2 -5 -8 68.89 3.5
 -5 7 -8 67.19 3.4
 -7 2 8 67.49 3.8
 2 5 8 67.19 5
 5 -7 8 63.39 4.7
 -7 2 8 75.49 4.3
 5 -7 8 71.89 3.8
 2 5 8 67.19 4
 -7 2 8 66.29 3.5
 -5 8 -8 21 1.5
 8 -3 -8 21 1.6
 -3 -5 -8 30 3.9
 -5 8 -8 21 1.3
 -3 -5 -8 20 1.6
 -5 8 -8 20.7 1.5
 -5 8 -8 19.5 1.7
 8 -3 -8 23.1 1.5
 3 5 8 19.5 1.8
 -8 3 8 17.4 1.4
 -8 3 8 19.2 1.6
 5 -8 8 19.5 1.5
 -2 8 -8 5.4 0.8
 -6 -2 -8 6.4 1
 -6 -2 -8 8.6 1.2
 -6 -2 -8 6.8 0.8
 8 -6 -8 6.1 1.1
 -6 -2 -8 7.8 1.2
 8 -6 -8 7.8 0.9
 8 -6 -8 15.6 4.2
 8 -6 -8 6.9 0.9
 -8 6 8 7.4 1.3
 -8 6 8 9.2 1.3
 6 2 8 8.7 1.2
 -6 -1 -8 21 1.5
 -6 -1 -8 18.2 1.9
 7 -6 -8 20.6 1.6
 -1 7 -8 22.1 1.8
 -6 -1 -8 21.3 1.3
 7 -6 -8 25.9 2.8
 7 -6 -8 19.5 1.7
 -6 -1 -8 22 1.6
 1 -7 8 21.9 2.7
 6 1 8 20.4 1.4
 -7 6 8 22.7 2
 1 -7 8 -1.9 15.2
 1 -7 8 23.6 2.5
 6 1 8 22.1 2
 -7 6 8 20 1.7
 6 -6 -8 150.18 6.6
 6 -6 -8 147.29 6.5
 -6 0 -8 141.89 6.5
 6 -6 -8 147.69 6.5
 -6 0 -8 140.39 6.7
 -6 0 -8 143.59 6
 -6 0 -8 153.38 6.4
 0 6 -8 153.28 6.7
 -6 6 8 137.59 7.2
 0 -6 8 129.19 7.5
 6 0 8 145.49 6.2
 6 0 8 146.39 6.9
 -6 6 8 133.69 7.3
 0 -6 8 215.18 31.2
 -6 6 8 145.09 7.8
 0 -6 8 138.49 8.1
 1 5 -8 268.87 11.4
 -6 1 -8 258.77 10.4
 -6 1 -8 245.18 10.2
 -6 1 -8 243.88 10.4
 5 -6 -8 237.08 17.9
 5 -6 -8 257.37 11.2
 -5 6 8 253.77 10.6
 6 -1 8 223.98 10.9
 -5 6 8 254.57 11.5
 -1 -5 8 249.97 12
 -1 -5 8 246.68 12.4
 6 -1 8 264.47 11.1
 6 -1 8 219.88 12.2
 -5 6 8 242.98 11
 -1 -5 8 240.18 11.8
 4 -6 -8 28.4 2
 2 4 -8 30.6 2.1
 -6 2 -8 27.1 1.9
 -6 2 -8 28.3 1.6
 -6 2 -8 27.8 1.7
 -6 2 -8 26.7 1.8
 4 -6 -8 25.2 2
 4 -6 -8 26.8 2.1
 4 -6 -8 22.6 7.5
 -2 -4 8 25.1 1.7
 -4 6 8 27.4 2.4
 -2 -4 8 28.6 3.1
 6 -2 8 26.8 2
 -2 -4 8 25.7 3.2
 -2 -4 8 25.9 3.3
 6 -2 8 26.2 3.5
 -4 6 8 24.7 2.7
 6 -2 8 29.8 2.5
 -2 -4 8 24.8 1.4
 -4 6 8 29.4 2.1
 -6 3 -8 25 1.5
 -6 3 -8 24.4 1.8
 -6 3 -8 25.9 1.7
 -6 3 -8 25.9 1.9
 3 3 -8 21.9 1.9
 3 -6 -8 24.9 2
 3 -6 -8 27.2 1.8
 3 -6 -8 24.9 2
 3 -6 -8 17.5 9.1
 -3 -3 8 28.9 1.9
 -3 6 8 28 2.4
 -3 6 8 27 2.8
 6 -3 8 25.8 3.6
 6 -3 8 21.6 1.9
 -3 6 8 33.1 3.3
 -3 -3 8 26.6 1.7
 -3 -3 8 25.6 3.1
 -3 6 8 25.7 2.1
 -3 -3 8 27.3 3.3
 -3 -3 8 27.5 3.3
 6 -3 8 27.3 2.4
 2 -6 -8 319.77 28.1
 -6 4 -8 369.86 14.8
 4 2 -8 372.56 15.1
 -6 4 -8 387.96 14.7
 2 -6 -8 337.67 14.7
 -6 4 -8 368.06 15.1
 -4 -2 8 385.16 14.9
 -2 6 8 362.06 16.2
 -2 6 8 349.77 15.1
 -4 -2 8 372.46 16.8
 6 -4 8 357.46 15.2
 -2 6 8 351.66 15.4
 -2 6 8 338.97 16.8
 -4 -2 8 371.86 15.1
 6 -4 8 371.16 17.5
 -4 -2 8 353.26 16.4
 6 -4 8 380.86 15.4
 6 -4 8 374.36 15
 1 -6 -8 251.37 11.7
 5 1 -8 257.67 11.2
 -6 5 -8 290.57 11.7
 1 -6 -8 289.57 32.7
 5 1 -8 256.07 11.1
 -6 5 -8 280.17 11.4
 -5 -1 8 280.27 12.8
 -5 -1 8 285.57 11.8
 -5 -1 8 281.77 13.6
 -1 6 8 271.27 13.3
 6 -5 8 296.47 12.4
 6 -5 8 241.18 12.2
 -1 6 8 276.07 12.8
 6 -5 8 281.77 13.8
 -5 -1 8 288.97 11.5
 -6 6 -8 2.4 0.7
 -6 6 -8 3.2 0.8
 -6 6 -8 2.1 1
 6 0 -8 3.8 0.9
 0 -6 -8 3.8 1
 -6 6 -8 2.9 1
 6 0 -8 1.5 0.7
 6 0 -8 2.8 0.8
 6 -6 8 3.8 1.2
 6 -6 8 1.9 1
 0 6 8 1.4 1.5
 0 6 8 4.1 2.1
 -6 0 8 2 1.2
 6 -6 8 4.2 1.8
 -6 0 8 0.9 1.4
 -6 0 8 4.2 1.6
 -6 0 8 4.1 2
 -1 -6 -8 28.2 2
 -1 -6 -8 36.1 4.4
 -6 7 -8 31.1 1.9
 7 -1 -8 30.5 1.8
 7 -1 -8 37.6 4.2
 -1 -6 -8 39 4.2
 7 -1 -8 32.1 2.3
 7 -1 -8 29.4 1.9
 -6 7 -8 30.6 1.7
 -6 7 -8 29.1 2.1
 6 -7 8 31.5 2.3
 -7 1 8 29.6 2.5
 1 6 8 30.6 3.6
 6 -7 8 29.8 2
 -7 1 8 28.9 2.1
 -7 1 8 28.9 1.9
 6 -7 8 28.6 2.9
 8 -2 -8 14.6 1.2
 8 -2 -8 14.6 1.1
 -6 8 -8 12.8 1.3
 -6 8 -8 13.6 1.7
 -2 -6 -8 14.1 1.3
 -6 8 -8 14.4 1.1
 2 6 8 15 1.5
 -8 2 8 16.6 1.6
 6 -8 8 15.6 1.4
 -8 2 8 12.7 1.6
 -1 8 -8 4.3 0.7
 8 -7 -8 7 0.8
 8 -7 -8 5.6 0.7
 -7 -1 -8 4.7 0.7
 -7 -1 -8 4.5 0.6
 8 -7 -8 4 0.6
 -7 -1 -8 5.9 0.9
 7 1 8 2.8 0.8
 -8 7 8 6.7 0.9
 -7 0 -8 53.59 2.4
 7 -7 -8 50.79 2.6
 7 -7 -8 53.79 2.7
 -7 0 -8 49.9 2.7
 -7 0 -8 51.59 2.6
 7 -7 -8 51.49 2.7
 0 7 -8 51.39 2.7
 0 -7 8 65.09 5
 7 0 8 51.59 3
 7 0 8 50.09 2.5
 -7 7 8 50.49 3
 -7 7 8 47.6 2.8
 6 -7 -8 21 1.7
 1 6 -8 19.6 1.7
 6 -7 -8 22.1 1.9
 -7 1 -8 22.3 1.5
 6 -7 -8 18.7 1.8
 -7 1 -8 23 1.6
 -7 1 -8 22.3 1.3
 -6 7 8 26 2.4
 -1 -6 8 23.4 2.6
 7 -1 8 22.2 1.6
 -6 7 8 21.2 1.8
 7 -1 8 22.5 2
 -1 -6 8 20.5 1.4
 -1 -6 8 24.5 3.5
 -6 7 8 23.1 2
 -7 2 -8 57.69 2.7
 -7 2 -8 57.59 2.9
 -7 2 -8 58.79 3
 5 -7 -8 56.19 2.9
 5 -7 -8 56.29 3.1
 5 -7 -8 57.59 3
 2 5 -8 53.09 3
 5 -7 -8 57.39 10.2
 -2 -5 8 53.69 5.6
 -5 7 8 62.99 3.6
 7 -2 8 61.39 3.1
 7 -2 8 58.69 4.9
 7 -2 8 57.79 3.5
 -5 7 8 62.59 3.3
 -2 -5 8 57.59 8.1
 -5 7 8 55.29 3.8
 -2 -5 8 55.89 4.2
 -7 3 -8 40.7 2.2
 -7 3 -8 36.2 2.3
 4 -7 -8 38.2 2.3
 4 -7 -8 28.6 9.3
 4 -7 -8 38 2.2
 -7 3 -8 40.5 2
 4 -7 -8 37.2 2.3
 7 -3 8 40.4 2.4
 -3 -4 8 38.1 1.8
 7 -3 8 41.3 4.1
 -4 7 8 39.3 2.5
 -3 -4 8 41.9 3.7
 -3 -4 8 45.3 5
 7 -3 8 37.8 2.8
 -4 7 8 38.6 2.8
 -4 7 8 43.2 3.3
 -3 -4 8 39.9 3.6
 3 -7 -8 25.6 1.7
 3 -7 -8 15.7 10
 3 -7 -8 23.6 1.7
 3 -7 -8 23.8 1.8
 4 3 -8 28.3 2.1
 -7 4 -8 27 1.9
 -7 4 -8 28.5 1.6
 -7 4 -8 27.4 1.7
 7 -4 8 26.7 1.9
 -4 -3 8 27.2 3
 -3 7 8 24.9 2.7
 -4 -3 8 26.5 1.6
 7 -4 8 24.7 1.9
 -3 7 8 23.7 2.2
 -4 -3 8 28.1 1.9
 7 -4 8 26.7 2.3
 7 -4 8 25.2 3.5
 -4 -3 8 29.9 3.5
 -3 7 8 27.2 2
 -7 5 -8 69.29 3.4
 5 2 -8 68.29 3.5
 2 -7 -8 32.1 16.2
 -7 5 -8 66.19 3
 -7 5 -8 69.99 3.2
 -2 7 8 61.49 4.3
 7 -5 8 62.79 3.5
 -5 -2 8 65.09 3.2
 -2 7 8 70.59 5.2
 7 -5 8 66.99 3.7
 -5 -2 8 65.79 3.4
 -5 -2 8 62.39 4.4
 -5 -2 8 68.99 5.5
 7 -5 8 57.29 5
 -7 6 -8 31.1 1.9
 -7 6 -8 30.7 1.7
 -7 6 -8 29.4 2
 6 1 -8 27.8 2
 -6 -1 8 32.4 4.3
 7 -6 8 29.4 3.2
 7 -6 8 31 2.2
 -6 -1 8 29 1.8
 -1 7 8 37.8 3.6
 7 -6 8 27.3 2.1
 -6 -1 8 30.2 3
 -6 -1 8 32.5 2.1
 -7 7 -8 23.6 1.5
 -7 7 -8 24.6 1.7
 -7 7 -8 23.9 1.4
 7 0 -8 24.2 1.6
 7 -7 8 22.3 2.8
 7 -7 8 24.6 1.9
 -7 0 8 22.7 1.5
 -7 0 8 22.4 1.7
 7 -7 8 23.3 1.7
 -7 8 -8 68.59 2.9
 -7 8 -8 69.39 3.3
 -8 1 8 60.49 2.9
 -8 1 8 56.09 3.1
 7 -8 8 66.49 3.2
 1 7 8 67.79 3.3
 1 7 -8 3.9 0.7
 -8 1 -8 5.7 0.7
 -8 1 -8 5.1 0.9
 -7 8 8 5.5 0.9
 -7 8 8 5 0.8
 8 -1 8 3.9 0.8
 8 -1 8 5.4 0.8
 -8 2 -8 7.1 0.7
 6 -8 -8 7 0.9
 2 6 -8 6.1 0.9
 -8 2 -8 8.4 0.9
 -6 8 8 5.2 1.2
 -2 -6 8 6.8 0.8
 8 -2 8 7.7 1
 8 -2 8 7.8 1.1
 -6 8 8 5.6 1
 -8 3 -8 35.2 2.1
 -8 3 -8 36.1 2
 3 5 -8 41 2.3
 5 -8 -8 38.2 2.1
 -3 -5 8 39.2 3.8
 8 -3 8 38.8 2.5
 8 -3 8 40.2 2.2
 -5 8 8 33.5 2.5
 -5 8 8 36.1 2.3
 -3 -5 8 39.8 2.1
 -5 8 8 44.2 3.4
 4 4 -8 77.19 3.7
 -8 4 -8 65.79 3.2
 -8 4 -8 72.49 3.5
 4 -8 -8 54.99 16.9
 -8 4 -8 73.79 3.3
 8 -4 8 76.79 3.8
 -4 -4 8 84.29 5.2
 -4 -4 8 83.39 6.6
 -4 -4 8 65.99 3.4
 -4 8 8 74.79 5
 8 -4 8 80.69 5.7
 3 -8 -8 40.5 30.6
 5 3 -8 21.9 1.6
 -5 -3 8 20.7 1.2
 -5 -3 8 23.3 2.8
 8 -5 8 25.6 3.4
 -3 8 8 23.6 3.1
 -5 -3 8 24.8 3.7
 8 -5 8 21.9 1.7
 8 -5 8 21.3 1.8
 -5 -3 8 21.7 1.8
 6 2 -8 13.6 1.2
 8 -6 8 15.4 3.1
 -6 -2 8 15.7 1.1
 8 -6 8 15 1.4
 -6 -2 8 13.9 1.2
 -6 -2 8 15.2 0.9
 8 -6 8 14.9 1.4
 7 1 -8 67.09 3.5
 -7 -1 8 67.59 3.1
 8 -7 8 69.79 3.2
 -7 -1 8 63.79 3.3
 -7 -1 8 68.09 2.8
 8 -7 8 68.09 3.2
 0 0 -9 5.3 0.8
 0 0 -9 5.1 1
 0 0 9 5.8 0.8
 0 0 9 6 0.8
 0 0 9 5.3 1.2
 0 0 9 4.2 3.8
 0 0 9 7.6 1.3
 0 1 -9 0.9 0.8
 -1 0 -9 0.1 0.8
 -1 0 -9 0 0.7
 1 -1 -9 0.1 0.7
 1 -1 -9 0.4 0.5
 0 1 -9 -0.2 1.1
 1 -1 -9 0.2 0.7
 0 1 -9 0.8 0.6
 1 -1 -9 1.9 0.7
 1 0 9 0.7 0.9
 1 0 9 1.7 0.9
 -1 1 9 1.4 1
 0 -1 9 -0.5 1
 -1 1 9 0.5 0.7
 -1 1 9 1.5 0.7
 -1 1 9 0.4 0.9
 0 -1 9 -0.9 4.1
 -1 1 9 -3.8 4.8
 0 -1 9 0.4 0.6
 0 -1 9 -0.5 0.7
 0 -1 9 0.6 1.1
 1 0 9 0.1 3.2
 1 0 9 -0.5 0.8
 1 0 -9 484.85 19.4
 1 0 -9 470.75 19.6
 0 -1 -9 484.55 19.7
 1 0 -9 473.15 19.9
 0 1 9 473.85 28.2
 0 1 9 493.75 20.2
 1 -1 9 512.85 20.1
 0 1 9 479.75 19.6
 1 -1 9 474.55 19.6
 -1 0 9 483.55 29.7
 -1 0 9 513.25 19.7
 1 -1 9 487.25 27.6
 -1 0 9 518.45 20
 0 1 9 488.55 19.8
 0 1 9 482.35 19.9
 -2 1 9 637.34 26.8
 1 1 9 620.54 34.9
 1 -2 9 658.63 26.3
 1 1 9 660.83 26.4
 3 -2 -9 391.36 16.5
 -2 -1 -9 381.56 16.5
 -1 3 -9 428.06 16.6
 1 -3 9 392.56 17
 2 1 9 414.66 26.7
 -3 2 9 422.16 17.5
 2 1 9 405.56 17.4
 -3 2 9 398.16 17.1
 2 1 9 409.86 17.7
 1 -3 9 427.36 17.8
 1 -3 9 416.76 27.4
 -2 0 -9 25.2 1.9
 0 2 -9 24.8 1.6
 0 2 -9 25.2 1.8
 -2 0 -9 22.8 1.5
 0 2 -9 26 2
 0 2 -9 27.5 1.9
 2 -2 -9 26.2 1.9
 -2 0 -9 22.8 1.9
 -2 0 -9 24.8 1.8
 -2 2 9 25.2 2.1
 -2 2 9 23.9 1.8
 2 0 9 29 6.8
 0 -2 9 10.7 7.1
 -2 2 9 25.4 2.2
 0 -2 9 23.9 2.7
 0 -2 9 24.7 2.3
 0 -2 9 23.5 2.6
 2 0 9 25.5 2.4
 -2 2 9 25.5 2.5
 2 0 9 24.6 2.6
 2 0 9 26.1 2.2
 1 -2 -9 628.14 26.2
 1 1 -9 657.93 26.3
 1 1 -9 667.03 26.5
 1 -2 -9 694.23 26
 1 -2 -9 665.03 26.5
 2 -1 9 646.94 33.8
 -1 -1 9 643.54 38
 -1 -1 9 671.93 26.5
 -1 2 9 632.44 36.8
 2 0 -9 97.59 4.6
 2 0 -9 104.79 4.8
 0 -2 -9 106.99 4.7
 -2 2 -9 100.29 4.7
 -2 2 -9 100.89 4.7
 2 0 -9 101.09 4.8
 0 -2 -9 107.99 4.8
 -2 2 -9 102.19 5
 -2 2 -9 104.29 4.5
 0 -2 -9 105.19 4.4
 0 2 9 98.29 4.6
 2 -2 9 106.09 5.9
 2 -2 9 98.19 5.8
 0 2 9 99.99 5.3
 0 2 9 106.79 13.9
 -2 0 9 99.59 5
 2 -2 9 102.19 5.3
 2 -2 9 105.39 10.7
 -2 0 9 103.49 4.7
 0 2 9 88.69 4.8
 -2 0 9 96.59 5.3
 0 2 9 101.69 5.7
 -2 0 9 97.59 5.7
 -2 0 9 97.49 5.6
 -2 3 -9 15.6 1.5
 -1 -2 -9 15 1.3
 -2 3 -9 13.9 1.6
 -2 3 -9 11.4 1.5
 -1 -2 -9 13.9 1.6
 -1 -2 -9 12.4 1.4
 3 -1 -9 13.8 1.3
 -3 1 9 13.2 1.9
 1 2 9 23.6 10.8
 -3 1 9 15.1 2.2
 -3 1 9 12.2 1.4
 -3 1 9 12 1.6
 -3 1 9 14 2.2
 2 -3 9 13.5 1.3
 1 2 9 16.5 2.5
 2 -3 9 9.6 1.8
 2 -3 9 14.4 2
 2 -3 9 12.2 5.2
 4 -2 -9 454.25 19.4
 2 2 9 502.25 21.1
 2 -4 9 489.15 20.8
 2 -4 9 500.95 30.5
 -4 2 9 489.75 20.4
 -3 -2 -9 137.39 5.9
 -2 5 -9 139.49 6.5
 -3 -2 -9 132.29 6.1
 -2 5 -9 137.39 6.2
 -3 -2 -9 127.79 6.3
 5 -3 -9 141.29 6.7
 5 -3 -9 137.99 6.4
 -2 5 -9 140.79 6.3
 -3 -2 -9 140.79 6.3
 -2 5 -9 138.89 5.9
 -5 3 9 129.09 6.7
 -5 3 9 140.29 6.4
 -5 3 9 143.39 6.8
 3 2 9 133.29 7.4
 3 2 9 143.79 6.8
 2 -5 9 132.29 7.3
 2 -5 9 144.49 6.3
 2 -5 9 135.39 7.3
 -1 4 -9 401.96 16.1
 -1 4 -9 381.76 15.8
 4 -3 -9 364.56 15.6
 -3 -1 -9 391.16 16
 4 -3 -9 384.16 16.2
 -1 4 -9 401.96 15.6
 4 -3 -9 400.06 16.2
 -4 3 9 392.76 16.4
 1 -4 9 388.36 17.2
 1 -4 9 355.36 27.3
 -4 3 9 387.56 16.4
 3 1 9 373.86 15.5
 -4 3 9 395.86 16
 3 1 9 394.36 17.1
 1 -4 9 357.56 16.4
 3 1 9 397.86 16.3
 3 -3 -9 9.6 1.3
 -3 0 -9 11.4 1.3
 0 3 -9 15.1 2.3
 -3 0 -9 10.5 1.5
 -3 0 -9 11.3 1.4
 0 3 -9 11.1 1.2
 0 3 -9 12 1.5
 3 0 9 13.3 5.4
 3 0 9 11.1 1.1
 3 0 9 11.1 1.9
 -3 3 9 13.1 2.1
 -3 3 9 8.8 1.4
 0 -3 9 8.8 2.3
 0 -3 9 9.1 1.6
 3 0 9 10.6 1.6
 -3 3 9 13.8 2.2
 3 0 9 9.7 1
 -3 3 9 14 1.6
 0 -3 9 9.5 8.3
 3 0 9 11 1.8
 1 2 -9 391.06 16.5
 2 -3 -9 392.56 17
 1 2 -9 425.76 17.8
 3 -1 9 407.56 16.7
 -1 -2 9 405.66 16.7
 -1 -2 9 430.56 18.3
 -2 3 9 440.26 17.7
 -1 -2 9 446.86 31.1
 -2 3 9 424.16 17
 -1 -2 9 413.06 17.8
 -1 -2 9 428.56 17.1
 3 -1 9 407.86 16.8
 3 -1 9 415.96 18.4
 -2 3 9 420.06 18.1
 3 -1 9 384.36 24.2
 2 1 -9 14.4 1.3
 -3 2 -9 13.2 1.5
 -3 2 -9 14 1.3
 2 1 -9 13.5 1.4
 -3 2 -9 14.7 1.4
 2 1 -9 14.7 1.4
 1 -3 -9 13.2 1.5
 -3 2 -9 14.7 1.6
 -2 -1 9 15.3 2.2
 -1 3 9 14.7 9.5
 -2 -1 9 17.9 2.6
 3 -2 9 14.1 2.4
 3 -2 9 19.8 5.1
 -1 3 9 15.7 2.5
 3 -2 9 11.5 1.5
 -1 3 9 14.6 1.5
 -2 -1 9 12.4 2.1
 -1 3 9 15.2 2.1
 -1 3 9 15.4 1.7
 3 -2 9 13.3 1.7
 -2 -1 9 14.8 1.5
 -2 -1 9 14.1 1.6
 3 -2 9 13.5 1.3
 -3 3 -9 0.9 0.7
 -3 3 -9 1.7 0.9
 3 0 -9 3.5 1
 0 -3 -9 0.1 0.6
 3 0 -9 0.2 0.6
 0 -3 -9 -0.3 0.7
 0 -3 -9 -0.2 0.7
 -3 3 -9 1 0.8
 0 3 9 0 1.2
 3 -3 9 0.7 0.8
 3 -3 9 2.1 1.6
 0 3 9 1.9 7.6
 -3 0 9 0.7 0.7
 -3 0 9 2.4 1.4
 3 -3 9 1.4 3.2
 -3 0 9 0.5 0.8
 -3 0 9 1 1.2
 3 -3 9 2 1
 -3 4 -9 3.4 0.9
 -3 4 -9 2.5 1
 4 -1 -9 3.5 1
 -1 -3 -9 4.5 1.1
 4 -1 -9 4 1.2
 -3 4 -9 2.8 1.1
 -1 -3 -9 3.7 0.9
 -1 -3 -9 4.2 1.1
 4 -1 -9 3.7 0.8
 -1 -3 -9 3.2 0.8
 -3 4 -9 5.8 0.9
 3 -4 9 2.9 1.1
 3 -4 9 3.8 1.8
 -4 1 9 5.8 1.8
 -4 1 9 1.8 0.9
 -4 1 9 1.9 1.1
 1 3 9 9.3 2.3
 3 -4 9 3.3 4.7
 -4 1 9 3.4 1.5
 3 -4 9 3.8 1.3
 3 -4 9 3.5 1.3
 -2 -3 -9 189.78 8
 -3 5 -9 197.28 8.7
 -2 -3 -9 202.18 8.5
 -2 -3 -9 196.98 8.4
 -3 5 -9 190.18 8.4
 -3 5 -9 191.78 8.1
 5 -2 -9 189.68 8.5
 -3 5 -9 191.08 8.4
 5 -2 -9 194.48 8.8
 -2 -3 -9 199.48 8.7
 -5 2 9 198.08 8.6
 3 -5 9 199.88 8.6
 2 3 9 202.88 9
 3 -5 9 189.98 9.7
 -5 2 9 180.88 9.1
 3 -5 9 188.38 9.2
 2 3 9 204.28 10
 3 -5 9 186.38 8.3
 -5 2 9 194.98 9
 -3 6 -9 12.3 1.6
 -3 -3 -9 9.5 1.2
 -3 6 -9 8.5 1.3
 -3 -3 -9 6.8 1.6
 -3 -3 -9 10.6 1.4
 6 -3 -9 10.3 1.3
 3 -6 9 11.1 2
 -6 3 9 8 1.4
 -6 3 9 7.9 1.3
 -6 3 9 8.8 1.5
 3 -6 9 4.1 6.5
 3 -6 9 9.1 1.7
 3 -6 9 8.7 1.8
 3 3 9 13.1 2.4
 7 -4 -9 3.4 0.9
 -4 -3 -9 5.2 0.9
 -4 -3 -9 4.7 0.7
 -3 7 -9 1.8 0.8
 7 -4 -9 4.3 0.9
 -4 -3 -9 4 0.8
 -3 7 -9 4.8 0.8
 -3 7 -9 3.6 1
 -4 -3 -9 4.1 1
 -3 7 -9 5.2 1
 7 -4 -9 6.3 1.2
 3 -7 9 5.5 1.3
 3 -7 9 3.6 0.9
 -7 4 9 7.2 1.3
 -7 4 9 6.6 1.1
 -7 4 9 3.6 1
 3 -7 9 4.2 1.2
 4 3 9 5.4 1.2
 4 3 9 5 1.5
 6 -4 -9 147.29 6.9
 -4 -2 -9 147.79 6.5
 -2 6 -9 143.29 6.9
 -2 6 -9 156.98 6.3
 6 -4 -9 136.89 9.5
 -2 6 -9 149.39 6.7
 6 -4 -9 138.99 6.7
 -4 -2 -9 153.48 6.6
 6 -4 -9 139.59 6.4
 -4 -2 -9 142.09 6.7
 -4 -2 -9 149.19 6.2
 -2 6 -9 147.89 6.6
 2 -6 9 145.59 7.7
 4 2 9 151.08 7.6
 2 -6 9 144.09 7.5
 -6 4 9 142.29 7.1
 -6 4 9 147.19 6.7
 2 -6 9 158.28 17.9
 2 -6 9 149.88 6.6
 4 2 9 145.29 7.1
 -6 4 9 154.18 7.1
 -4 -1 -9 296.67 12.5
 -1 5 -9 308.37 12.6
 -1 5 -9 290.07 12.4
 -1 5 -9 284.37 12.7
 -4 -1 -9 299.67 12
 5 -4 -9 306.37 12.6
 5 -4 -9 308.07 12.8
 5 -4 -9 276.87 12.3
 -4 -1 -9 308.57 12.4
 -4 -1 -9 298.67 12.3
 -1 5 -9 310.37 12.1
 4 1 9 303.77 12.9
 -5 4 9 309.17 12.6
 -5 4 9 298.47 13
 1 -5 9 296.57 12.4
 1 -5 9 305.67 13.6
 1 -5 9 284.37 13.8
 1 -5 9 299.67 25.5
 -5 4 9 291.67 13.1
 4 1 9 283.47 12.1
 4 1 9 289.47 13.3
 0 4 -9 500.25 20.2
 0 4 -9 501.25 20.6
 0 4 -9 512.95 19.9
 4 -4 -9 480.75 20.1
 4 0 9 494.95 20
 0 -4 9 467.55 35.2
 0 -4 9 498.25 21.3
 0 -4 9 512.25 22
 -4 4 9 513.35 21.1
 4 0 9 525.25 21.1
 4 0 9 469.35 21.5
 1 3 -9 366.36 15.4
 -4 1 -9 393.56 15.9
 -4 1 -9 399.46 15.7
 -4 1 -9 390.16 15.8
 1 3 -9 381.16 15.9
 -3 4 9 377.56 16.6
 -3 4 9 387.46 16.3
 -1 -3 9 417.06 17.3
 -1 -3 9 332.07 32.1
 4 -1 9 375.46 15.6
 4 -1 9 370.16 16.4
 -1 -3 9 389.56 17.5
 -3 4 9 361.76 17.4
 4 -1 9 402.76 17.7
 -3 4 9 403.26 16
 -1 -3 9 389.56 17
 2 2 -9 496.25 20.1
 4 -2 9 475.55 21.9
 -2 4 9 500.55 20.2
 -2 -2 9 514.65 21.7
 -2 -2 9 503.35 20.1
 -2 -2 9 480.65 19.9
 -2 -2 9 500.85 21.3
 -2 4 9 503.45 21.1
 -2 4 9 508.15 20.5
 -2 4 9 505.15 23.6
 4 -2 9 461.45 20
 -2 -2 9 508.05 21.8
 4 -2 9 467.95 26.4
 -4 3 -9 2.8 1
 3 1 -9 2.4 0.9
 1 -4 -9 4.3 1.1
 -4 3 -9 6 1
 -4 3 -9 5.1 1
 -4 3 -9 4.1 0.9
 -1 4 9 4 1.7
 4 -3 9 6.1 1.2
 4 -3 9 3.3 1.2
 -3 -1 9 2.8 1.8
 -3 -1 9 4.1 1
 -3 -1 9 5.5 1.9
 4 -3 9 1.3 1.2
 4 -3 9 0.1 3.2
 -3 -1 9 2.9 1.1
 -1 4 9 2.4 1.5
 -1 4 9 3.9 1.1
 -1 4 9 2.4 1
 4 -3 9 4 1.1
 4 0 -9 131.69 6.1
 4 0 -9 134.69 6.3
 -4 4 -9 140.59 5.9
 0 -4 -9 139.29 6.3
 -4 4 -9 140.39 6.2
 -4 4 -9 133.29 6.6
 4 0 -9 143.59 6.1
 0 -4 -9 126.39 5.7
 -4 4 -9 142.19 6.4
 -4 0 9 128.39 7.1
 4 -4 9 130.19 6.2
 -4 0 9 123.49 7
 -4 0 9 142.49 7.7
 0 4 9 135.49 7.2
 4 -4 9 135.69 10.9
 4 -4 9 138.29 6.4
 -4 0 9 133.69 7.6
 0 4 9 137.49 7.7
 4 -4 9 144.19 8
 4 -4 9 144.59 6.4
 -4 5 -9 443.96 18
 -4 5 -9 448.76 18.3
 5 -1 -9 474.85 18.1
 -4 5 -9 451.75 18
 5 -1 -9 425.86 17.8
 -1 -4 -9 419.86 17.9
 5 -1 -9 462.95 18.3
 -1 -4 -9 436.66 18.3
 -1 -4 -9 447.06 17.6
 1 4 9 415.76 19
 4 -5 9 442.66 18
 -5 1 9 444.66 18.9
 4 -5 9 451.25 19.6
 1 4 9 442.06 19.7
 4 -5 9 418.26 18
 4 -5 9 406.16 22.7
 -5 1 9 448.96 18.1
 -5 1 9 435.36 20
 -5 1 9 455.35 18.5
 6 -2 -9 9.8 1.6
 -4 6 -9 7.5 1.2
 -4 6 -9 6.2 1.2
 6 -2 -9 6.2 1.2
 -4 6 -9 6.5 0.9
 -2 -4 -9 6.5 1.3
 -2 -4 -9 7.1 0.9
 -4 6 -9 5.8 1
 -2 -4 -9 4.9 1.3
 2 4 9 6.4 1.5
 4 -6 9 10.1 2.1
 4 -6 9 4.8 1.2
 2 4 9 3.1 1.6
 -6 2 9 4.4 1.1
 -6 2 9 4.6 1.3
 -6 2 9 6.9 1.4
 4 -6 9 5 4.3
 4 -6 9 7.9 1.2
 -3 -4 -9 3 0.7
 -4 7 -9 3.9 0.9
 7 -3 -9 1.5 0.7
 7 -3 -9 4.1 1.1
 -3 -4 -9 2.4 0.8
 -4 7 -9 1.1 0.9
 -3 -4 -9 1.8 1
 -3 -4 -9 1.2 0.9
 -4 7 -9 2.1 0.7
 -4 7 -9 3.6 0.8
 4 -7 9 3.3 1
 3 4 9 3.6 1.6
 -7 3 9 1 0.9
 -7 3 9 3 1
 4 -7 9 2.7 1.1
 -7 3 9 3 0.9
 8 -4 -9 15 1.3
 -4 8 -9 15 1.3
 -4 -4 -9 14.9 1
 -4 8 -9 11.7 1.4
 -4 8 -9 13.9 1
 -4 8 -9 13.3 1.3
 -4 -4 -9 15 1.3
 8 -4 -9 14.3 1.2
 -8 4 9 14.6 1.4
 4 4 9 13.5 1.4
 4 -8 9 12.9 1.2
 -8 4 9 13 1.2
 8 -5 -9 15.4 1.2
 8 -5 -9 15.5 1.3
 -5 -3 -9 16.5 1.2
 -5 -3 -9 16.1 1.3
 -3 8 -9 15.8 1.3
 -3 8 -9 15.2 1.1
 -5 -3 -9 16.4 1.7
 -5 -3 -9 16.1 1.3
 -8 5 9 16.4 1.5
 5 3 9 14.2 1.5
 -8 5 9 16.4 1.3
 -5 -2 -9 4.9 0.7
 -2 7 -9 4.4 1
 -5 -2 -9 2.7 0.7
 -2 7 -9 3.9 1
 -2 7 -9 4.3 0.9
 -2 7 -9 3.9 0.8
 7 -5 -9 3.7 0.9
 -5 -2 -9 6.7 1.1
 7 -5 -9 3.7 0.8
 -5 -2 -9 4.3 0.9
 7 -5 -9 5.4 1
 2 -7 9 3.7 0.8
 5 2 9 3.7 1.1
 2 -7 9 4.5 1.3
 2 -7 9 4.9 1.5
 -7 5 9 4.4 1
 2 -7 9 -2.2 10.6
 -7 5 9 2.5 0.9
 6 -5 -9 102.39 5.1
 6 -5 -9 107.09 4.7
 -5 -1 -9 106.59 4.8
 -1 6 -9 90.49 5
 -5 -1 -9 105.79 4.4
 6 -5 -9 104.89 4.9
 -1 6 -9 93.39 4.7
 -1 6 -9 108.49 5
 -1 6 -9 99.09 4.4
 5 1 9 101.69 5.2
 1 -6 9 102.29 6.1
 1 -6 9 101.39 5.9
 -6 5 9 103.09 5.6
 1 -6 9 98.89 4.7
 1 -6 9 108.99 18.4
 5 1 9 91.99 4.4
 5 -5 -9 133.49 14.2
 0 5 -9 152.88 6.7
 -5 0 -9 143.79 6.4
 5 -5 -9 151.48 6.7
 -5 0 -9 146.09 6.1
 5 -5 -9 150.98 6.9
 -5 0 -9 138.89 6.6
 -5 0 -9 148.39 6.6
 5 0 9 136.59 6.4
 0 -5 9 145.89 22.9
 5 0 9 151.78 7.1
 0 -5 9 140.19 8
 0 -5 9 155.48 6.7
 -5 5 9 148.49 6.7
 -5 5 9 139.59 7
 4 -5 -9 303.97 23.2
 4 -5 -9 268.87 12
 -5 1 -9 309.67 12.1
 1 4 -9 292.27 12.3
 4 -5 -9 304.17 12.5
 4 -5 -9 305.97 12.3
 -5 1 -9 303.87 12.2
 -5 1 -9 295.97 12.3
 -5 1 -9 286.97 11.8
 5 -1 9 308.97 12.7
 -4 5 9 286.17 12.7
 5 -1 9 297.87 12
 5 -1 9 273.97 13.9
 -1 -4 9 280.97 12
 -4 5 9 297.07 13.3
 -1 -4 9 285.17 13.4
 -4 5 9 282.67 12.4
 -1 -4 9 265.67 13.8
 -1 -4 9 303.87 37.6
 -1 -4 9 300.67 13.9
 -5 2 -9 138.29 6.2
 -5 2 -9 126.19 6
 -5 2 -9 125.79 5.6
 3 -5 -9 175.38 23.2
 -5 2 -9 141.89 5.9
 2 3 -9 134.09 6.1
 -3 5 9 124.89 7.7
 5 -2 9 143.69 6.5
 5 -2 9 137.49 5.9
 -3 5 9 140.09 7.2
 5 -2 9 130.09 7.9
 -3 5 9 133.39 6.2
 -2 -3 9 123.39 5.7
 -2 -3 9 132.89 7.7
 -2 -3 9 130.09 7.2
 -3 5 9 125.49 6.5
 -2 -3 9 126.49 5.9
 -2 -3 9 134.09 7.6
 3 2 -9 157.38 7.8
 2 -5 -9 185.08 22.2
 -5 3 -9 191.48 8.1
 -5 3 -9 159.48 7.8
 -5 3 -9 186.18 7.8
 -5 3 -9 189.88 7.6
 -2 5 9 183.28 8.4
 -3 -2 9 194.18 9.4
 -2 5 9 179.78 9.7
 5 -3 9 172.28 9.9
 -2 5 9 178.88 9
 -3 -2 9 183.78 9.7
 -3 -2 9 192.18 9.7
 5 -3 9 174.28 8
 -2 5 9 178.58 8.1
 -3 -2 9 183.68 7.8
 -3 -2 9 192.38 8.1
 5 -3 9 194.38 8.4
 1 -5 -9 445.06 18.4
 -5 4 -9 472.75 18.6
 4 1 -9 434.16 18.3
 4 1 -9 434.16 18.1
 -5 4 -9 446.76 18.3
 -5 4 -9 437.96 18
 4 1 -9 437.56 18.2
 -5 4 -9 456.65 18.3
 -1 5 9 441.86 20.1
 -4 -1 9 460.15 18.7
 -4 -1 9 488.35 21.6
 -4 -1 9 472.65 20.2
 5 -4 9 442.56 18.5
 -4 -1 9 451.65 18.3
 -1 5 9 422.46 19.4
 -4 -1 9 467.55 19.7
 5 -4 9 446.16 20.5
 0 -5 -9 401.56 17.4
 -5 5 -9 428.66 17.3
 5 0 -9 440.46 17.5
 5 0 -9 431.86 17.4
 5 0 -9 400.46 17.6
 -5 5 -9 412.86 17.4
 -5 5 -9 404.26 17
 -5 5 -9 422.96 17.6
 -5 0 9 438.16 17.8
 5 -5 9 439.76 17.6
 -5 0 9 427.66 17.4
 0 5 9 436.76 19.2
 5 -5 9 431.56 17.6
 -5 0 9 427.36 20.1
 6 -1 -9 112.99 5.2
 -5 6 -9 119.49 5
 6 -1 -9 99.79 5.4
 -5 6 -9 111.59 6.2
 -5 6 -9 95.69 6
 -1 -5 -9 122.99 5.4
 6 -1 -9 115.79 5.4
 -5 6 -9 119.99 5.3
 1 5 9 114.09 6.9
 5 -6 9 108.59 6.6
 5 -6 9 122.39 5.6
 -6 1 9 117.09 6.1
 5 -6 9 111.49 5.2
 7 -2 -9 46.9 2.5
 -5 7 -9 40.6 2.6
 -5 7 -9 41 2.4
 7 -2 -9 42.2 2.6
 -2 -5 -9 45.9 2.6
 -5 7 -9 45.1 2.2
 -5 7 -9 43.9 2.5
 -7 2 9 43.1 3.1
 5 -7 9 45.1 2.7
 2 5 9 40.1 3.9
 5 -7 9 40.8 3.3
 -7 2 9 41.1 2.7
 -7 2 9 44 2.5
 2 5 9 45.2 2.9
 8 -3 -9 18.5 1.3
 -5 8 -9 15.3 1.3
 -3 -5 -9 17.6 1.4
 -5 8 -9 16.1 1.1
 -5 8 -9 17.7 1.3
 8 -3 -9 17.6 1.3
 -5 8 -9 16.9 1.5
 -8 3 9 17.4 1.3
 5 -8 9 13 1.4
 -8 3 9 15.2 1.4
 3 5 9 15.1 1.5
 -2 8 -9 11.1 1.1
 8 -6 -9 12.2 1.1
 -6 -2 -9 12.3 1.1
 -6 -2 -9 15 1.1
 -6 -2 -9 12.5 0.9
 8 -6 -9 11.7 1
 -6 -2 -9 10.7 1.1
 -8 6 9 12.1 1.2
 6 2 9 11.7 1.2
 -8 6 9 14.7 1.1
 7 -6 -9 19.1 1.5
 7 -6 -9 18.5 1.6
 7 -6 -9 23.7 2
 7 -6 -9 27.3 3.8
 -6 -1 -9 19.9 1.4
 -1 7 -9 16.8 1.6
 -6 -1 -9 19.3 1.4
 -6 -1 -9 18.5 1.2
 -6 -1 -9 17.5 1.5
 6 1 9 17.4 1.7
 -7 6 9 19.8 1.6
 -7 6 9 20.3 1.8
 -6 0 -9 5.1 1
 6 -6 -9 8.1 1.6
 6 -6 -9 6.3 1.2
 -6 0 -9 6.8 1
 6 -6 -9 6.6 1.1
 0 6 -9 6.2 1.1
 -6 0 -9 5.6 0.9
 -6 0 -9 8.5 0.9
 0 -6 9 7.7 2
 -6 6 9 6.9 1.6
 6 0 9 7.5 1
 0 -6 9 13.7 22.1
 -6 6 9 5 1.2
 6 0 9 8.3 1.5
 -6 6 9 6.2 1.1
 -6 1 -9 101.19 5.3
 5 -6 -9 103.39 5
 5 -6 -9 100.19 4.8
 -6 1 -9 97.69 5.2
 5 -6 -9 97.79 4.7
 -6 1 -9 102.59 4.4
 -6 1 -9 104.89 4.8
 5 -6 -9 89.49 16
 1 5 -9 101.49 4.9
 -1 -5 9 99.99 6.4
 -1 -5 9 109.69 6.3
 -5 6 9 97.89 6.3
 -5 6 9 99.49 5.7
 6 -1 9 104.89 5.2
 6 -1 9 105.29 4.7
 -1 -5 9 98.09 5.9
 2 4 -9 140.59 6.6
 -6 2 -9 144.79 6.6
 -6 2 -9 142.79 6.1
 4 -6 -9 149.49 6.6
 4 -6 -9 112.49 15
 4 -6 -9 149.09 6.8
 -6 2 -9 141.79 6.5
 -6 2 -9 158.78 6.4
 -2 -4 9 139.09 8.2
 -4 6 9 152.98 7.6
 6 -2 9 151.58 6.4
 -2 -4 9 144.39 7.8
 -4 6 9 154.98 6.8
 -2 -4 9 149.09 8.1
 6 -2 9 132.19 8.3
 -4 6 9 145.49 7.1
 -2 -4 9 145.09 6.3
 6 -2 9 156.68 7
 -6 3 -9 8.6 1.1
 3 -6 -9 9.3 1.3
 -6 3 -9 8.1 1
 -6 3 -9 9 1.1
 3 -6 -9 11 1.5
 3 -6 -9 7.2 8.1
 -6 3 -9 8.1 1.2
 -3 -3 9 6.6 1
 6 -3 9 5.7 1.8
 -3 -3 9 10 2.1
 -3 6 9 7.6 1.9
 -3 -3 9 12.9 2.7
 -3 -3 9 6.5 1.7
 -3 6 9 7.8 1.3
 6 -3 9 7 1.1
 -3 -3 9 11.1 1.4
 -3 6 9 6.7 1.3
 -6 4 -9 9.5 1.2
 -6 4 -9 10.1 1.4
 2 -6 -9 16.2 13.4
 -6 4 -9 4.6 0.9
 -6 4 -9 8 1
 4 2 -9 6.1 1.3
 -2 6 9 6.7 1.8
 6 -4 9 7.1 1.5
 6 -4 9 6.6 1.2
 -2 6 9 8.6 1.3
 -4 -2 9 6.2 1.2
 -4 -2 9 5.3 1
 -4 -2 9 10.9 2.3
 -4 -2 9 7.6 2.3
 -2 6 9 7.1 2.1
 -2 6 9 6 1.5
 6 -4 9 6.7 2.2
 -6 5 -9 104.59 5.1
 -6 5 -9 111.79 4.9
 1 -6 -9 133.89 26.7
 -6 5 -9 107.29 5.4
 -6 5 -9 116.59 5.6
 5 1 -9 116.39 5.3
 6 -5 9 120.39 5.5
 -5 -1 9 112.09 6.4
 -5 -1 9 117.99 7.3
 6 -5 9 112.29 5.5
 -5 -1 9 115.09 5.6
 -1 6 9 113.19 7
 -5 -1 9 119.59 5.3
 -1 6 9 108.79 6.4
 6 0 -9 18 1.8
 -6 6 -9 23.1 1.4
 6 0 -9 23.8 1.9
 -6 6 -9 21.7 1.8
 -6 6 -9 23.4 1.6
 -6 6 -9 21 1.8
 6 0 -9 18.3 2.2
 0 -6 -9 20.6 1.7
 0 6 9 30.6 3.9
 -6 0 9 22.1 1.7
 6 -6 9 22.8 1.8
 -6 0 9 23.5 1.9
 -6 0 9 24.1 2.7
 6 -6 9 23.1 2
 -6 7 -9 9.8 1.3
 -6 7 -9 10.4 1.1
 7 -1 -9 9.7 1.1
 -6 7 -9 10.9 1
 -1 -6 -9 11.2 1.3
 7 -1 -9 8.8 1
 -7 1 9 11 1.2
 -7 1 9 10.9 1.3
 6 -7 9 9.7 1.7
 1 6 9 14.2 3
 6 -7 9 10.6 1.4
 1 6 9 9.9 1.5
 8 -2 -9 30.5 1.7
 -6 8 -9 36.5 2.1
 -6 8 -9 28.6 2
 -6 8 -9 32 1.6
 -2 -6 -9 28.7 1.8
 8 -2 -9 34.5 1.8
 -8 2 9 28.3 1.8
 2 6 9 30.1 2
 6 -8 9 31.4 1.8
 -8 2 9 28.6 1.7
 0 7 -9 12.5 1.1
 7 -7 -9 13.7 1.1
 7 -7 -9 11.8 1
 -7 0 -9 12 0.9
 -7 0 -9 13.1 1.1
 -7 0 -9 13.2 1.2
 7 0 9 12.1 1.3
 -7 7 9 12.3 1.4
 -7 7 9 14.2 1.3
 1 6 -9 17 1.4
 6 -7 -9 18 1.3
 -7 1 -9 20.2 1.2
 -7 1 -9 20.5 1.4
 6 -7 -9 18.3 1.5
 -7 1 -9 19.9 1.5
 7 -1 9 20 1.8
 -1 -6 9 20.4 2.5
 7 -1 9 17.1 1.3
 -6 7 9 16.5 1.5
 -6 7 9 18.6 1.8
 -7 2 -9 3.5 0.8
 5 -7 -9 3.4 9.7
 2 5 -9 2.2 0.8
 5 -7 -9 5.8 0.8
 -7 2 -9 4.3 0.8
 5 -7 -9 4.5 0.9
 -5 7 9 3.9 1
 -2 -5 9 5.8 2.2
 -2 -5 9 3.7 1
 -5 7 9 4.7 1.4
 7 -2 9 3.9 1.1
 -2 -5 9 4.7 1.3
 -5 7 9 4.7 1.1
 7 -2 9 4.1 0.8
 -7 3 -9 4.9 0.9
 -7 3 -9 5 0.8
 -7 3 -9 4.4 0.7
 4 -7 -9 4.4 0.9
 3 4 -9 5.9 1.2
 4 -7 -9 4.6 0.9
 -3 -4 9 5.6 1.9
 -4 7 9 3.2 1
 -4 7 9 4.3 1.2
 7 -3 9 7.1 2.1
 7 -3 9 3.8 1.1
 7 -3 9 5.6 1
 -3 -4 9 6.9 1.7
 -4 7 9 4.9 1
 -7 4 -9 2.2 0.7
 -7 4 -9 2.9 0.8
 -7 4 -9 3 0.9
 3 -7 -9 2.4 0.7
 4 3 -9 2.5 0.9
 3 -7 -9 1.3 0.7
 3 -7 -9 2.9 16.9
 7 -4 9 2.1 1
 -4 -3 9 2 0.5
 -3 7 9 2.3 1
 -4 -3 9 3.2 1.6
 -4 -3 9 2.5 1.6
 -3 7 9 3 0.8
 7 -4 9 1.8 0.8
 7 -4 9 1.6 1.7
 -3 7 9 0.4 1.1
 5 2 -9 43.4 2.5
 -7 5 -9 43.5 3.1
 -7 5 -9 44.2 2.2
 7 -5 9 42.4 4
 -5 -2 9 44.3 3.7
 -5 -2 9 41.8 2.5
 -5 -2 9 45.6 4.8
 7 -5 9 41.6 2.7
 -2 7 9 43.8 3.6
 -5 -2 9 42 2.3
 7 -5 9 38.6 3.2
 6 1 -9 11 1.2
 -7 6 -9 10.9 0.9
 -7 6 -9 10.3 1
 -7 6 -9 8.8 1.1
 -6 -1 9 9.6 1.1
 7 -6 9 16.2 4
 7 -6 9 9.8 1.3
 -6 -1 9 9.4 1
 7 -6 9 11.1 1.4
 -6 -1 9 14.5 2.4
 -7 7 -9 2.2 0.5
 -7 7 -9 2.6 0.6
 -7 7 -9 2.9 0.7
 0 7 9 1.7 0.8
 -7 0 9 2.8 0.7
 -7 0 9 2.9 0.6
 7 -7 9 2.7 0.8
 2 6 -9 12.4 1.1
 8 -2 9 11.7 1.2
 3 5 -9 16.3 1.4
 -8 3 -9 14.7 1.1
 -3 -5 9 15.9 1.2
 -5 8 9 16.2 1.6
 8 -3 9 16.8 1.5
 4 4 -9 14.3 1.3
 -8 4 -9 14 1.2
 -8 4 -9 19.2 1.9
 8 -4 9 14.3 1.4
 -4 -4 9 14.4 1.2
 -8 5 -9 18.7 1.1
 5 3 -9 17.8 1.4
 8 -5 9 24 3.9
 8 -5 9 19.2 1.6
 6 2 -9 31.5 1.7
 -6 -2 9 28.3 1.4
 8 -6 9 28.5 1.8
 8 -6 9 30.6 1.8
 0 0 -10 0.4 0.5
 0 0 -10 0.5 0.7
 0 0 -10 0 0.6
 0 0 -10 0.2 0.7
 0 0 10 0.3 1
 0 0 10 1.9 0.8
 0 0 10 -0.3 0.9
 0 0 10 1.1 4.2
 0 1 -10 85.19 4.4
 1 -1 -10 81.69 4.2
 0 1 -10 81.99 4.2
 1 -1 -10 77.19 3.9
 0 1 -10 84.19 3.8
 1 -1 -10 77.89 3.6
 0 1 -10 87.59 4.1
 1 -1 -10 92.09 4.3
 -1 0 -10 88.49 3.9
 -1 0 -10 90.39 4.2
 -1 0 -10 92.69 4.3
 -1 1 10 105.99 14.4
 1 0 10 79.49 4.5
 -1 1 10 80.49 4.9
 1 0 10 81.59 4.1
 -1 1 10 83.69 4.3
 0 -1 10 64.59 11.3
 1 0 10 91.89 17.4
 -1 1 10 80.69 4.8
 0 -1 10 84.19 4.5
 -1 1 10 84.99 4.5
 0 -1 10 87.09 5
 1 0 10 77.59 4.8
 1 0 10 77.29 4.7
 -1 1 10 79.69 4
 0 -1 10 83.19 5
 0 -1 -10 637.74 24.7
 1 0 -10 576.04 24.2
 1 0 -10 611.34 24
 0 -1 -10 600.94 24.4
 1 0 -10 605.14 24.6
 0 1 10 620.34 24.4
 -1 0 10 609.44 35.9
 -1 0 10 599.44 24.5
 1 -1 10 604.74 24.7
 1 -1 10 583.44 24.3
 1 -1 10 622.64 25.2
 -1 0 10 635.94 25.4
 -1 0 10 604.64 24.3
 0 1 10 593.94 34.8
 0 1 10 583.44 24.9
 2 -1 -10 577.94 22.7
 -2 1 10 570.44 23.5
 -2 1 10 568.24 23.7
 -2 1 10 572.24 23
 1 -2 10 565.94 33.4
 1 1 10 528.05 23.3
 1 1 10 557.44 33.3
 -2 1 10 611.14 22.7
 1 -2 10 495.25 22.9
 3 -2 -10 502.95 22.1
 2 1 10 567.44 23.6
 1 -3 10 551.04 22.8
 2 1 10 525.35 22
 2 1 10 584.34 34.4
 1 -3 10 582.04 35
 -3 2 10 572.64 23.5
 1 -3 10 565.74 23.4
 0 2 -10 831.32 31.6
 2 0 10 794.72 32.5
 0 -2 10 782.12 32.2
 2 0 10 767.82 41.8
 -2 2 10 766.92 32.5
 1 1 -10 574.44 23
 1 -2 -10 593.34 22.7
 1 1 -10 560.44 22.6
 1 1 -10 550.84 23.1
 2 -1 10 595.34 24.2
 2 -1 10 585.14 31.9
 -1 -1 10 546.45 22.8
 -1 2 10 589.34 37
 -1 2 10 577.04 23
 -1 -1 10 574.04 24.2
 -1 -1 10 552.04 23.1
 -1 2 10 562.84 23.3
 -1 -1 10 551.14 37.1
 -1 -1 10 595.54 23.8
 -1 2 10 560.04 23
 -2 2 -10 65.49 3.8
 -2 2 -10 69.39 3.9
 0 -2 -10 65.69 3.2
 2 0 -10 70.69 3.5
 2 0 -10 70.39 3.6
 -2 2 -10 71.39 3.5
 2 0 -10 67.19 3.5
 0 -2 -10 72.29 3.8
 0 -2 -10 65.09 3.4
 0 -2 -10 63.29 3.7
 -2 0 10 67.79 4.5
 2 -2 10 65.29 4.5
 -2 0 10 58.99 4.4
 2 -2 10 58.09 5.3
 -2 0 10 64.59 3.5
 2 -2 10 60.49 8.7
 0 2 10 66.79 3.6
 0 2 10 63.59 4.1
 -2 0 10 77.19 4.6
 -2 0 10 67.29 3.7
 0 2 10 70.29 4.7
 2 -2 10 67.39 3.5
 -2 3 -10 0.2 1
 3 -1 -10 0.8 0.9
 -1 -2 -10 1.2 0.8
 -2 3 -10 1.4 0.7
 -1 -2 -10 0 0.9
 3 -1 -10 0.2 0.6
 -1 -2 -10 0.3 0.7
 3 -1 -10 0.1 0.9
 -2 3 -10 -0.5 0.7
 -1 -2 -10 0.1 0.8
 -2 3 -10 0.2 0.8
 1 2 10 1.1 1.2
 1 2 10 0.2 1.4
 2 -3 10 0.9 1.1
 -3 1 10 -0.5 0.8
 2 -3 10 0.4 0.7
 -3 1 10 0.4 0.9
 -3 1 10 0.9 1.2
 2 -3 10 -0.8 1.3
 1 2 10 -2.1 6.9
 -3 1 10 0.6 1.2
 2 -3 10 -0.7 4.5
 1 2 10 0.5 0.9
 -3 1 10 0.6 1.4
 -2 -2 -10 121.49 5.7
 -2 4 -10 129.89 5.8
 -2 -2 -10 134.19 5.9
 -2 4 -10 124.59 5.5
 4 -2 -10 129.79 6.2
 4 -2 -10 126.79 5.9
 -2 4 -10 126.49 6.1
 -2 -2 -10 121.19 5.4
 -2 4 -10 121.59 5.9
 -2 -2 -10 125.49 6.1
 2 -4 10 117.39 15.2
 -4 2 10 124.49 6.4
 2 -4 10 131.49 7.1
 -4 2 10 128.99 6.3
 2 2 10 125.29 6.2
 2 -4 10 127.29 5.9
 2 -4 10 123.49 6.7
 2 2 10 124.69 7.1
 -4 2 10 124.09 6
 -2 5 -10 102.09 5.4
 -2 5 -10 105.69 5.1
 -3 -2 -10 107.09 5.1
 -3 -2 -10 110.69 5.4
 -3 -2 -10 111.79 5.2
 5 -3 -10 115.69 5.4
 -2 5 -10 116.29 5.3
 -3 -2 -10 108.09 4.8
 -2 5 -10 109.59 4.8
 5 -3 -10 112.99 5.6
 3 2 10 107.99 5.6
 2 -5 10 95.19 6
 -5 3 10 108.69 5.6
 3 2 10 99.69 6.6
 2 -5 10 117.79 6.5
 -5 3 10 114.79 5.9
 2 -5 10 114.79 5.3
 -5 3 10 115.89 5.4
 -3 -1 -10 2.1 0.8
 -3 -1 -10 2.2 1
 -1 4 -10 2.8 1
 -3 -1 -10 2.3 0.9
 4 -3 -10 1.4 1
 -1 4 -10 1.1 0.9
 -1 4 -10 1.1 0.7
 4 -3 -10 1.9 1.2
 -3 -1 -10 1.8 0.8
 -1 4 -10 2.4 0.9
 1 -4 10 1.5 1.4
 1 -4 10 2.3 0.9
 -4 3 10 2.4 1.1
 -4 3 10 2.1 1
 3 1 10 3.6 1.6
 1 -4 10 9.1 8.2
 3 1 10 2.9 1.2
 -4 3 10 0.7 0.9
 0 3 -10 18.2 1.7
 -3 0 -10 19.3 1.7
 -3 0 -10 21.7 1.9
 0 3 -10 18.5 1.9
 -3 0 -10 17.6 1.7
 -3 0 -10 21.2 1.5
 0 3 -10 20.5 1.8
 0 3 -10 18.4 1.4
 -3 3 10 16.9 2.1
 0 -3 10 19.4 2.8
 3 0 10 20.7 2.5
 3 0 10 15.6 1.4
 0 -3 10 18.5 2.3
 -3 3 10 21.1 2.9
 3 0 10 14.8 6.9
 0 -3 10 24 10.3
 0 -3 10 15.8 2.6
 -3 3 10 19.1 1.8
 3 0 10 18.7 2
 -3 3 10 15.4 2
 2 -3 -10 543.25 23.2
 1 2 -10 545.45 22.7
 -1 -2 10 591.44 24.1
 -2 3 10 518.25 24.9
 3 -1 10 563.44 32.5
 -1 -2 10 586.84 24.6
 3 -1 10 567.84 23
 -1 -2 10 593.14 40.7
 3 -1 10 592.24 25.2
 3 -1 10 602.24 24.1
 -2 3 10 582.24 23.3
 -2 3 10 602.64 23.7
 2 1 -10 -0.3 0.7
 -3 2 -10 0.5 0.8
 -3 2 -10 -0.1 0.7
 2 1 -10 1.1 0.7
 -3 2 -10 0.2 0.8
 -3 2 -10 -1 0.8
 1 -3 -10 0.5 0.9
 3 -2 10 1.3 0.8
 -1 3 10 0.6 1.3
 -1 3 10 -0.3 0.9
 -2 -1 10 -0.2 0.7
 -1 3 10 -0.2 0.8
 -2 -1 10 0.8 1.2
 3 -2 10 0.7 1.2
 3 -2 10 0.6 3.8
 -1 3 10 -0.7 0.7
 3 -2 10 -0.1 0.8
 -2 -1 10 -1 1.3
 -2 -1 10 0.3 0.8
 3 -2 10 0.1 0.9
 -2 -1 10 0.9 1.4
 -3 3 -10 116.59 5.6
 0 -3 -10 108.79 5.4
 -3 3 -10 117.79 5
 3 0 -10 113.89 5.2
 -3 3 -10 112.39 5.3
 3 0 -10 114.89 5.4
 3 0 -10 105.09 5.1
 0 -3 -10 105.29 5.2
 0 -3 -10 108.59 5.5
 -3 3 -10 115.19 5.3
 0 -3 -10 106.29 4.9
 -3 0 10 128.49 6.3
 3 -3 10 118.09 5.4
 -3 0 10 111.39 6.6
 -3 0 10 119.89 5.7
 -3 0 10 110.09 6.5
 3 -3 10 118.49 5.3
 -3 0 10 113.09 5.3
 3 -3 10 114.89 5.8
 3 -3 10 107.89 11.2
 3 -3 10 110.99 6.6
 0 3 10 105.89 6.1
 0 3 10 114.89 6.7
 0 3 10 115.19 17.6
 -3 4 -10 54.89 2.7
 -3 4 -10 47.3 3.1
 -3 4 -10 52.09 3
 -1 -3 -10 57.79 3.3
 -1 -3 -10 54.09 3
 -1 -3 -10 46 2.7
 -3 4 -10 53.19 3
 4 -1 -10 47.3 3.2
 4 -1 -10 44 3
 -1 -3 -10 55.59 3.1
 3 -4 10 51.69 8.7
 1 3 10 53.39 3.8
 3 -4 10 52.49 2.9
 -4 1 10 50.99 4.2
 3 -4 10 56.99 3.1
 1 3 10 47.1 3.3
 1 3 10 49.6 4.3
 -4 1 10 56.79 3.5
 3 -4 10 51.19 4.1
 3 -4 10 48 3.4
 -4 1 10 55.99 3.1
 -4 1 10 52.79 3.7
 5 -2 -10 452.85 18.3
 5 -2 -10 462.25 18.1
 -3 5 -10 444.16 18
 -3 5 -10 448.66 18.2
 -2 -3 -10 434.86 17.5
 -2 -3 -10 424.06 18.2
 -2 -3 -10 444.76 17.9
 -3 5 -10 429.26 17.9
 2 3 10 422.66 19.5
 2 3 10 454.15 18.4
 3 -5 10 423.46 26.4
 -5 2 10 455.25 18.1
 3 -5 10 461.45 19.6
 -5 2 10 404.16 18.6
 3 -5 10 398.86 19.9
 -5 2 10 444.56 18.5
 -3 6 -10 18.9 1.9
 6 -3 -10 19.1 2
 -3 -3 -10 18.7 1.9
 -3 -3 -10 20.4 1.7
 6 -3 -10 18.1 1.8
 -3 6 -10 16.7 1.6
 -3 -3 -10 20.4 1.8
 -3 -3 -10 19.3 1.4
 -3 6 -10 17 1.4
 -3 6 -10 19.1 1.7
 3 -6 10 17.4 1.8
 3 -6 10 7.6 7.4
 3 -6 10 17.7 2.4
 3 -6 10 19 2.1
 3 3 10 19.5 2.1
 3 3 10 19.4 2.6
 -6 3 10 18.4 1.9
 -6 3 10 19.4 2
 -6 3 10 18.5 1.8
 -4 -3 -10 7.6 0.9
 -3 7 -10 6.1 0.7
 -4 -3 -10 8.6 1.2
 -3 7 -10 5.6 1
 7 -4 -10 6.7 1.3
 -4 -3 -10 7.7 1.1
 -3 7 -10 8.1 1
 -3 7 -10 5 1
 7 -4 -10 10.4 1.6
 3 -7 10 -7.9 11.6
 3 -7 10 8 1.6
 3 -7 10 5.1 0.9
 -7 4 10 7.7 1
 4 3 10 12.7 2.3
 -7 4 10 6.5 1.2
 -4 -2 -10 26.1 2
 -4 -2 -10 24.1 1.6
 6 -4 -10 25.4 2
 -4 -2 -10 23.8 1.9
 -2 6 -10 23.2 2
 6 -4 -10 26.1 2.2
 -4 -2 -10 23.4 1.8
 -2 6 -10 25.1 1.6
 -2 6 -10 23.9 2
 -2 6 -10 25.4 1.9
 4 2 10 23.8 2.7
 -6 4 10 24.5 2.1
 -6 4 10 22.1 1.9
 2 -6 10 24.4 2.6
 -6 4 10 25 2.4
 2 -6 10 22.4 2.6
 2 -6 10 24.7 1.9
 4 2 10 24.8 2.2
 2 -6 10 18.9 9.8
 -4 -1 -10 65.39 4.2
 -4 -1 -10 65.09 3.3
 5 -4 -10 63.49 4.1
 -1 5 -10 62.49 3.7
 -4 -1 -10 74.69 3.4
 -1 5 -10 61.59 3.4
 -4 -1 -10 60.59 3.5
 -1 5 -10 66.49 3.7
 -1 5 -10 63.19 3.8
 1 -5 10 65.19 4.6
 4 1 10 63.59 4.1
 -5 4 10 60.29 4
 4 1 10 74.49 4.8
 1 -5 10 61.99 14.7
 -5 4 10 63.69 3.9
 1 -5 10 68.29 4.6
 -5 4 10 64.99 3.6
 0 4 -10 153.78 6.6
 0 4 -10 130.89 6.7
 0 4 -10 133.59 6.4
 0 4 -10 140.49 6
 -4 0 -10 137.89 6.3
 -4 0 -10 134.69 6.5
 4 -4 -10 147.49 6.8
 -4 0 -10 156.68 6.5
 4 -4 -10 144.19 6.5
 -4 0 -10 142.59 6
 0 -4 10 135.59 7.8
 4 0 10 138.19 7.1
 0 -4 10 141.59 21.8
 -4 4 10 142.39 6.9
 0 -4 10 133.09 7.1
 0 -4 10 153.58 7.9
 -4 4 10 136.79 7.2
 4 0 10 149.49 6.9
 0 -4 10 147.99 6.3
 -4 4 10 139.39 6.6
 -4 1 -10 1.6 0.9
 -4 1 -10 2.2 0.9
 -4 1 -10 2.7 0.8
 1 3 -10 1.5 0.9
 -4 1 -10 1.5 0.8
 4 -1 10 4.3 1.3
 -3 4 10 1.9 1.3
 4 -1 10 1.6 1.4
 -3 4 10 2 0.9
 -1 -3 10 -30.2 14.7
 -1 -3 10 2.2 1.4
 -3 4 10 1.1 1
 -1 -3 10 1.2 1.3
 -1 -3 10 1 1.3
 -4 2 -10 119.79 5.6
 -4 2 -10 119.99 5.7
 2 -4 -10 110.39 5.5
 -4 2 -10 120.29 5.2
 -4 2 -10 120.99 5.5
 2 2 -10 116.29 5.5
 4 -2 10 123.69 7.2
 4 -2 10 103.89 11.4
 -2 -2 10 123.29 7.1
 -2 4 10 114.29 6.1
 -2 -2 10 127.79 6.7
 -2 -2 10 115.09 5.8
 4 -2 10 127.09 5.8
 -2 4 10 112.29 7
 -2 -2 10 117.79 6.1
 4 -2 10 118.19 6
 -2 -2 10 120.59 7
 -2 4 10 122.19 6.6
 -2 4 10 117.29 5.7
 4 -2 10 111.99 5.5
 -4 3 -10 51.59 2.7
 3 1 -10 53.29 2.7
 -4 3 -10 51.39 2.9
 -4 3 -10 43.8 2.9
 -4 3 -10 50.89 3.2
 3 1 -10 51.59 2.8
 3 1 -10 46.7 2.8
 -3 -1 10 49.2 3.1
 -3 -1 10 54.59 4
 -3 -1 10 49.8 4.3
 -1 4 10 50.89 4.3
 4 -3 10 50.39 3
 4 -3 10 52.89 4.4
 4 -3 10 48.5 3.2
 4 -3 10 44.8 3.1
 -3 -1 10 53.89 4.3
 -1 4 10 54.39 4
 -3 -1 10 53.99 2.9
 4 -3 10 34.6 6.9
 4 0 -10 12.5 1.4
 0 -4 -10 10.9 1.5
 -4 4 -10 14.2 1.6
 -4 4 -10 14.6 1.8
 4 0 -10 13 1.4
 -4 4 -10 12 1.3
 4 0 -10 10.1 1.4
 -4 4 -10 13.4 1.6
 -4 0 10 13.6 1.8
 0 4 10 10 2.1
 -4 0 10 12.9 2.2
 4 -4 10 10.5 1.4
 4 -4 10 13.5 4.8
 0 4 10 16.8 3
 4 -4 10 12.4 2.2
 4 -4 10 13.9 1.6
 -4 0 10 12.4 1.5
 -1 -4 -10 4.5 1.6
 -4 5 -10 4.5 1.2
 -4 5 -10 6.3 1.2
 5 -1 -10 3.8 1.7
 -4 5 -10 5.2 1.1
 -1 -4 -10 5.6 0.9
 4 -5 10 5.5 1.5
 -5 1 10 6 1.3
 -5 1 10 6.5 1.4
 1 4 10 9.8 2.7
 4 -5 10 5.1 1.6
 4 -5 10 5.5 1.2
 4 -5 10 8.3 4.6
 4 -5 10 5.7 1.1
 1 4 10 3.9 1.8
 6 -2 -10 153.18 6.9
 -4 6 -10 148.89 6.3
 -2 -4 -10 160.38 6.8
 -4 6 -10 152.08 6.7
 -4 6 -10 146.19 6.9
 -4 6 -10 154.78 6.6
 -2 -4 -10 136.09 6.3
 6 -2 -10 155.58 6.7
 4 -6 10 156.38 6.9
 -6 2 10 152.38 6.8
 2 4 10 150.08 7.1
 4 -6 10 148.69 10.2
 -6 2 10 148.79 7.1
 2 4 10 145.39 8
 -6 2 10 145.29 7.2
 4 -6 10 142.39 7.7
 7 -3 -10 51.59 2.7
 -4 7 -10 43.4 2.8
 7 -3 -10 47 2.8
 -3 -4 -10 49.8 3
 -4 7 -10 50.29 2.7
 -4 7 -10 45.3 2.6
 -7 3 10 51.69 3
 4 -7 10 48.5 3.5
 4 -7 10 50.79 2.8
 3 4 10 54.89 3.5
 -7 3 10 50.89 2.7
 8 -4 -10 3.5 0.6
 -4 -4 -10 3.4 0.7
 -4 8 -10 2.9 0.6
 8 -4 -10 3.6 0.7
 -4 8 -10 3.3 0.5
 -8 4 10 4.7 0.8
 4 4 10 4.4 0.9
 4 -8 10 3.3 0.7
 -2 7 -10 4.5 0.9
 -5 -2 -10 5.9 0.9
 -2 7 -10 5.9 1
 7 -5 -10 5.4 1
 -5 -2 -10 5.2 1
 -5 -2 -10 5 0.7
 7 -5 -10 5.6 0.9
 -5 -2 -10 6 0.9
 -7 5 10 4.9 0.9
 5 2 10 4.9 1
 2 -7 10 5 1
 -7 5 10 5.5 1
 -5 -1 -10 7.6 0.9
 6 -5 -10 8.1 1.3
 6 -5 -10 6.4 1.1
 -1 6 -10 8 1.2
 -1 6 -10 6.2 0.9
 -5 -1 -10 6.4 1.1
 -5 -1 -10 6.8 1.1
 -6 5 10 7.2 1.3
 -6 5 10 10.9 1.9
 1 -6 10 6.3 1.9
 1 -6 10 -7.5 15.5
 1 -6 10 8 1.1
 1 -6 10 12.8 3.5
 5 1 10 11.2 1.7
 -6 5 10 8.8 1.3
 5 -5 -10 8.2 1.3
 -5 0 -10 7.1 1.2
 -5 0 -10 5.5 1
 -5 0 -10 6.5 1.2
 0 5 -10 5.5 1.1
 5 -5 -10 9.2 1.5
 0 -5 10 -7.2 16.2
 0 -5 10 5.3 1.6
 5 0 10 4.5 1.3
 0 -5 10 9.7 2
 0 -5 10 4.3 0.9
 -5 5 10 5.4 1.4
 -5 5 10 6.4 1.6
 -5 5 10 5.2 1.4
 -5 1 -10 56.19 3.5
 4 -5 -10 63.89 4.2
 -5 1 -10 64.99 3.4
 4 -5 -10 71.79 4.1
 -5 1 -10 64.29 3.5
 -5 1 -10 67.89 3.3
 4 -5 -10 80.09 13.4
 -4 5 10 66.09 3.6
 5 -1 10 56.19 4.3
 -1 -4 10 63.79 4.8
 -4 5 10 64.49 4.4
 -1 -4 10 67.69 4.8
 -4 5 10 62.69 3.8
 -1 -4 10 61.29 4.3
 5 -1 10 64.99 3.8
 -1 -4 10 61.99 3.5
 -5 2 -10 109.89 5.3
 -5 2 -10 107.99 5.2
 3 -5 -10 114.59 17.7
 2 3 -10 103.69 5.1
 -5 2 -10 113.69 4.8
 3 -5 -10 106.89 5.2
 -5 2 -10 104.29 5
 -2 -3 10 115.29 8.4
 -3 5 10 113.09 5.7
 5 -2 10 95.49 5.2
 -2 -3 10 110.19 7
 -3 5 10 106.69 5.3
 5 -2 10 110.39 5.4
 -3 5 10 112.79 6.4
 -2 -3 10 112.49 6.8
 -3 5 10 107.59 7.2
 2 -5 -10 395.46 33.6
 -5 3 -10 419.86 17.3
 -5 3 -10 435.56 17.6
 -5 3 -10 448.76 17.4
 -2 5 10 458.85 18.9
 -3 -2 10 406.76 17.4
 -3 -2 10 459.05 22.1
 5 -3 10 431.56 17.7
 -2 5 10 413.86 17.5
 5 -3 10 417.76 20.2
 5 -3 10 399.96 17.4
 -2 5 10 385.06 17.8
 -3 -2 10 415.46 17.1
 -3 -2 10 456.75 19.3
 1 -5 -10 6.2 1.4
 -5 4 -10 5.4 1.8
 -5 4 -10 3.9 1.2
 -5 4 -10 6.5 1.1
 4 1 -10 4.8 1.6
 1 -5 -10 15.5 19.1
 -5 4 -10 5.9 1.1
 5 -4 10 6.6 2.1
 -1 5 10 4.8 1.8
 -4 -1 10 8 2.4
 5 -4 10 3.8 1.8
 -4 -1 10 8 1.3
 -4 -1 10 6.3 1.3
 -1 5 10 5.5 1.9
 -4 -1 10 6.4 1.8
 5 -4 10 3.5 1.9
 -5 5 -10 200.68 8.4
 -5 5 -10 199.88 8.2
 5 0 -10 196.48 8.4
 5 0 -10 202.18 8.3
 0 -5 -10 183.78 8.5
 -5 5 -10 210.18 8.7
 -5 5 -10 187.28 8.8
 5 0 -10 196.18 8.3
 5 -5 10 187.28 9.9
 5 -5 10 202.78 8.6
 -5 0 10 184.58 9.8
 0 5 10 194.18 10.1
 5 -5 10 199.38 8.7
 -5 0 10 196.48 10.5
 -5 0 10 205.38 9.5
 0 5 10 189.58 9.6
 6 -1 -10 18.7 1.7
 -5 6 -10 19 1.6
 -5 6 -10 21.1 1.4
 -1 -5 -10 18.5 1.8
 -5 6 -10 21.2 1.7
 6 -1 -10 17.8 1.5
 -5 6 -10 17.2 1.7
 5 -6 10 16.8 1.9
 -6 1 10 16 1.9
 -6 1 10 19.6 1.7
 1 5 10 16.7 2
 5 -6 10 22.1 3.3
 -6 1 10 18.5 2.4
 5 -6 10 23.2 2.2
 1 5 10 19.2 3
 -5 7 -10 85.39 4.4
 7 -2 -10 94.19 4.2
 7 -2 -10 94.19 4.3
 -2 -5 -10 92.69 4.3
 -5 7 -10 90.79 4.2
 -5 7 -10 94.99 4
 -5 7 -10 90.29 4.2
 2 5 10 92.39 4.6
 5 -7 10 94.89 4.4
 -7 2 10 90.09 4.3
 2 5 10 105.59 6.6
 -7 2 10 86.29 4.5
 5 -7 10 90.89 5.2
 -7 2 10 91.79 5.9
 7 -6 -10 2.5 0.7
 -6 -1 -10 4.5 0.8
 -6 -1 -10 4 0.7
 -1 7 -10 3.3 0.7
 7 -6 -10 3.5 0.8
 -6 -1 -10 4.1 0.7
 -6 -1 -10 2.8 0.6
 -7 6 10 3 0.8
 -7 6 10 3.8 0.9
 6 1 10 3.6 0.9
 6 -6 -10 97.29 4.5
 6 -6 -10 86.79 4.6
 -6 0 -10 95.99 4.6
 0 6 -10 94.29 4.5
 -6 0 -10 92.89 4.4
 0 -6 10 93.99 6
 6 0 10 104.29 4.9
 -6 6 10 91.19 5.2
 0 -6 10 91.79 5.7
 -6 6 10 94.29 5.1
 -6 1 -10 8.5 1.6
 -6 1 -10 7.8 1
 5 -6 -10 8 1.2
 5 -6 -10 7.1 1.1
 5 -6 -10 1.6 10.5
 -6 1 -10 8.7 1
 -6 1 -10 8 1.1
 -5 6 10 8.7 1.9
 -1 -5 10 9.9 2.4
 -5 6 10 5.2 1
 6 -1 10 9.5 1.5
 -1 -5 10 6.4 2.3
 -5 6 10 7.6 1.4
 2 4 -10 20.9 1.7
 -6 2 -10 26.6 1.7
 4 -6 -10 24.9 1.9
 -6 2 -10 24.6 1.7
 4 -6 -10 22.2 8.6
 -6 2 -10 25.7 1.6
 4 -6 -10 23 2
 -6 2 -10 24 1.9
 6 -2 10 25.8 3
 -4 6 10 25.3 2
 -4 6 10 22.6 2.2
 6 -2 10 24.7 2.2
 -2 -4 10 25.1 3.1
 -2 -4 10 23.9 1.7
 -2 -4 10 25.6 3.6
 -2 -4 10 25.7 3.4
 -4 6 10 23.6 2.6
 3 -6 -10 17.5 1.6
 -6 3 -10 18.5 1.7
 3 -6 -10 15.9 1.7
 -6 3 -10 19.6 1.5
 3 -6 -10 8.7 9.6
 -6 3 -10 18.9 1.5
 -6 3 -10 20.5 1.6
 6 -3 10 21.3 3
 -3 -3 10 32.4 5.5
 -3 6 10 17.8 1.7
 -3 6 10 16.7 2.3
 -3 -3 10 18.8 2.7
 -3 6 10 17.4 1.9
 6 -3 10 22 2.1
 6 -3 10 17.1 1.5
 -3 -3 10 20.7 2.9
 -6 4 -10 146.09 6.6
 -6 4 -10 139.59 6.3
 2 -6 -10 111.49 20.4
 -6 4 -10 149.99 6.1
 -6 4 -10 132.19 6.3
 4 2 -10 148.09 6.5
 -2 6 10 143.19 7.5
 -4 -2 10 147.49 7.6
 -2 6 10 152.48 8.3
 -4 -2 10 150.78 8.3
 6 -4 10 139.89 6.5
 6 -4 10 138.09 8.1
 -4 -2 10 138.29 6.2
 6 -4 10 152.48 6.7
 -4 -2 10 137.29 6.4
 -6 5 -10 18.9 1.5
 -6 5 -10 18.7 1.7
 5 1 -10 17.5 1.6
 -6 5 -10 19.3 1.6
 -6 5 -10 19 1.4
 6 -5 10 20.4 3.8
 -5 -1 10 24 3.9
 -5 -1 10 19.7 1.5
 -1 6 10 20.8 2.8
 -1 6 10 25.2 3.6
 6 -5 10 20.3 1.9
 -5 -1 10 17.8 1.7
 -5 -1 10 17.4 3.1
 6 -5 10 19.3 1.8
 0 -6 -10 85.19 4.4
 -6 6 -10 98.29 4.3
 -6 6 -10 104.79 5
 -6 6 -10 99.59 5
 0 6 10 103.09 8.6
 6 -6 10 99.89 4.5
 -6 0 10 98.39 4.4
 6 -6 10 98.39 5.7
 -6 0 10 96.29 4.7
 -6 0 10 102.69 5.5
 6 -6 10 91.39 4.8
 5 -7 -10 4.7 0.8
 -7 2 -10 5 0.9
 5 -7 -10 5.5 1
 -7 2 -10 4.7 0.7
 -7 2 -10 5.3 0.8
 7 -2 10 4.5 1
 -2 -5 10 7.9 1.7
 -5 7 10 5 0.9
 -5 7 10 3.9 1
 -2 -5 10 4.8 0.7
 4 -7 -10 8.7 1
 -7 3 -10 8.3 1.1
 -7 3 -10 7.7 1
 3 4 -10 8.4 1.2
 -7 3 -10 9 1
 4 -7 -10 7 0.9
 -4 7 10 10.6 2.2
 -3 -4 10 13.9 3.2
 7 -3 10 7.8 1.6
 -4 7 10 8.7 1.8
 -4 7 10 8.1 1.2
 -7 4 -10 51.99 2.6
 3 -7 -10 26 17.4
 3 -7 -10 46.6 3.2
 4 3 -10 50.89 2.8
 3 -7 -10 53.49 3.2
 -7 4 -10 49.99 2.4
 -7 4 -10 50.99 2.8
 7 -4 10 49.6 2.9
 7 -4 10 52.99 4.3
 -4 -3 10 49.4 5.4
 5 2 -10 92.99 4.3
 -7 5 -10 90.49 4.2
 -7 5 -10 96.89 4
 -7 5 -10 90.79 4.4
 7 -5 10 96.49 6
 -5 -2 10 95.59 7.7
 7 -5 10 99.19 4.5
 -5 -2 10 94.39 5.4
 7 -5 10 87.59 4.3
 7 -6 10 5 1.5
 -6 -1 10 5.3 0.8
 -6 -1 10 3.1 0.7
 -6 -1 10 8.8 1.7
 4 4 -10 3.1 0.6
 8 -4 10 3.2 0.8
 -4 -4 10 3.8 0.6
 0 0 -11 2 0.8
 0 0 -11 0.7 0.8
 0 0 -11 0.2 0.8
 0 0 -11 -0.1 0.8
 0 0 11 0.7 1.1
 0 0 11 -0.2 1.1
 0 0 11 0.1 0.7
 0 0 11 -5 5.6
 -1 0 -11 10.2 1.4
 0 1 -11 11.4 1.3
 0 1 -11 11.8 1.6
 1 -1 -11 15.4 1.7
 -1 0 -11 12.2 1.7
 0 1 -11 12.2 1.6
 -1 0 -11 11.8 1.6
 0 1 -11 12.5 1.4
 -1 0 -11 12 1.4
 1 0 11 14.3 2.1
 0 -1 11 12.7 2.1
 -1 1 11 27.7 11.3
 0 -1 11 13.1 2.1
 -1 1 11 11.7 1.5
 -1 1 11 11.2 1.8
 1 0 11 15.3 1.5
 1 0 11 14.1 2
 -1 1 11 10.8 2
 -1 1 11 12.9 1.4
 0 -1 11 10.2 6.7
 1 0 11 15.5 2.3
 1 0 11 9.2 6.1
 0 -1 -11 3.8 1.1
 -1 1 -11 3 1
 -1 1 -11 3.1 1.1
 0 -1 -11 1.7 0.7
 0 -1 -11 4.3 1.1
 -1 1 -11 1.6 0.8
 1 0 -11 3 0.6
 0 -1 -11 3.2 0.9
 -1 1 -11 2.9 0.9
 1 0 -11 4.7 1.1
 -1 0 11 4.2 1.2
 1 -1 11 4.1 1.4
 1 -1 11 4.2 1.6
 -1 0 11 5 1.6
 -1 0 11 4 1
 -1 0 11 2.8 1.7
 0 1 11 -1.8 7.7
 1 -1 11 1.4 4.6
 1 -1 11 4.4 1.2
 0 1 11 5.7 1.7
 -1 0 11 18.2 9.8
 0 1 11 4.5 0.9
 0 1 11 3.5 1.4
 -1 2 -11 189.08 7.7
 2 -1 -11 170.28 8
 -1 2 -11 194.08 8.1
 -1 -1 -11 190.68 8.2
 -1 -1 -11 187.98 7.7
 -1 -1 -11 185.78 8
 -1 2 -11 183.38 8.2
 -1 2 -11 186.48 8.4
 -1 -1 -11 181.98 8.3
 1 1 11 179.78 9.2
 1 1 11 165.08 18.8
 1 -2 11 180.88 8.5
 -2 1 11 184.18 8
 1 -2 11 174.88 17
 -2 1 11 182.68 8.6
 -2 1 11 178.58 9
 1 1 11 176.68 8
 1 -2 11 185.98 9
 1 -2 11 193.58 9.2
 -2 1 11 189.68 8.4
 1 1 11 155.78 9.5
 -1 3 -11 39.6 2.5
 3 -2 -11 37.1 2.6
 -2 -1 -11 36.5 2.7
 -1 3 -11 38.5 2.6
 -1 3 -11 38.9 2.8
 -1 3 -11 32.4 2.1
 3 -2 -11 40.4 2.9
 -2 -1 -11 34.8 2.4
 -2 -1 -11 40.1 2.3
 -2 -1 -11 42.4 2.7
 2 1 11 36.6 2.7
 -3 2 11 35.1 2.5
 1 -3 11 44.2 3.7
 -3 2 11 39.3 3.1
 2 1 11 37.8 3.6
 -3 2 11 41.8 3.7
 -3 2 11 37 2.8
 1 -3 11 40.6 3.5
 2 1 11 31 9.1
 1 -3 11 22.6 10.5
 0 2 -11 50.19 3
 -2 0 -11 51.19 2.8
 2 -2 -11 51.09 3.1
 -2 0 -11 58.19 4.3
 0 2 -11 55.19 2.7
 0 2 -11 53.99 3.1
 0 2 -11 52.69 3.2
 -2 0 -11 55.29 3.2
 -2 0 -11 58.89 4.2
 2 0 11 49.8 3.1
 0 -2 11 59.49 4.3
 2 0 11 50.39 4
 0 -2 11 58.59 4.2
 -2 2 11 51.39 3
 2 0 11 47.3 3.7
 0 -2 11 41.8 11.9
 -2 2 11 53.79 3.6
 2 0 11 44 10.3
 0 -2 11 49.7 3.5
 -2 2 11 51.59 4.1
 -2 2 11 50.29 3.3
 1 -2 -11 183.98 8.3
 -2 1 -11 194.28 8.3
 1 1 -11 182.58 7.9
 -2 1 -11 181.58 8.1
 -2 1 -11 186.88 7.8
 1 1 -11 183.58 8.2
 1 1 -11 186.38 8.1
 -2 1 -11 178.98 8.4
 2 -1 11 176.48 8.8
 2 -1 11 182.18 9.1
 -1 -1 11 184.18 23.6
 -1 2 11 182.98 9.5
 2 -1 11 196.98 17.1
 -1 -1 11 191.38 9.4
 -1 -1 11 187.88 8.8
 2 -1 11 193.08 8.2
 -1 2 11 188.38 9.4
 -1 2 11 192.38 9
 -1 2 11 171.08 22.7
 -1 2 11 170.68 8
 -1 -1 11 190.28 9.4
 0 -2 -11 271.67 11.7
 0 -2 -11 300.67 12.4
 2 0 -11 288.37 12.3
 2 0 -11 280.07 12.2
 -2 2 -11 317.17 13.8
 -2 2 -11 300.57 12.3
 0 -2 -11 270.67 12.1
 0 -2 -11 280.87 12.4
 2 0 -11 279.47 12.1
 -2 2 -11 330.97 13.2
 -2 0 11 291.47 13.3
 -2 0 11 294.97 13.6
 0 2 11 284.57 13.5
 -2 0 11 291.27 12.1
 0 2 11 275.27 26.4
 2 -2 11 295.17 13.4
 2 -2 11 285.97 12.1
 -2 0 11 285.97 12.9
 2 -2 11 268.37 20.2
 -2 0 11 288.87 12.4
 0 2 11 295.67 12.3
 2 -2 11 305.07 13
 0 2 11 282.27 13.1
 -1 -2 -11 50.79 3
 -2 3 -11 49.9 3.2
 -1 -2 -11 45.2 3.1
 3 -1 -11 39.6 2.8
 -1 -2 -11 44.3 2.8
 -2 3 -11 53.29 2.6
 3 -1 -11 42.2 2.6
 -1 -2 -11 40.9 2.5
 -2 3 -11 47.6 2.9
 -2 3 -11 46.1 2.9
 -3 1 11 45.5 3.9
 2 -3 11 50.29 2.8
 2 -3 11 33.3 8.7
 1 2 11 44.9 3.4
 1 2 11 46.8 4.1
 -3 1 11 49.9 3.2
 1 2 11 54.19 14.6
 2 -3 11 47.7 4
 -3 1 11 48.8 3.5
 1 2 11 45 3
 2 -3 11 50.09 3.6
 -3 1 11 51.99 2.9
 4 -2 -11 157.48 7.2
 -2 4 -11 157.68 7.4
 -2 -2 -11 150.48 7.4
 -2 4 -11 159.78 7.1
 -2 -2 -11 169.08 7.3
 4 -2 -11 165.88 7.5
 -2 4 -11 156.98 7.1
 -2 -2 -11 165.38 6.8
 -2 4 -11 153.38 6.7
 -2 -2 -11 148.19 7
 2 -4 11 156.38 16.2
 -4 2 11 156.18 7.6
 -4 2 11 156.68 7.8
 2 -4 11 169.98 7.2
 2 2 11 146.99 8.4
 2 -4 11 162.38 8.1
 2 2 11 156.58 7.4
 2 -4 11 163.68 8.4
 -4 2 11 159.58 7.2
 -3 -2 -11 45.7 3
 -3 -2 -11 50.49 2.6
 -2 5 -11 48.5 2.5
 -2 5 -11 54.59 3.2
 5 -3 -11 50.29 3
 5 -3 -11 49.99 3.2
 -3 -2 -11 45 3.3
 -2 5 -11 54.49 3.5
 -3 -2 -11 49.8 3
 -2 5 -11 49.4 2.9
 3 2 11 49.7 3.2
 2 -5 11 47.9 3.6
 3 2 11 48.6 3.8
 2 -5 11 50.59 3.9
 2 -5 11 49.6 2.9
 -5 3 11 50.09 3.4
 -5 3 11 46.9 3.6
 -5 3 11 52.59 4.2
 -3 -1 -11 60.69 3.8
 -1 4 -11 71.29 3.9
 -3 -1 -11 72.39 3.7
 -1 4 -11 64.69 3.6
 -3 -1 -11 69.19 3.4
 -1 4 -11 68.39 3.7
 -3 -1 -11 68.39 3.6
 4 -3 -11 70.29 4
 4 -3 -11 74.59 3.8
 -1 4 -11 69.49 3.3
 -4 3 11 70.39 4.3
 1 -4 11 73.49 4.9
 1 -4 11 70.79 4.8
 -4 3 11 71.29 3.8
 1 -4 11 69.49 13.8
 3 1 11 70.89 4.9
 1 -4 11 75.89 3.7
 -4 3 11 65.99 4.1
 3 1 11 73.29 4
 3 -3 -11 21.4 2
 -3 0 -11 25 1.7
 0 3 -11 23.5 1.8
 -3 0 -11 21.3 2
 0 3 -11 23.2 2
 -3 0 -11 23 2.1
 3 -3 -11 24.2 2.2
 0 3 -11 22.5 2
 -3 0 -11 22.3 1.9
 0 3 -11 21.6 1.5
 3 0 11 19.3 1.6
 3 0 11 20.4 7.4
 -3 3 11 23.9 2.4
 3 0 11 24.7 2.2
 0 -3 11 21.2 2.3
 0 -3 11 29.2 16.9
 0 -3 11 22.4 2.9
 3 0 11 24.6 2.7
 -3 3 11 23.2 3.3
 -3 3 11 22.1 2.2
 -3 3 11 22.9 2
 0 -3 11 21.9 2.8
 -3 1 -11 37.6 2.7
 1 2 -11 32.2 2.4
 -3 1 -11 35.8 2.5
 -3 1 -11 40.6 2.3
 -3 1 -11 40.8 2.5
 2 -3 -11 35 2.4
 -2 3 11 35.6 2.7
 -1 -2 11 36 3.7
 -1 -2 11 41.9 3.2
 3 -1 11 36.2 3.2
 -2 3 11 34.3 3.6
 3 -1 11 35.7 3.3
 -2 3 11 34.7 3.1
 -1 -2 11 37.3 3.6
 -2 3 11 38.5 2.5
 -1 -2 11 55.29 17.6
 3 -1 11 33.9 2.5
 3 -1 11 30.2 2.2
 3 -1 11 41.2 9.7
 -3 2 -11 48.1 2.9
 -3 2 -11 50.99 3.2
 2 1 -11 46.8 2.6
 2 1 -11 47.5 2.8
 -3 2 -11 47.9 2.9
 -3 2 -11 47.5 2.6
 1 -3 -11 40.2 2.9
 2 1 -11 47.3 2.8
 -1 3 11 49.1 4.2
 3 -2 11 46.1 3.4
 3 -2 11 45 3.9
 -2 -1 11 49.99 3.6
 -2 -1 11 50.99 4.2
 -2 -1 11 42.7 2.9
 -1 3 11 47.6 2.9
 3 -2 11 30 8.2
 -2 -1 11 47.5 4
 3 -2 11 42.3 2.7
 3 -2 11 44.9 2.8
 -1 3 11 46.7 3.7
 -2 -1 11 46 2.6
 0 -3 -11 -0.5 0.9
 3 0 -11 0 0.7
 -3 3 -11 0 0.7
 0 -3 -11 1.2 0.7
 -3 3 -11 0.1 0.8
 -3 3 -11 -0.1 0.8
 -3 3 -11 0.3 0.7
 3 0 -11 0.4 0.8
 3 0 -11 1.8 0.9
 0 3 11 0.2 1.1
 3 -3 11 -2 4.5
 -3 0 11 0 0.8
 -3 0 11 1 1.4
 -3 0 11 0.7 1.3
 3 -3 11 -0.1 1
 3 -3 11 -0.8 0.8
 0 3 11 -0.7 1.3
 3 -3 11 0.8 0.8
 -3 0 11 0.3 0.9
 0 3 11 0.2 0.9
 -3 0 11 0.3 1.4
 3 -3 11 0.1 1.3
 -1 -3 -11 154.08 6.6
 -3 4 -11 157.58 7
 -3 4 -11 167.98 6.7
 -3 4 -11 155.68 7.3
 4 -1 -11 158.78 7
 -1 -3 -11 145.09 7.2
 -3 4 -11 153.88 7
 4 -1 -11 162.58 7.2
 -1 -3 -11 155.78 7.1
 -1 -3 -11 144.99 6.9
 -4 1 11 152.68 7
 -4 1 11 160.48 7.9
 3 -4 11 149.39 8.4
 3 -4 11 152.18 14.2
 1 3 11 156.08 7.3
 3 -4 11 153.08 7.9
 1 3 11 165.88 8.7
 -4 1 11 157.38 7.4
 3 -4 11 155.88 7.1
 5 -2 -11 7.9 1.4
 -3 5 -11 8.2 1
 5 -2 -11 7.8 1.3
 -2 -3 -11 9.2 1.4
 -2 -3 -11 5.7 1.1
 -2 -3 -11 8.5 1.1
 -3 5 -11 7.2 1.2
 -2 -3 -11 7.2 1.3
 -3 5 -11 8.7 1.5
 -3 5 -11 10.8 1.7
 -5 2 11 8.8 2.2
 2 3 11 9.3 1.6
 -5 2 11 7.5 1.8
 3 -5 11 9.7 1.6
 3 -5 11 7.1 1.9
 3 -5 11 5.4 1.1
 2 3 11 8.8 2.1
 -3 -3 -11 20 1.9
 6 -3 -11 23.2 1.8
 -3 -3 -11 21.5 1.8
 -3 6 -11 24.8 1.5
 -3 6 -11 21 1.9
 -3 6 -11 22.3 1.7
 -3 6 -11 23 1.8
 -3 -3 -11 26.4 1.7
 -3 -3 -11 23.9 1.7
 6 -3 -11 24.3 2
 3 -6 11 22 1.8
 3 -6 11 23.4 2.6
 3 3 11 23.2 2.1
 3 3 11 24.5 2.7
 3 -6 11 27.2 8.9
 -6 3 11 24.9 2.4
 3 -6 11 22.5 2.3
 -6 3 11 22.8 1.8
 -6 3 11 22.5 2
 7 -4 -11 7.5 0.9
 -4 -3 -11 5.1 0.7
 -4 -3 -11 7.7 1
 7 -4 -11 4.2 0.8
 -3 7 -11 7.3 0.9
 4 3 11 7.4 1.1
 3 -7 11 8.1 1.1
 -7 4 11 6.2 1
 -7 4 11 6.1 1
 -2 6 -11 49.6 2.7
 6 -4 -11 48.1 2.8
 -2 6 -11 43 2.4
 -4 -2 -11 46.1 3.3
 -2 6 -11 42.8 2.5
 6 -4 -11 48.1 2.7
 -4 -2 -11 46.8 2.4
 -4 -2 -11 48.4 3
 -4 -2 -11 47.1 2.7
 -6 4 11 45.8 2.7
 2 -6 11 49.3 3.6
 -6 4 11 42.5 2.9
 4 2 11 46.1 2.9
 2 -6 11 45.4 3.6
 2 -6 11 39.4 12.4
 -6 4 11 47.9 3.4
 2 -6 11 50.09 2.8
 5 -4 -11 3.4 1.1
 5 -4 -11 3.5 1.1
 -1 5 -11 3.7 0.9
 -4 -1 -11 4.1 0.8
 -1 5 -11 3 1
 -4 -1 -11 3 0.9
 -1 5 -11 2.8 0.7
 -4 -1 -11 4.5 1.1
 -4 -1 -11 4.5 1
 -1 5 -11 3.8 0.9
 -5 4 11 3 0.9
 4 1 11 4 1.3
 4 1 11 4 1.2
 1 -5 11 4.3 1.6
 -5 4 11 5.1 1.2
 -5 4 11 4.6 1.5
 1 -5 11 18.5 12.2
 1 -5 11 2.8 0.9
 1 -5 11 5.6 1.7
 4 -4 -11 15.8 2
 -4 0 -11 13.1 1.4
 -4 0 -11 12.2 1.6
 -4 0 -11 10.7 1.5
 4 -4 -11 10.8 2
 0 4 -11 12.4 1.7
 -4 0 -11 16 1.7
 0 4 -11 12.2 1.1
 -4 4 11 12.7 1.7
 0 -4 11 11.2 1.4
 0 -4 11 8.5 1.8
 -4 4 11 11.5 2
 4 0 11 12.5 1.9
 0 -4 11 12.6 2.3
 -4 4 11 12.1 1.5
 0 -4 11 2.1 14.7
 4 0 11 17 2.2
 3 -4 -11 71.99 4
 3 -4 -11 76.49 3.9
 -4 1 -11 65.99 3.7
 1 3 -11 71.09 3.8
 -4 1 -11 76.89 3.9
 -4 1 -11 71.39 3.4
 -4 1 -11 67.69 3.9
 -1 -3 11 66.69 5.3
 -3 4 11 73.59 3.9
 -3 4 11 80.39 6.1
 -3 4 11 69.99 4.1
 -1 -3 11 76.79 5.6
 -3 4 11 69.39 4.6
 4 -1 11 75.79 6
 4 -1 11 70.59 4
 2 2 -11 147.79 6.7
 -4 2 -11 149.39 6.8
 2 -4 -11 130.49 6.6
 -4 2 -11 154.38 6.7
 -4 2 -11 151.58 6.4
 -4 2 -11 152.38 7
 4 -2 11 143.99 6.7
 4 -2 11 147.89 8.1
 -2 4 11 155.18 8
 4 -2 11 153.98 6.9
 -2 -2 11 149.29 7.7
 -2 -2 11 163.28 8.5
 4 -2 11 147.39 7.1
 -2 -2 11 149.99 8.2
 -2 4 11 150.78 8.4
 -2 4 11 142.39 7.1
 -2 4 11 149.49 6.8
 4 -2 11 134.29 13.2
 -4 3 -11 155.18 6.8
 1 -4 -11 155.48 7
 -4 3 -11 146.29 7.1
 -4 3 -11 156.78 6.5
 -4 3 -11 154.98 6.9
 4 -3 11 167.28 9.1
 4 -3 11 153.28 13.2
 -3 -1 11 148.19 6.7
 -3 -1 11 152.08 8
 4 -3 11 153.38 7
 -1 4 11 156.88 10.6
 -3 -1 11 142.39 6.9
 4 -3 11 140.89 6.8
 4 0 -11 32.6 2.1
 4 0 -11 32.6 2.3
 0 -4 -11 33.4 2.4
 -4 4 -11 35.4 2.6
 4 0 -11 33.1 2
 -4 4 -11 32.2 2.3
 -4 4 -11 33.7 2.3
 4 -4 11 35.4 6.6
 4 -4 11 34.5 3.5
 -4 0 11 36.5 3.7
 0 4 11 33.2 3.1
 0 4 11 32.5 2.6
 4 -4 11 30.9 2.3
 4 -4 11 30.8 2.2
 4 -4 11 33.2 2.6
 -4 0 11 33.1 2.5
 -4 0 11 33.5 2.3
 0 4 11 35.7 3.6
 -4 0 11 35.7 3.2
 5 -1 -11 278.87 11.3
 -4 5 -11 285.97 11.1
 -1 -4 -11 260.67 11.4
 -4 5 -11 277.47 11.4
 -4 5 -11 279.97 11.4
 5 -1 -11 273.47 11.5
 -4 5 -11 269.47 11.6
 -5 1 11 271.57 11.4
 1 4 11 271.47 11.7
 -5 1 11 267.17 12.1
 -5 1 11 260.47 11.7
 4 -5 11 265.57 12.6
 1 4 11 269.07 12.8
 4 -5 11 243.58 15.4
 4 -5 11 274.57 11.6
 -4 6 -11 16.8 1.5
 6 -2 -11 16.7 1.7
 -2 -4 -11 17.1 1.7
 -4 6 -11 14.2 1.6
 -4 6 -11 14.2 1.5
 6 -2 -11 17 1.8
 -4 6 -11 14.9 1.2
 4 -6 11 15.7 2.4
 -6 2 11 13.4 1.7
 2 4 11 18.6 2.8
 -6 2 11 14.7 1.6
 4 -6 11 16.1 1.7
 2 4 11 16.1 1.8
 -6 2 11 18.7 2.3
 -3 -4 -11 25.4 1.7
 -4 7 -11 25.5 1.4
 -4 7 -11 24.6 1.6
 -4 7 -11 25.3 1.6
 7 -3 -11 25.8 1.7
 -4 7 -11 21.4 1.7
 7 -3 -11 26.8 1.6
 4 -7 11 26.2 1.7
 -7 3 11 26.9 1.7
 3 4 11 23.6 1.8
 -7 3 11 22.1 1.8
 -5 -2 -11 2.6 0.7
 7 -5 -11 2.7 0.6
 -5 -2 -11 4.2 0.7
 -5 -2 -11 2.2 0.6
 7 -5 -11 3.1 0.8
 -7 5 11 1.3 0.6
 5 2 11 2.6 0.8
 -7 5 11 2.1 0.8
 6 -5 -11 3 1.1
 6 -5 -11 2.8 1.1
 -1 6 -11 1.2 0.9
 -5 -1 -11 1.5 0.7
 -5 -1 -11 2.3 0.8
 -5 -1 -11 1.4 0.7
 -5 -1 -11 1.7 0.8
 -6 5 11 3.1 0.9
 -6 5 11 1.9 1.5
 1 -6 11 -3.1 17.5
 1 -6 11 1 1.9
 5 1 11 2.2 1.2
 -6 5 11 2 0.8
 1 -6 11 4.9 2.3
 1 -6 11 1.6 0.7
 -5 0 -11 80.39 3.6
 -5 0 -11 76.79 4.1
 5 -5 -11 82.99 4
 -5 0 -11 77.59 3.9
 5 -5 -11 82.29 11.8
 5 -5 -11 84.09 4.2
 -5 0 -11 82.29 4
 0 -5 11 77.79 3.8
 -5 5 11 75.09 4
 5 0 11 76.49 4.2
 -5 5 11 72.09 4.3
 0 -5 11 94.79 6.2
 0 -5 11 87.99 7.1
 0 -5 11 98.19 24.3
 4 -5 -11 6.7 8.8
 -5 1 -11 2.4 0.8
 -5 1 -11 3.8 1
 4 -5 -11 2.5 1
 -5 1 -11 4.3 1
 1 4 -11 4.3 1
 -5 1 -11 3.7 0.9
 4 -5 -11 4.5 1.1
 -1 -4 11 4 1.5
 -1 -4 11 5.3 1.9
 -4 5 11 5.1 1.1
 5 -1 11 5.2 1.3
 -1 -4 11 3.8 0.8
 -4 5 11 4.5 1.5
 -4 5 11 2.7 1
 -1 -4 11 9 2.1
 2 3 -11 47.2 2.8
 3 -5 -11 35.5 12.9
 -5 2 -11 52.19 2.9
 -5 2 -11 52.29 2.6
 -5 2 -11 53.59 3.1
 3 -5 -11 52.69 3
 -5 2 -11 47.4 3.2
 3 -5 -11 51.99 3.1
 -3 5 11 47.8 2.9
 5 -2 11 44.8 2.6
 5 -2 11 46.7 3.9
 -2 -3 11 49.6 4
 -3 5 11 48.1 3.8
 5 -2 11 48.7 3.1
 -2 -3 11 49 3.8
 -3 5 11 44.9 3.1
 -2 -3 11 49.9 4.3
 -5 3 -11 7.2 1.1
 -5 3 -11 7.9 1.4
 -5 3 -11 7.8 1.1
 2 -5 -11 8.2 14.9
 -5 3 -11 6.8 1.3
 5 -3 11 6.9 1.2
 -3 -2 11 5.1 1.5
 -2 5 11 6.9 1.8
 5 -3 11 6.3 1.9
 -2 5 11 9.4 2.4
 5 -3 11 8.7 1.4
 -3 -2 11 8.2 2.1
 -3 -2 11 8.3 2.3
 -5 4 -11 283.07 11.7
 -5 4 -11 284.07 11.4
 -5 4 -11 273.77 11.1
 4 1 -11 274.67 11.3
 -5 4 -11 273.57 11.4
 -4 -1 11 257.87 11.2
 -1 5 11 269.87 13.2
 5 -4 11 274.37 11.5
 5 -4 11 273.87 11.6
 5 -4 11 267.07 13
 -1 5 11 262.87 12.5
 -4 -1 11 275.67 12.5
 -4 -1 11 259.87 11.5
 -4 -1 11 274.57 13.4
 -5 5 -11 15 1.7
 -5 5 -11 14.1 1.2
 -5 5 -11 12.7 1.4
 0 -5 -11 12.6 1.5
 5 0 -11 13.8 1.2
 -5 5 -11 13.9 1.5
 5 0 -11 14.2 1.3
 -5 0 11 16.2 1.5
 0 5 11 14 1.8
 5 -5 11 13.5 1.6
 0 5 11 14 2.3
 5 -5 11 16.8 3.6
 -5 0 11 18 2.7
 -5 0 11 13.4 1.6
 6 -1 -11 51.29 2.7
 -5 6 -11 49.3 3
 -5 6 -11 51.79 2.7
 -5 6 -11 56.19 2.7
 -5 6 -11 47.8 2.7
 6 -1 -11 50.89 2.5
 -1 -5 -11 50.69 2.8
 1 5 11 50.59 3
 -6 1 11 50.89 2.7
 5 -6 11 54.19 4.2
 -6 1 11 48.3 2.9
 5 -6 11 58.09 3.2
 1 5 11 53.09 5.4
 -6 1 11 45.7 4.1
 7 -2 -11 5.2 0.8
 -5 7 -11 5.8 0.8
 -2 -5 -11 3.5 0.7
 7 -2 -11 5.4 0.7
 -5 7 -11 5.2 0.7
 -5 7 -11 5.8 0.9
 -5 7 -11 5.2 0.7
 -7 2 11 4.6 1
 2 5 11 5 1.1
 -7 2 11 7.2 1.2
 5 -7 11 4 1
 -6 0 -11 16.2 1.1
 6 -6 -11 17.5 1.4
 -6 0 -11 16.1 1.6
 6 -6 -11 16.3 1.3
 -6 0 -11 16.1 1.7
 0 6 -11 15.3 1.3
 -6 0 -11 17.3 1.3
 6 0 11 15.4 1.5
 -6 6 11 17 1.4
 -6 6 11 14.6 1.5
 -6 1 -11 2.7 0.6
 1 5 -11 1.9 0.7
 5 -6 -11 -15.9 18.7
 -6 1 -11 0.9 0.7
 -6 1 -11 1.7 0.7
 5 -6 -11 1.5 0.7
 -6 1 -11 1.3 0.6
 5 -6 -11 2.6 0.8
 -1 -5 11 -0.1 2.2
 -5 6 11 1.5 0.9
 -1 -5 11 5.6 2
 6 -1 11 0.8 0.9
 -5 6 11 2.1 2.1
 -5 6 11 2 0.8
 -6 2 -11 46.5 2.6
 -6 2 -11 46.3 2.8
 4 -6 -11 38.9 11.4
 -6 2 -11 48.2 2.4
 4 -6 -11 45.7 2.8
 -6 2 -11 46.4 2.5
 4 -6 -11 51.39 2.8
 -4 6 11 48.8 3.6
 -2 -4 11 52.29 4.2
 6 -2 11 47.9 2.9
 -2 -4 11 48.9 4.6
 -4 6 11 41 2.9
 -2 -4 11 44.6 2.4
 -4 6 11 44.8 2.7
 3 -6 -11 45.7 13.6
 3 -6 -11 21.9 1.8
 -6 3 -11 23.3 1.9
 3 -6 -11 23.3 1.7
 3 3 -11 21.5 1.8
 -6 3 -11 22.1 1.7
 -6 3 -11 21.6 1.5
 -6 3 -11 21.4 1.6
 -3 -3 11 22.3 1.5
 6 -3 11 27 3
 -3 6 11 24 2.6
 -3 -3 11 26.9 3
 -3 -3 11 25.5 3.1
 6 -3 11 24 2
 2 -6 -11 15 2.2
 -6 4 -11 15.5 1.3
 -6 4 -11 13.4 1.4
 -6 4 -11 16 1.6
 -6 4 -11 14.7 1.2
 2 -6 -11 78.19 34.6
 2 -6 -11 13.7 1.7
 4 2 -11 13.4 1.7
 -4 -2 11 21.2 2.7
 6 -4 11 13.1 1.4
 6 -4 11 19.8 2.8
 6 -4 11 12 1.9
 -2 6 11 14.1 2.1
 -4 -2 11 20.4 3.4
 -6 5 -11 50.29 2.7
 5 1 -11 55.19 2.9
 -6 5 -11 52.09 2.9
 -6 5 -11 51.19 2.4
 6 -5 11 45.8 4.6
 -5 -1 11 46.6 2.7
 6 -5 11 54.59 2.8
 -1 6 11 50.89 2.9
 -5 -1 11 51.49 3.8
 6 -5 11 47.4 2.8
 -6 6 -11 43.7 2.8
 -6 6 -11 40.4 1.9
 0 6 11 37 2.3
 6 -6 11 36.6 3.9
 6 -6 11 37.7 2.2
 -6 0 11 36 2
 -6 0 11 33.2 2.1
 5 -7 -11 2 0.6
 -7 2 -11 3.8 0.7
 -7 2 -11 3 0.8
 2 5 -11 3.3 1.2
 -7 2 -11 2.8 0.6
 5 -7 -11 2.2 0.7
 7 -2 11 2 0.9
 3 4 -11 5.6 0.9
 4 -7 -11 6.3 0.9
 -7 3 -11 6.8 0.8
 4 -7 -11 4.9 0.8
 -7 3 -11 8 0.9
 -7 3 -11 7.2 1
 7 -3 11 6.2 1
 -7 4 -11 24.1 1.6
 -7 4 -11 27.6 1.9
 -7 4 -11 25.8 1.8
 7 -4 11 26 1.8
 -7 5 -11 6.2 1.1
 5 2 -11 3.5 0.9
 -7 5 -11 6 1.1
 -7 5 -11 5.4 0.6
 7 -5 11 5 0.8
 7 -5 11 4.3 0.8
 0 0 -12 12.8 1.7
 0 0 -12 15.7 1.3
 0 0 12 15 2.3
 0 0 12 2.1 9.7
 0 0 12 12.9 1.9
 0 0 12 11.2 2
 -1 0 -12 178.38 7.5
 -1 0 -12 163.38 7.6
 0 1 -12 147.59 6.9
 1 -1 -12 174.88 7.5
 0 1 -12 160.48 7.3
 0 1 -12 152.28 7.5
 -1 0 -12 155.88 7.3
 0 1 -12 181.28 7.6
 -1 0 -12 165.98 7
 -1 1 12 174.18 8.5
 0 -1 12 165.78 7.8
 0 -1 12 167.58 8.3
 1 0 12 169.28 8.4
 0 -1 12 163.68 8.5
 -1 1 12 165.98 8
 1 0 12 143.59 17.7
 0 -1 12 177.28 19.1
 1 0 12 148.19 8.1
 -1 1 -12 1.4 1.1
 -1 1 -12 3.7 1
 0 -1 -12 2.5 0.9
 0 -1 -12 2.6 0.7
 0 -1 -12 3.2 1.1
 -1 1 -12 3 0.8
 0 -1 -12 2.5 1.1
 -1 1 -12 1.5 1.1
 1 0 -12 3.1 1.1
 -1 0 12 1.9 1.1
 1 -1 12 2.1 1.5
 -1 0 12 24.9 13.6
 0 1 12 3.6 1.7
 1 -1 12 0.6 6.6
 1 -1 12 2.3 1.5
 0 1 12 0.8 1.2
 0 1 12 9.6 10.3
 -1 0 12 1.6 1.5
 -1 0 12 3.1 1.5
 2 -1 -12 379.46 15
 -1 -1 -12 360.56 15.3
 -1 2 -12 356.86 15.3
 -1 -1 -12 385.16 15.2
 -1 2 -12 356.86 14.9
 -1 -1 -12 358.66 14.9
 -1 2 -12 369.76 14.6
 -1 2 -12 381.76 15.1
 -1 -1 -12 366.26 14.6
 2 -1 -12 384.16 15.2
 2 -1 -12 353.76 14.9
 -2 1 12 330.07 15.1
 1 -2 12 348.97 15.8
 -2 1 12 337.37 15.5
 1 1 12 351.56 28.7
 1 1 12 354.56 16.2
 1 1 12 350.26 14.9
 -2 1 12 334.17 14.8
 1 -2 12 389.86 16.3
 1 -2 12 331.57 24.3
 -2 1 12 353.76 16.1
 -2 -1 -12 243.88 11
 3 -2 -12 259.87 11
 3 -2 -12 257.67 10.7
 -1 3 -12 262.47 10.8
 -1 3 -12 226.58 10.8
 -2 -1 -12 248.88 10.6
 -2 -1 -12 259.17 10.9
 -1 3 -12 242.28 10.6
 -2 -1 -12 255.57 10.3
 -1 3 -12 252.57 10.3
 -3 2 12 234.48 10.6
 2 1 12 264.97 12.9
 2 1 12 244.28 22.5
 1 -3 12 262.07 13.6
 1 -3 12 277.97 12.6
 -3 2 12 247.78 12.3
 -3 2 12 235.68 11
 -3 2 12 233.98 12.5
 1 -3 12 232.08 21.4
 2 1 12 253.97 10.8
 -2 0 -12 147.89 7.2
 -2 0 -12 162.98 7.1
 0 2 -12 135.89 6.7
 0 2 -12 150.78 6.3
 0 2 -12 157.58 6.9
 -2 0 -12 158.88 6.5
 -2 0 -12 152.98 6.8
 2 -2 -12 149.39 6.8
 0 -2 12 141.99 7.3
 2 0 12 145.29 6.5
 -2 2 12 145.79 6.7
 2 0 12 153.18 6.8
 0 -2 12 153.98 8.1
 0 -2 12 139.99 20.4
 -2 2 12 145.99 8.1
 -2 2 12 143.39 7
 0 -2 12 154.48 7.9
 2 0 12 135.09 17
 2 0 12 147.89 7.9
 -2 1 -12 344.37 15.1
 1 1 -12 350.76 14.7
 -2 1 -12 366.76 14.5
 1 -2 -12 352.66 14.9
 1 1 -12 367.96 14.9
 -2 1 -12 346.37 14.8
 -2 1 -12 375.26 15
 1 1 -12 347.77 14.5
 -1 -1 12 359.26 16
 -1 2 12 372.76 16.4
 2 -1 12 357.96 15.8
 2 -1 12 339.27 15.7
 -1 -1 12 361.46 15.5
 -1 -1 12 362.46 16.3
 2 -1 12 344.17 25
 -1 -1 12 344.57 39.4
 -1 2 12 339.07 15.6
 2 -1 12 346.47 14.7
 2 -1 12 371.06 14.7
 2 0 -12 284.27 11.8
 -2 2 -12 277.37 12.3
 2 0 -12 285.57 12
 -2 2 -12 294.07 12.1
 -2 2 -12 293.17 12
 0 -2 -12 271.47 11.4
 2 0 -12 274.67 11.9
 -2 2 -12 281.57 11.6
 0 -2 -12 304.07 12.2
 2 -2 12 303.97 22.1
 2 -2 12 278.07 13
 0 2 12 288.47 13
 0 2 12 275.07 13.3
 0 2 12 267.07 11.8
 2 -2 12 291.77 11.9
 -2 0 12 277.27 13
 0 2 12 290.27 30.9
 -2 0 12 294.97 12.7
 2 -2 12 272.17 12.7
 -2 0 12 264.67 13.3
 -2 3 -12 338.77 14.1
 -2 3 -12 362.96 13.8
 -1 -2 -12 343.97 13.7
 -1 -2 -12 346.67 14.3
 -1 -2 -12 309.97 14
 -2 3 -12 336.17 14.4
 3 -1 -12 361.16 14.4
 -1 -2 -12 315.87 14.3
 -2 3 -12 349.17 14.2
 3 -1 -12 353.46 14.1
 2 -3 12 306.57 16.6
 -3 1 12 309.97 14.3
 1 2 12 328.87 28.7
 -3 1 12 351.96 15.8
 2 -3 12 355.66 14.1
 2 -3 12 322.47 23.2
 2 -3 12 334.37 16.5
 1 2 12 340.27 14.4
 -3 1 12 357.96 15.6
 -3 1 12 323.17 14
 -2 4 -12 22.4 1.6
 -2 4 -12 20.3 2.3
 -2 -2 -12 22 1.6
 -2 -2 -12 21.5 2.1
 -2 4 -12 20.5 2.4
 -2 -2 -12 22.9 2
 -2 -2 -12 22.6 1.8
 -2 4 -12 20.9 1.9
 4 -2 -12 24.2 2.2
 4 -2 -12 22.4 2
 2 2 12 22.3 2.9
 2 -4 12 20.8 2.5
 -4 2 12 24.4 2.2
 2 2 12 24.2 2
 2 -4 12 23.4 2.9
 2 -4 12 22.9 1.9
 -4 2 12 22.9 2.4
 -4 2 12 21.4 2.3
 -2 5 -12 89.69 4.1
 -3 -2 -12 91.99 4.5
 5 -3 -12 95.69 4.5
 -3 -2 -12 94.29 4.2
 5 -3 -12 94.89 4.7
 -2 5 -12 94.29 4.5
 -3 -2 -12 85.89 4.7
 -3 -2 -12 89.59 4.5
 -5 3 12 97.89 5.3
 3 2 12 90.49 5.3
 -5 3 12 85.39 4.8
 3 2 12 100.69 4.7
 2 -5 12 96.59 4.5
 2 -5 12 95.49 5.7
 -5 3 12 89.79 4.5
 2 -5 12 93.19 5.2
 -3 -1 -12 21.2 1.9
 4 -3 -12 18.9 2
 -1 4 -12 20.9 1.8
 -1 4 -12 17.3 1.7
 -3 -1 -12 16.4 1.9
 -1 4 -12 20.4 1.9
 -1 4 -12 20.5 1.4
 -3 -1 -12 15.7 1.7
 -3 -1 -12 21.2 1.6
 4 -3 -12 21 1.9
 1 -4 12 36.7 12
 -4 3 12 19.7 1.8
 -4 3 12 18.1 1.9
 1 -4 12 21.3 1.8
 1 -4 12 21.4 2.6
 3 1 12 18.9 2
 3 1 12 19.1 2.5
 1 -4 12 18.4 2.6
 -4 3 12 18.9 2.2
 3 -3 -12 28 3.2
 -3 0 -12 33.1 2.6
 0 3 -12 26.1 3.2
 0 3 -12 32.1 1.8
 -3 0 -12 36.2 2.4
 0 -3 12 2.3 13.5
 -3 3 12 34.9 3
 -3 3 12 32.7 2.5
 -3 3 12 36.4 3.7
 3 0 12 35.5 2.5
 -3 3 12 35.7 2.3
 0 -3 12 33.2 3.3
 3 0 12 28 9.1
 3 0 12 31.8 3
 0 -3 12 33.8 3.5
 2 -3 -12 233.88 11.1
 -3 1 -12 245.78 10
 -3 1 -12 238.38 10.7
 1 2 -12 244.38 10.3
 -3 1 -12 254.37 10.5
 -3 1 -12 247.78 10.4
 3 -1 12 242.58 20.1
 3 -1 12 245.38 10.7
 -2 3 12 267.07 13.6
 -1 -2 12 240.18 12.5
 3 -1 12 222.58 10.3
 3 -1 12 224.38 11.4
 -3 2 -12 315.47 13
 -3 2 -12 335.27 13.2
 -3 2 -12 321.57 13.4
 1 -3 -12 300.07 13.1
 -3 2 -12 331.27 12.7
 3 -2 12 344.07 13.1
 3 -2 12 271.57 14.8
 3 -2 12 340.57 23.1
 3 -2 12 275.47 15.3
 -1 3 12 271.87 16.7
 -3 3 -12 5.6 1.2
 -3 3 -12 8.8 2
 3 0 -12 6.8 1.1
 0 -3 -12 4.8 1.6
 3 0 -12 9.8 1.3
 -3 3 -12 8 1.2
 -3 3 -12 8 1.4
 0 3 12 10.6 2
 0 3 12 8.6 1.3
 3 -3 12 8.3 2
 0 3 12 -8.4 26.6
 -3 0 12 7.6 1.3
 -3 0 12 12.9 3.6
 3 -3 12 7.3 1.6
 3 -3 12 8.9 6.2
 0 3 12 9.9 2.5
 -3 0 12 6 1
 -3 0 12 7.1 1.7
 3 -3 12 4.1 1.7
 -3 0 12 7.8 1.9
 4 -1 -12 17.2 1.7
 4 -1 -12 18.5 1.8
 -3 4 -12 16.5 2.1
 -3 4 -12 17.1 1.9
 -1 -3 -12 18 1.9
 -3 4 -12 16.7 1.8
 -3 4 -12 18.7 1.5
 3 -4 12 19.5 2.6
 1 3 12 13.8 2.2
 3 -4 12 18.3 2.1
 -4 1 12 17.7 1.7
 3 -4 12 17.9 1.8
 -4 1 12 17.4 1.9
 -4 1 12 20.6 2.3
 1 3 12 21.6 1.9
 -2 -3 -12 73.49 3.7
 -3 5 -12 67.09 3.5
 5 -2 -12 71.99 3.8
 -3 5 -12 73.49 3.3
 -3 5 -12 66.09 3.7
 5 -2 -12 70.09 3.6
 -3 5 -12 73.89 3.6
 -2 -3 -12 62.09 3.2
 -5 2 12 68.29 3.9
 3 -5 12 73.79 4.8
 2 3 12 74.69 4.8
 2 3 12 69.09 3.8
 -5 2 12 69.29 3.6
 3 -5 12 67.99 3.9
 -5 2 12 74.19 4.3
 3 -5 12 73.19 3.7
 6 -3 -12 6.1 0.9
 -3 6 -12 6.4 1
 -3 6 -12 6.9 1
 6 -3 -12 6.6 1.1
 -3 -3 -12 6.8 1
 -3 6 -12 6.5 1.2
 -3 6 -12 6.4 0.7
 -3 -3 -12 5.2 0.7
 3 3 12 7.3 1.1
 -6 3 12 10.5 1.9
 3 -6 12 6.7 1.1
 -6 3 12 6.6 0.9
 -6 3 12 5.7 1.1
 3 -6 12 8.9 1.8
 6 -4 -12 31.9 1.9
 -4 -2 -12 28.5 2.1
 -2 6 -12 28.5 1.9
 -2 6 -12 28 1.5
 6 -4 -12 32.1 2.1
 -4 -2 -12 27.8 1.7
 -4 -2 -12 33.1 1.9
 -4 -2 -12 32.2 2
 -6 4 12 41.3 4
 2 -6 12 30.2 1.9
 2 -6 12 34 3.2
 4 2 12 31.3 2.1
 -6 4 12 27.7 2.1
 -6 4 12 32 2.7
 -4 -1 -12 3.4 1
 -4 -1 -12 3.7 0.9
 -4 -1 -12 4.3 1
 5 -4 -12 3.7 1
 -1 5 -12 4.4 1
 -4 -1 -12 3.4 0.8
 5 -4 -12 4.4 1
 1 -5 12 -5.9 12.6
 1 -5 12 4.6 1.5
 1 -5 12 1.5 1.2
 -5 4 12 5.6 1.1
 -5 4 12 5.4 1.4
 1 -5 12 3.5 0.9
 -5 4 12 3.6 1.2
 4 1 12 2.8 1
 0 4 -12 1.7 0.8
 -4 0 -12 3.3 1
 4 -4 -12 3.3 1.1
 -4 0 -12 2.3 0.9
 -4 0 -12 2.3 0.7
 4 -4 -12 2.2 0.9
 -4 0 -12 1.3 0.8
 4 0 12 2 0.9
 0 -4 12 2.5 1.5
 0 -4 12 2.6 0.9
 0 -4 12 20.1 32
 -4 4 12 0.5 1.1
 -4 4 12 1.6 0.9
 0 -4 12 1.3 1.3
 -4 4 12 1.3 0.8
 1 3 -12 18.7 1.8
 -4 1 -12 20.1 1.5
 3 -4 -12 19.6 1.9
 -4 1 -12 18.8 1.8
 3 -4 -12 18.6 2
 -1 -3 12 20 2.8
 -3 4 12 17.1 1.7
 -3 4 12 15.9 1.8
 -1 -3 12 20.7 2.8
 4 -1 12 19.5 1.9
 4 -1 12 18.8 1.8
 -1 -3 12 21.3 2.3
 -3 4 12 20.4 2.5
 -4 2 -12 21.8 1.7
 2 -4 -12 16.8 1.7
 2 2 -12 20 1.8
 -4 2 -12 23.7 1.9
 -4 2 -12 21.2 1.9
 -4 2 -12 21.7 2.1
 4 -2 12 21.9 1.9
 -2 4 12 26.3 3.4
 -2 -2 12 27.6 3.5
 -2 4 12 22.2 2.7
 4 -2 12 22.7 2
 4 -2 12 20.4 1.7
 4 -2 12 23.3 2.7
 -2 -2 12 23.9 3.2
 -2 -2 12 23.1 2.7
 -4 3 -12 15.7 1.5
 -4 3 -12 16.5 2.2
 3 1 -12 19.5 1.6
 1 -4 -12 17.1 1.6
 -4 3 -12 20.5 1.8
 -4 3 -12 16.8 2.2
 -1 4 12 18.2 2.4
 -1 4 12 19.8 1.7
 4 -3 12 19 1.7
 -1 4 12 25.5 3.6
 4 -3 12 18.5 1.7
 -3 -1 12 18.8 2.6
 -3 -1 12 19.9 3
 -3 -1 12 17.5 2.5
 4 -3 12 18.8 10.3
 4 -3 12 18.8 2.7
 -4 4 -12 0.1 0.7
 -4 4 -12 0.9 0.8
 4 0 -12 0 0.6
 4 0 -12 0.3 0.7
 0 -4 -12 -0.3 0.8
 -4 4 -12 1 0.7
 -4 4 -12 0.2 0.6
 4 -4 12 -3.5 5.8
 -4 0 12 -0.3 1.4
 -4 0 12 0.3 0.7
 0 4 12 -0.5 0.8
 0 4 12 1 1.3
 -4 0 12 0.7 0.7
 4 -4 12 1.7 1.4
 4 -4 12 0.9 0.8
 -4 5 -12 0.1 0.6
 -4 5 -12 0.4 0.6
 -4 5 -12 0 0.6
 -4 5 -12 0.9 0.8
 5 -1 -12 0.4 0.7
 -1 -4 -12 0.5 0.8
 5 -1 -12 -0.1 0.7
 1 4 12 0.6 1.3
 -5 1 12 1.1 0.9
 -5 1 12 0.4 0.7
 1 4 12 0.8 1.4
 -5 1 12 0.2 0.7
 4 -5 12 0.2 0.8
 4 -5 12 -0.2 1.2
 -4 6 -12 22.5 1.8
 6 -2 -12 19.2 1.4
 6 -2 -12 19 1.5
 -4 6 -12 21.1 1.5
 -2 -4 -12 21 1.6
 -4 6 -12 22 1.3
 -4 6 -12 15.9 1.6
 4 -6 12 21.7 1.7
 -6 2 12 20.3 1.6
 2 4 12 19.8 1.6
 4 -6 12 19.8 2.6
 -6 2 12 17.5 1.7
 -5 -1 -12 1.3 0.7
 6 -5 -12 2.6 0.8
 -1 6 -12 2.2 0.7
 6 -5 -12 1.7 0.7
 -5 -1 -12 2.2 0.6
 -5 -1 -12 3.9 0.7
 -5 -1 -12 4 1.2
 -6 5 12 3 0.7
 -6 5 12 3.5 0.8
 1 -6 12 2.4 0.7
 5 1 12 2.1 0.8
 5 -5 -12 0.6 0.7
 -5 0 -12 0.4 0.7
 5 -5 -12 9.6 12.8
 -5 0 -12 0.6 0.6
 -5 0 -12 0.4 0.6
 -5 0 -12 0.2 0.6
 5 -5 -12 0.9 0.7
 0 5 -12 -0.1 0.5
 0 -5 12 1.1 1.9
 -5 5 12 0 0.6
 5 0 12 0.1 0.7
 0 -5 12 0.8 1.7
 0 -5 12 -0.1 0.5
 -5 5 12 0.3 0.7
 -5 5 12 1 1.6
 4 -5 -12 3.8 1.1
 4 -5 -12 4.1 1
 -5 1 -12 4.7 1
 1 4 -12 3.7 1
 -5 1 -12 3.7 0.8
 4 -5 -12 17.4 11
 -5 1 -12 4.5 0.9
 -5 1 -12 5.2 1.4
 -4 5 12 5.8 1.7
 -1 -4 12 4.2 1.8
 -1 -4 12 3.6 0.9
 -1 -4 12 4.7 1.7
 -4 5 12 3.6 0.9
 -4 5 12 4.5 0.9
 5 -1 12 5 1.1
 3 -5 -12 96.19 4.8
 -5 2 -12 94.69 4.8
 3 -5 -12 95.79 4.6
 -5 2 -12 97.89 4.6
 -5 2 -12 98.69 4.3
 3 -5 -12 76.29 17.1
 -5 2 -12 97.29 4.6
 -2 -3 12 97.89 6.4
 -2 -3 12 104.59 6.3
 -2 -3 12 95.89 5.6
 -3 5 12 84.89 5.4
 5 -2 12 92.79 4.7
 3 2 -12 84.09 4.2
 2 -5 -12 82.29 22.9
 -5 3 -12 73.69 3.7
 -5 3 -12 64.49 3.9
 -5 3 -12 75.79 3.5
 -5 3 -12 69.89 3.6
 -2 5 12 83.79 5.5
 5 -3 12 72.79 4
 5 -3 12 71.29 4.9
 5 -3 12 71.69 3.8
 -3 -2 12 70.69 4.7
 -2 5 12 73.69 4.7
 -3 -2 12 78.69 5.4
 1 -5 -12 0.1 0.5
 4 1 -12 0.9 0.9
 -5 4 -12 0.1 0.8
 -5 4 -12 -0.6 0.6
 -5 4 -12 -0.5 0.6
 -5 4 -12 -0.2 0.6
 5 -4 12 -0.7 1.2
 -4 -1 12 -0.8 1.2
 -1 5 12 1.1 1.9
 5 -4 12 -0.4 0.7
 -1 5 12 0.6 0.7
 -1 5 12 0.6 1.9
 5 -4 12 0.2 0.7
 -5 5 -12 1.4 0.7
 -5 5 -12 1.5 0.6
 -5 5 -12 1 0.6
 -5 5 -12 0.7 0.6
 0 -5 -12 2 0.7
 0 5 12 1 1.8
 5 -5 12 4.8 1.9
 -5 0 12 1.7 1.4
 -5 0 12 3.1 0.7
 5 -5 12 1.7 0.8
 -5 0 12 0.9 0.7
 0 5 12 1.8 0.8
 -5 6 -12 22.4 1.7
 -5 6 -12 28 1.6
 -5 6 -12 24.6 1.6
 -5 6 -12 27.6 1.4
 -1 -5 -12 22.8 1.6
 1 5 12 24.4 2
 -6 1 12 24.2 1.7
 5 -6 12 25.8 1.7
 6 -6 -12 15.4 1.2
 -6 0 -12 19.1 1.7
 6 -6 -12 14.8 1.2
 -6 0 -12 16.6 1.2
 -6 0 -12 14.9 1
 0 6 -12 13.1 1.1
 6 0 12 14 1.3
 -5 6 12 9.2 1.7
 -6 2 -12 31.6 1.9
 -6 2 -12 28.9 2.1
 4 -6 -12 32.7 1.9
 -6 2 -12 30 1.7
 4 -6 -12 33.4 2.1
 -6 2 -12 26.7 1.7
 6 -2 12 32.3 2.1
 -2 -4 12 35.7 3.8
 -4 6 12 36 3.1
 3 3 -12 7.1 1
 -6 3 -12 6.7 0.9
 3 -6 -12 6.3 1.1
 -6 3 -12 7 1.1
 -6 3 -12 7.9 1
 3 -6 -12 6.6 0.9
 -6 3 -12 5.2 0.7
 6 -3 12 7.7 1.1
 -6 4 -12 20.9 1.6
 2 -6 -12 19.4 1.5
 4 2 -12 20 1.4
 -6 4 -12 20.9 1.3
 2 -6 -12 20.1 1.4
 -6 4 -12 20.5 1.5
 6 -4 12 20.7 1.9
 6 -4 12 18.2 1.4
 1 -6 -12 24.3 1.6
 -6 5 -12 27.1 1.6
 -6 5 -12 29.4 1.5
 1 -6 -12 25.6 1.6
 -6 5 -12 25.6 1.8
 -1 6 12 23.3 1.7
 6 -5 12 27.3 1.7
 -6 6 -12 5.6 0.8
 -6 6 -12 6.8 1.2
 0 6 12 5.6 0.8
 6 -6 12 5 0.8
 0 0 13 9 11.9
 0 0 13 4.4 1.5
 -1 0 -13 57.89 3.6
 0 1 -13 63.49 3.5
 -1 0 -13 54.29 3.2
 0 1 -13 58.39 2.8
 -1 0 -13 61.19 3.6
 1 -1 -13 61.99 4.3
 -1 1 13 57.89 4.5
 0 -1 13 52.79 3.8
 0 -1 13 65.49 4.6
 1 0 13 59.39 4.5
 0 -1 13 59.89 4.5
 -1 1 13 57.29 4
 1 0 13 32.1 12
 0 -1 13 77.39 16.7
 1 0 -13 24.3 2.8
 0 -1 -13 23.5 2.3
 1 0 -13 20.8 2.5
 -1 1 -13 20.9 1.9
 -1 1 -13 24 2.1
 -1 1 -13 26.4 2.2
 1 -1 13 13.4 9.8
 0 1 13 28 3.3
 1 -1 13 21.6 2.7
 1 -1 13 29.2 3.2
 0 1 13 21.9 2.5
 0 1 13 -3.1 14.5
 -1 0 13 22.8 2.4
 -1 0 13 24.8 3.1
 -1 2 -13 16.2 1.4
 -1 -1 -13 18 1.9
 -1 2 -13 18.2 1.9
 -1 2 -13 15.9 2.5
 2 -1 -13 17.7 1.8
 2 -1 -13 18.3 2
 -1 -1 -13 15.7 2
 2 -1 -13 15.6 1.7
 -1 -1 -13 17.4 1.9
 -1 -1 -13 17.4 1.4
 -1 2 -13 16.2 2
 1 -2 13 14.5 2.2
 1 -2 13 14.4 2.4
 -2 1 13 17.3 2.3
 1 1 13 17.7 2.6
 1 -2 13 25.4 9.5
 -2 1 13 22.1 2.9
 1 1 13 31.4 13.7
 -1 3 -13 10.8 1.5
 -1 3 -13 10.7 1.3
 -2 -1 -13 9.8 1.2
 -1 3 -13 13 1.5
 3 -2 -13 7.6 1.2
 -1 3 -13 13 1.1
 3 -2 -13 12.4 1.6
 -2 -1 -13 12.4 1.4
 -2 -1 -13 9.7 1.5
 -2 -1 -13 8.7 1.4
 2 1 13 19.3 10.1
 1 -3 13 10.9 2.2
 2 1 13 9.7 1.4
 2 1 13 11.7 2.2
 -3 2 13 11.7 3.2
 1 -3 13 5 9.8
 1 -3 13 11.8 1.4
 1 -3 13 10.9 1.8
 -2 0 -13 35.1 2.1
 2 -2 -13 30.7 2.2
 -2 0 -13 41.4 3.4
 2 -2 -13 36.1 2.6
 0 2 -13 37.2 2.5
 2 -2 -13 39.8 2.5
 -2 0 -13 35.3 3
 -2 0 -13 39.6 2.6
 0 -2 13 40.9 3.8
 2 0 13 36.5 2.2
 0 -2 13 42.3 16.7
 2 0 13 35 3.4
 -2 2 13 33.7 3.1
 0 -2 13 39.5 3.4
 -2 2 13 40 4.1
 2 0 13 32.2 12.5
 2 0 13 36.5 2.2
 1 -2 -13 17.1 1.8
 -2 1 -13 15.9 1.5
 1 1 -13 18.4 1.7
 -2 1 -13 16.1 1.9
 1 1 -13 17.8 1.5
 1 1 -13 18.5 1.8
 -2 1 -13 20.2 2.1
 -2 1 -13 17.9 1.8
 2 -1 13 19.5 2.7
 -1 -1 13 14.5 2.4
 -1 -1 13 16.4 2.6
 2 -1 13 17.1 2.5
 -1 2 13 19.6 3
 -1 2 13 17.8 2.4
 2 -1 13 13.8 8.2
 2 -1 13 16.5 1.6
 -1 -1 13 17.3 2.3
 2 0 -13 194.18 8.4
 -2 2 -13 182.08 8.7
 2 0 -13 172.48 8.2
 -2 2 -13 197.38 8
 0 -2 -13 181.88 8.4
 -2 2 -13 202.88 8.5
 -2 2 -13 202.58 8.6
 2 0 -13 194.78 8.2
 -2 0 13 185.98 9.5
 0 2 13 174.78 9.1
 2 -2 13 178.38 19.1
 0 2 13 244.98 30.7
 2 -2 13 208.28 8.3
 0 2 13 182.78 9.8
 2 -2 13 193.48 9.5
 -2 0 13 191.48 9
 2 -2 13 178.88 9.1
 3 -1 -13 60.59 3.2
 -2 3 -13 57.09 2.8
 -2 3 -13 53.49 3.4
 -1 -2 -13 58.59 2.8
 3 -1 -13 61.39 3.4
 -2 3 -13 53.99 3.1
 -1 -2 -13 55.29 3.3
 -2 3 -13 59.29 3.3
 1 2 13 55.89 4.4
 2 -3 13 58.19 3.9
 2 -3 13 60.29 4.3
 2 -3 13 42.6 10.2
 2 -3 13 62.19 3.3
 -3 1 13 59.39 3.8
 -3 1 13 54.69 6.1
 1 2 13 55.79 3.1
 1 2 13 66.29 18.3
 4 -2 -13 22.2 1.8
 -2 4 -13 25.1 2.4
 -2 4 -13 22 1.4
 -2 4 -13 22.4 1.8
 -2 4 -13 19.2 1.9
 -2 -2 -13 22.9 1.9
 4 -2 -13 23.7 2
 -4 2 13 19 1.8
 2 2 13 27.8 2.6
 -4 2 13 22.9 2.5
 2 2 13 25.1 2.7
 2 -4 13 20.3 2.5
 -4 2 13 20 1.8
 2 -4 13 22 2.7
 2 -4 13 21.7 1.8
 -2 5 -13 26.2 1.6
 -2 5 -13 22.3 1.7
 -3 -2 -13 23.5 1.4
 5 -3 -13 22.9 1.9
 -3 -2 -13 24.5 1.8
 5 -3 -13 24.4 1.7
 2 -5 13 25.7 3
 2 -5 13 23.7 1.8
 -5 3 13 22.4 1.8
 -5 3 13 25.1 2.8
 3 2 13 21.7 1.8
 2 -5 13 20.5 13.6
 -5 3 13 24.9 1.8
 -3 -1 -13 2.4 0.9
 -3 -1 -13 2.8 0.7
 -3 -1 -13 2.6 1.5
 4 -3 -13 1.9 0.8
 -3 -1 -13 2.7 1.1
 -1 4 -13 3.5 0.9
 -1 4 -13 2.1 0.6
 4 -3 -13 3.8 1.1
 1 -4 13 -9.3 10.4
 1 -4 13 6.3 1.6
 -4 3 13 2.1 0.9
 3 1 13 3.1 1.1
 -4 3 13 3.7 0.9
 3 1 13 4.4 1.4
 1 -4 13 2.7 0.8
 1 -4 13 1.2 1.2
 -4 3 13 2.7 1.1
 -3 0 -13 32.2 2
 0 3 -13 33.3 2.2
 -3 0 -13 33.6 2.2
 -3 0 -13 33 2.3
 -3 0 -13 30.9 2.4
 3 -3 -13 32.3 2.3
 3 -3 -13 34.8 2.5
 0 -3 13 36.3 3.5
 0 -3 13 32.4 3.1
 -3 3 13 33.9 3
 3 0 13 31.3 3
 3 0 13 32.4 2.2
 0 -3 13 33.9 2.1
 -3 1 -13 8 1.2
 -3 1 -13 9.7 1.4
 -3 1 -13 9.7 1.4
 1 2 -13 9.6 1.3
 -3 1 -13 7.7 1
 2 -3 -13 10.3 1.2
 -2 3 13 13.2 2.7
 -1 -2 13 13.8 2.6
 3 -1 13 9.5 1.4
 3 -1 13 10.9 8.4
 -2 3 13 6.7 1.6
 3 -1 13 10.8 1.2
 -1 -2 13 14.7 2.9
 -1 -2 13 11.4 2.3
 3 -1 13 9.8 1.8
 -3 2 -13 55.89 3.2
 1 -3 -13 51.89 3.1
 -3 2 -13 57.19 2.8
 -3 2 -13 57.59 3.1
 2 1 -13 48.8 2.9
 -3 2 -13 49.9 3.3
 -2 -1 13 59.09 3.8
 -2 -1 13 42.2 5
 -1 3 13 55.59 4.6
 3 -2 13 54.99 3
 -1 3 13 57.49 4
 3 -2 13 53.89 3.7
 3 -2 13 58.99 4.3
 3 -2 13 47.8 9.9
 -2 -1 13 56.79 4.2
 0 -3 -13 5.5 1.1
 -3 3 -13 8.4 1.2
 3 0 -13 7.9 1.1
 -3 3 -13 7.7 1.3
 -3 3 -13 6.3 0.9
 3 0 -13 6.7 0.9
 -3 3 -13 6.6 1.2
 3 -3 13 3.6 7.4
 3 -3 13 4.4 1
 -3 0 13 10.1 2.1
 3 -3 13 9.5 2.1
 -3 0 13 7.9 1.7
 3 -3 13 7.2 2
 0 3 13 12.1 2.5
 -1 -3 -13 18.2 1.7
 -3 4 -13 22.9 1.7
 4 -1 -13 17.9 1.9
 4 -1 -13 19.1 2.4
 -3 4 -13 21 1.4
 -3 4 -13 19.8 1.6
 -3 4 -13 20.2 1.8
 1 3 13 23.5 2.8
 1 3 13 20.7 1.7
 3 -4 13 12 10
 -4 1 13 18.9 2.3
 -4 1 13 23.5 2
 3 -4 13 20.2 2.7
 3 -4 13 26.2 2.5
 3 -4 13 21.3 1.8
 -3 5 -13 8.7 1.2
 -2 -3 -13 9.6 1.3
 -3 5 -13 7.3 1
 -3 5 -13 13.1 2
 -3 5 -13 10.2 0.9
 5 -2 -13 8.1 1.2
 5 -2 -13 9.5 1.1
 3 -5 13 9.5 1.2
 2 3 13 10 1.3
 -5 2 13 12.6 1.1
 -5 2 13 9.2 1.2
 2 3 13 15.9 2.6
 3 -5 13 12.1 2.2
 -5 2 13 13.2 1.9
 -3 6 -13 2.8 0.6
 6 -3 -13 2.5 0.6
 6 -3 -13 2.2 0.6
 -3 6 -13 3.1 0.4
 -3 -3 -13 2 0.6
 3 3 13 2.6 0.7
 3 -6 13 2.8 0.7
 6 -4 -13 2.7 0.7
 -4 -2 -13 0.8 0.6
 6 -4 -13 0.7 0.5
 -2 6 -13 0.8 0.5
 2 -6 13 1.8 0.7
 4 2 13 1.3 0.6
 -4 -1 -13 12.4 1.1
 -4 -1 -13 13.5 1.4
 5 -4 -13 12.4 1.3
 -4 -1 -13 13.3 1.3
 -1 5 -13 12.8 1.3
 -4 -1 -13 15.4 1.3
 5 -4 -13 15.3 1.5
 1 -5 13 17.1 2.5
 1 -5 13 20.6 2.9
 4 1 13 12.8 1.4
 1 -5 13 14.9 1.3
 -4 0 -13 1.8 0.9
 4 -4 -13 1.5 0.9
 -4 0 -13 2.3 0.8
 4 -4 -13 2.1 0.9
 -4 0 -13 1.8 0.8
 0 4 -13 1 0.8
 -4 0 -13 2 0.7
 0 -4 13 2 1.5
 -4 4 13 1.6 1.3
 4 0 13 1.2 0.7
 0 -4 13 2.6 1.4
 0 -4 13 1.5 0.8
 -4 1 -13 3.1 0.8
 3 -4 -13 4 1
 3 -4 -13 3.3 1
 -4 1 -13 2.6 1
 -4 1 -13 4.2 0.9
 -4 1 -13 2.2 0.8
 1 3 -13 1.7 0.8
 -1 -3 13 1.2 1.4
 -1 -3 13 5.6 1.9
 -1 -3 13 3.4 0.8
 -3 4 13 2.6 1.7
 4 -1 13 3.1 1.1
 -4 2 -13 20.2 1.8
 -4 2 -13 23.3 2
 2 2 -13 17.8 1.5
 -4 2 -13 21.8 1.7
 -4 2 -13 20.3 1.6
 4 -2 13 21.5 1.7
 -2 -2 13 27.1 3.3
 -2 -2 13 27.8 2.8
 -2 4 13 23.7 2.7
 4 -2 13 25.4 2
 -2 -2 13 27.2 3.7
 -4 3 -13 21.8 1.7
 -4 3 -13 20.5 1.9
 1 -4 -13 17.8 1.5
 -4 3 -13 20.4 1.5
 -4 3 -13 20.3 1.7
 4 -3 13 26.3 2.8
 -3 -1 13 23 2.6
 4 -3 13 19.2 1.7
 -4 4 -13 3.4 1.2
 -4 4 -13 4.9 1.2
 0 -4 -13 3.7 0.8
 -4 4 -13 4.7 1.4
 -4 4 -13 4.7 0.7
 -4 0 13 6 1.5
 4 -4 13 7.7 2.2
 0 4 13 4.6 0.8
 0 4 13 3.2 1.7
 -4 5 -13 0.9 0.8
 -4 5 -13 2.2 0.9
 5 -1 -13 2.2 0.5
 5 -1 -13 3.2 0.7
 -4 5 -13 2.1 0.5
 -1 -4 -13 1.4 0.7
 -4 5 -13 1.7 0.6
 1 4 13 5.8 1.9
 4 -5 13 1.3 0.8
 4 -5 13 3.9 1.7
 1 4 13 3.5 0.9
 -5 1 13 2.3 1.3
 -2 -4 -13 1.8 0.6
 6 -2 -13 2.7 0.5
 -4 6 -13 2.1 0.4
 6 -2 -13 3.5 0.7
 -4 6 -13 1.3 0.5
 4 -6 13 3.3 0.7
 2 4 13 3.8 0.9
 1 4 -13 12.8 1.2
 -5 1 -13 15.5 1.3
 4 -5 -13 13.2 1.3
 -5 1 -13 16.3 1.3
 -5 1 -13 13 1.4
 4 -5 -13 14.5 1.5
 -5 1 -13 15.6 1.1
 -1 -4 13 20.8 3.4
 5 -1 13 14.4 1.4
 -1 -4 13 12.8 1.2
 -5 2 -13 22.2 1.6
 3 -5 -13 24.8 1.7
 -5 2 -13 22.3 1.6
 -5 2 -13 20.1 1.8
 3 -5 -13 25.3 1.9
 -5 2 -13 22.8 1.5
 -2 -3 13 24.1 1.5
 5 -2 13 24.6 1.7
 -3 5 13 30.6 2.9
 -5 3 -13 8 1.1
 -5 3 -13 8.9 1.1
 2 -5 -13 11.4 1.3
 -5 3 -13 7.6 1
 2 -5 -13 6.2 1
 3 2 -13 9.2 1
 -5 3 -13 8.5 1.2
 5 -3 13 9 1.2
 5 -3 13 9.7 1.1
 -4 -1 13 9.6 2.1
 0 5 13 11.5 3.3
 2 4 -13 0.8 0.6
 4 -6 -13 0.7 0.6
 4 -6 -13 1.3 0.5
 -6 2 -13 1.1 0.6
 -6 2 -13 0.7 0.4
 6 -2 13 1.5 0.6
 -6 3 -13 4.3 0.7
 -6 3 -13 3.4 0.8
 3 -6 -13 3.3 0.7
 -6 3 -13 2.8 0.5
 3 -6 -13 2.2 0.6
 3 3 -13 4.3 0.7
 6 -3 13 3.2 0.6
 -6 4 -13 1.1 0.4
 -6 4 -13 0.8 0.6
 2 -6 -13 2.1 0.6
 2 -6 -13 1.6 0.8
 0 0 -14 0.9 0.8
 0 0 14 -4.6 21.3
 0 0 14 2 1.4
 0 1 -14 29.4 2.1
 1 -1 -14 27.7 2
 -1 0 -14 26.2 1.6
 1 -1 -14 27.6 2
 -1 0 -14 28.1 2.2
 -1 1 14 30.8 2.8
 1 0 14 27.6 3
 1 0 14 27.5 1.8
 -1 1 14 32.7 3.5
 0 -1 14 26.9 2.9
 1 0 14 5.1 13.4
 -1 1 -14 0.1 0.7
 0 -1 -14 0.3 0.7
 1 0 -14 0.7 0.7
 1 0 -14 0 0.7
 -1 1 -14 0.2 0.5
 1 0 -14 0 0.7
 1 -1 14 0.3 0.7
 -1 0 14 1.2 1.3
 1 -1 14 -0.2 1
 -1 0 14 0.7 1
 1 -1 14 -9.1 11.6
 0 1 14 0 1.3
 2 -1 -14 32 2.2
 -1 -1 -14 32.9 2.3
 -1 2 -14 37.7 2.4
 2 -1 -14 36.6 2.4
 1 1 14 38.2 3.9
 -2 1 14 42.5 4.4
 1 1 14 32.7 2.1
 1 -2 14 40.5 3.5
 -2 1 14 33.8 3.1
 1 -2 14 35.2 2.2
 1 1 14 22.8 21.2
 1 -2 14 35.5 3.4
 -2 -1 -14 1.8 0.6
 3 -2 -14 1.6 0.9
 -1 3 -14 3.7 0.9
 -2 -1 -14 2.6 0.9
 3 -2 -14 3.5 1
 -3 2 14 1 1.3
 1 -3 14 2.1 0.8
 1 -3 14 2.2 1.3
 2 1 14 3.2 1.5
 1 -3 14 7 18.9
 1 -3 14 5.8 2
 -2 0 -14 74.39 3.8
 -2 0 -14 68.99 3.3
 -2 0 -14 72.29 3.8
 2 -2 -14 74.09 3.7
 2 -2 -14 68.19 3.8
 0 2 -14 71.09 3.7
 0 -2 14 64.39 19.8
 0 -2 14 72.99 5
 2 0 14 66.19 3.4
 2 0 14 72.29 4.9
 -2 2 14 73.69 4.6
 0 -2 14 83.69 5.2
 -2 2 14 78.79 5.7
 -2 1 -14 29.9 2.3
 -2 1 -14 32.3 2.2
 1 1 -14 36.3 2.2
 -2 1 -14 33.4 2.3
 1 -2 -14 30.6 2.1
 -2 1 -14 36.4 1.9
 -1 2 14 37.9 3.2
 2 -1 14 34.1 5
 2 -1 14 37.4 13.4
 -1 -1 14 33.4 4.6
 2 -1 14 35 2.1
 -2 2 -14 46.4 2.2
 2 0 -14 45.6 2.4
 0 -2 -14 42.6 2.7
 2 0 -14 44.7 2.6
 2 0 -14 37.6 2.4
 -2 2 -14 47.8 2.7
 -2 2 -14 39.9 2.9
 2 -2 14 73.99 19.9
 2 -2 14 41.6 3.4
 2 -2 14 42 2.5
 -2 0 14 52.19 4.8
 0 2 14 47.9 4.1
 -2 0 14 48.5 3.5
 3 -1 -14 9.9 1.3
 -1 -2 -14 9.2 1.3
 -2 3 -14 10.2 1.3
 -2 3 -14 8.6 0.9
 -2 3 -14 11.8 1.2
 3 -1 -14 10.1 1.2
 -2 3 -14 7 1.1
 2 -3 14 14.4 2.8
 1 2 14 13.5 2.4
 2 -3 14 10.8 1.8
 2 -3 14 7.5 1.1
 2 -3 14 -4 9.9
 -3 1 14 10 1.7
 -2 -2 -14 42.3 2.6
 4 -2 -14 47.3 2.5
 -2 4 -14 48.9 2.6
 4 -2 -14 44.3 2.6
 2 -4 14 55.09 4
 2 -4 14 34.1 17.4
 2 -4 14 54.59 3.8
 -4 2 14 54.79 3.7
 2 -4 14 49 2.7
 -2 5 -14 4.8 0.9
 5 -3 -14 6.2 0.8
 5 -3 -14 6.5 0.9
 -3 -2 -14 6.6 1
 2 -5 14 6.2 0.9
 3 2 14 7.4 0.9
 -3 -1 -14 17.8 1.5
 -3 -1 -14 17.4 1.4
 4 -3 -14 16.7 1.5
 4 -3 -14 18.1 1.4
 3 1 14 17.4 1.3
 1 -4 14 18.4 1.4
 -3 0 -14 0.5 0.5
 -3 0 -14 1.3 0.8
 3 -3 -14 -0.5 1.3
 -3 0 -14 0.9 0.6
 0 3 -14 0.5 0.6
 3 -3 -14 1 0.8
 -3 0 -14 1 1.3
 0 -3 14 1.8 1
 0 -3 14 1.6 1.4
 3 0 14 1.6 1.3
 0 -3 14 -0.3 1.3
 -3 1 -14 2.5 0.8
 -3 1 -14 3 0.7
 2 -3 -14 2.5 0.9
 -3 1 -14 3 1
 1 2 -14 1.8 0.7
 -3 1 -14 2.8 0.8
 2 -3 -14 2.8 0.9
 -1 -2 14 2.9 1.7
 3 -1 14 2.1 0.6
 3 -1 14 3.8 1.5
 -2 3 14 2.9 1.9
 -3 2 -14 7.8 1.1
 -3 2 -14 8.4 1
 -3 2 -14 7.7 1.3
 1 -3 -14 7.6 1
 -3 2 -14 7.6 1.2
 -1 3 14 14.7 3
 3 -2 14 7.1 1.1
 3 -2 14 12.7 10
 -2 -1 14 14.8 2.9
 -3 3 -14 12.1 1.3
 0 -3 -14 11 1.3
 -3 3 -14 13.3 1.4
 -3 3 -14 12.2 1.1
 3 -3 14 13.3 1.4
 3 -3 14 15.6 13.9
 4 -1 -14 9.7 1.1
 -3 4 -14 9.5 0.9
 -3 4 -14 12.7 1.1
 -1 -3 -14 9.1 1.2
 -3 4 -14 8.8 1.1
 4 -1 -14 10.4 1
 3 -4 14 9 1.2
 5 -2 -14 2.9 0.6
 -3 5 -14 2.9 0.5
 -2 -3 -14 3 0.7
 -3 5 -14 1.7 0.5
 5 -2 -14 3.9 0.8
 3 -5 14 2.1 0.7
 5 -4 -14 3.3 0.7
 -1 5 -14 2.6 0.6
 -4 -1 -14 2.8 0.6
 5 -4 -14 3.1 0.6
 1 -5 14 3.4 0.6
 -4 0 -14 1.2 0.6
 -4 0 -14 0.7 0.9
 4 -4 -14 1.8 0.8
 -4 0 -14 1.5 0.6
 4 -4 -14 1.1 0.6
 0 4 -14 0.5 0.6
 4 0 14 3.1 1
 0 -4 14 0.5 0.5
 -4 1 -14 15.3 1.7
 -4 1 -14 18.3 1.5
 -4 1 -14 16.9 1.2
 1 3 -14 18.7 1.7
 3 -4 -14 20 1.6
 3 -4 -14 17.5 1.5
 -1 -3 14 18.1 1.4
 2 -4 -14 48.7 2.6
 -4 2 -14 43.4 2.7
 -4 2 -14 45.4 2.3
 -4 2 -14 48.8 2.6
 2 -4 -14 51.49 2.8
 -4 2 -14 46.7 2.6
 -4 5 -14 2.6 0.6
 -1 -4 -14 2.3 0.5
 4 -5 14 2.4 0.6
 4 -5 -14 4.2 0.8
 1 4 -14 4 0.7
 4 -5 -14 2.9 0.6
 -5 1 -14 3.1 0.5
 -5 1 -14 3.1 0.6
 -1 -4 14 2.6 0.5
 3 -5 -14 6.2 0.8
 3 -5 -14 6.1 0.9
 -5 2 -14 5 0.6
 -5 2 -14 7.8 0.9
 -5 2 -14 6 0.8
 -2 -3 14 5.1 0.8
 2 -5 -14 2.5 0.6
 2 -5 -14 2.7 0.7
 -5 3 -14 2.2 0.5
 -5 3 -14 3 0.6
 -5 3 -14 1.4 0.6
 -3 -2 14 2.9 0.6
 -5 4 -14 4.7 0.8
 1 -5 -14 2.1 0.6
 -5 4 -14 2.3 0.4
 1 -5 -14 2.2 0.7
 -5 4 -14 2.1 0.5
 5 -4 14 2.5 0.5
 0 0 -15 16.2 1.2
 0 0 -15 15.6 1.3
 0 0 -15 15.4 1.5
 1 -1 -15 3.5 0.7
 0 1 -15 4 0.8
 1 -1 -15 3.9 0.8
 -1 0 -15 5.7 1.3
 1 -1 -15 4.7 0.9
 1 0 15 4.1 0.7
 1 0 15 6.8 1.9
 -1 1 15 8.5 2.8
 0 -1 15 6.1 1.8
 1 0 -15 7.2 0.9
 0 -1 -15 8 1.1
 -1 1 -15 11.8 1.5
 1 -1 15 35.7 17.7
 1 -1 15 9.3 1
 -1 0 15 13.4 3.2
 -1 -1 -15 1.3 0.7
 -1 2 -15 0.9 0.6
 2 -1 -15 2.3 0.6
 2 -1 -15 1.6 0.6
 1 -2 15 0.5 1.6
 1 1 15 2.8 1.7
 1 -2 15 1.2 0.6
 2 0 15 5 1.7
 -2 1 -15 2.8 0.5
 1 -2 -15 1 0.8
 -2 1 -15 1.6 0.7
 1 -2 -15 3 0.7
 1 -2 -15 1.3 0.7
 2 -1 15 6.3 16.9
 -1 -1 15 1.4 2
 2 -1 15 3.8 1.8
 0 2 15 15.2 2.7
 2 -2 15 19 2.7
 4 -2 -15 10.4 0.8
 -2 4 -15 6.7 0.9
 4 -2 -15 9.1 0.9
 -2 -2 -15 6.3 0.9
 2 -4 15 8.1 1
 -1 4 -15 1.6 0.5
 4 -3 -15 1.9 0.5
 -3 -1 -15 1.6 0.5
 4 -3 -15 2.6 0.9
 1 -4 15 0.9 0.5
 3 -3 -15 10.3 1.3
 0 3 -15 8.1 0.9
 3 -3 -15 7.5 1.2
 -3 0 -15 9 1
 0 -3 15 9.3 1
 -3 3 -15 22.3 1.3
 -3 3 -15 22.9 1.5
 3 -3 15 22.7 1.5
 -3 4 -15 0.2 0.4
 -1 -3 -15 0.1 0.4
 3 -4 15 0.5 0.5
 3 -4 -15 1.2 0.5
 -4 1 -15 1.1 0.5
 3 -4 -15 0.8 0.6
 -1 -3 15 1.1 0.5
 2 -4 -15 7.2 0.9
 -4 2 -15 7.3 0.7
 2 -4 -15 8.2 1
 -4 2 -15 7.7 0.9
 -2 -2 15 7 0.8
 -4 3 -15 -0.3 0.3
 1 -4 -15 0.2 0.5
 1 -4 -15 0.2 0.5
 -1 0 -16 -0.2 0.4
 0 1 -16 -0.3 0.4
 1 -1 -16 0.7 0.5
 0 -1 16 0 0.4
 -1 1 16 0.5 0.3
 0 -1 -16 0 0.5
 0 -1 -16 0.1 0.7
 -1 1 -16 0.6 0.5
 -1 0 16 0.2 0.4
 1 -1 16 0.3 0.4
 -1 2 -16 1.1 0.5
 -1 -1 -16 1.8 0.6
 -1 -1 -16 1.5 0.5
 -1 -1 -16 1.9 0.6
 1 -2 16 1.4 0.5
 0 2 -16 1.8 0.5
 2 -2 -16 3.4 0.6
 -2 0 -16 1.9 0.5
 2 -2 -16 2.4 0.5
 0 -2 16 1.8 0.5
 1 -2 -16 2 0.6
 -2 1 -16 1.7 0.5
 1 -2 -16 1 0.6
 -1 -1 16 1.6 0.5
 0 -2 -16 3.1 0.7
 0 -2 -16 3 0.7
 -2 2 -16 3.3 0.6
 2 -2 16 2.6 0.5

_iucr_refine_instructions_details
;
TITL ssy_B1_hexagonal_zhubin_0m_a.res in P3(1)21
    ssy_b1_hexagonal_zhubin_0m_a.res
    created by SHELXL-2018/3 at 12:22:45 on 04-Jun-2021
REM Old TITL ssy_B1_hexagonal_zhubin_0m in P3(1)21
REM SHELXT solution in P3(1)21: R1 0.273, Rweak 0.054, Alpha 0.013
REM <I/s> 3.258 for 10 systematic absences, Orientation as input
REM Flack x = 0.327 ( 0.039 ) from 393 Parsons' quotients
REM Formula found by SHELXT: C6 O2
CELL 1.54178 8.4092 8.4092 13.6772 90 90 120
ZERR 3 0.0004 0.0004 0.0012 0 0 0
LATT -1
SYMM -Y,+X-Y,0.333+Z
SYMM +Y-X,-X,0.667+Z
SYMM +Y,+X,-Z
SYMM -Y+X,-Y,0.667-Z
SYMM -X,-X+Y,0.333-Z
SFAC C H O
UNIT 42 30 6

L.S. 10
PLAN  20
SIZE 0.4 0.3 0.3
TEMP 23.85
BOND
LIST 6
fmap 2
acta
REM <olex2.extras>
REM <HklSrc "%.\\ssy_B1_hexagonal_zhubin_0m_a.hkl">
REM </olex2.extras>

WGHT    0.149700    0.026400
FVAR       3.25261
O001  3    0.741710    0.688664    0.612230    11.00000    0.13272    0.09074 =
         0.10744    0.03096    0.02852    0.07400
C002  1    0.821140    1.115893    0.507045    11.00000    0.07474    0.06668 =
         0.08494    0.00552   -0.01085    0.03639
AFIX  43
H002  2    0.857010    1.101904    0.444808    11.00000   -1.20000
AFIX   0
C003  1    0.768724    0.977498    0.575513    11.00000    0.05341    0.06350 =
         0.07862    0.00066   -0.00530    0.03264
C004  1    0.773842    0.809084    0.552685    11.00000    0.06574    0.06561 =
         0.08387    0.00848    0.00286    0.03910
C005  1    0.715176    0.998601    0.668874    11.00000    0.07826    0.09061 =
         0.08697   -0.00162    0.00081    0.05186
AFIX  43
H005  2    0.680249    0.906109    0.715239    11.00000   -1.20000
AFIX   0
C006  1    0.714531    1.157339    0.691670    11.00000    0.10877    0.10642 =
         0.11559   -0.03002   -0.01586    0.07082
AFIX  43
H006  2    0.678621    1.172252    0.753714    11.00000   -1.20000
AFIX   0
C007  1    0.820175    1.274664    0.531133    11.00000    0.10517    0.06761 =
         0.12662   -0.00048   -0.03129    0.04583
AFIX  43
H007  2    0.855544    1.368038    0.485273    11.00000   -1.20000
AFIX   0
C008  1    0.766724    1.294337    0.623201    11.00000    0.11732    0.08359 =
         0.13923   -0.03415   -0.03780    0.06287
AFIX  43
H008  2    0.765848    1.401328    0.639345    11.00000   -1.20000
AFIX   0
HKLF 4


REM  ssy_B1_hexagonal_zhubin_0m_a.res in P3(1)21
REM wR2 = 0.210981, GooF = S = 1.24543, Restrained GooF = 1.24543 for all data
REM R1 = 0.130407 for 996 Fo > 4sig(Fo) and 0.130698 for all 1015 data
REM 73 parameters refined using 0 restraints

END  
     
WGHT      0.1497      0.0264 

REM Highest difference peak  0.541,  deepest hole -0.839,  1-sigma level  0.276
Q1    1   1.0000  1.5958  0.6667  10.50000  0.05    0.54
Q2    1   0.5450  1.1525  0.8609  11.00000  0.05    0.42
Q3    1   0.5359  0.6615  0.7341  11.00000  0.05    0.41
Q4    1   1.0210  1.1106  0.5452  11.00000  0.05    0.40
Q5    1   1.0616  1.1822  0.4570  11.00000  0.05    0.35

  REM The information below was added by Olex2.
  REM
  REM R1 = 0.130407 for 996 Fo > 4sig(Fo) and 0.130698 for all 13836 data
  REM n/a parameters refined using n/a restraints
  REM Highest difference peak 0.54, deepest hole -0.84
  REM Mean Shift 0, Max Shift 0.000.

  REM +++ Tabular Listing of Refinement Information +++
  REM R1_all = 0.130698
  REM R1_gt = 0.130407
  REM wR_ref = 0.210981
  REM GOOF = 1.24543
  REM Shift_max = 0.000
  REM Shift_mean = 0
  REM Reflections_all = 13836
  REM Reflections_gt = 996
  REM Parameters = n/a
  REM Hole = -0.84
  REM Peak = 0.54
  REM Flack = 0.09(6)

  
;
_olex2_submission_special_instructions  'No special instructions were received'
