# Supplementary material for: Scale effect of circularly polarized luminescent signal of matter
Source: Natl Sci Rev. 2023 Mar 17;10(5):nwad072. doi: 10.1093/nsr/nwad072 (PMC10243995; doi:10.1093/nsr/nwad072)
Supplement: nwad072_Supplemental_Files [file nwad072_supplemental_files.zip › Benzil P3221.cif]

data_b_2_20210603_1th_0m_a
_audit_creation_date               2021-06-04
_audit_creation_method
;
Olex2 1.2
(compiled 2018.05.29 svn.r3508 for OlexSys, GUI svn.r5506)
;
_shelx_SHELXL_version_number       '2018/3'
_audit_contact_author_address      ?
_audit_contact_author_email        ?
_audit_contact_author_name         ''
_audit_contact_author_phone        ?
_publ_contact_author_id_orcid      ?
_publ_section_references
;
Dolomanov, O.V., Bourhis, L.J., Gildea, R.J, Howard, J.A.K. & Puschmann, H.
 (2009), J. Appl. Cryst. 42, 339-341.

Sheldrick, G.M. (2008). Acta Cryst. A64, 112-122.
;
_chemical_name_common              ?
_chemical_name_systematic          ?
_chemical_formula_moiety           'C14 H10 O2'
_chemical_formula_sum              'C14 H10 O2'
_chemical_formula_weight           210.22
_chemical_absolute_configuration   ?
_chemical_melting_point            ?
loop_
  _atom_type_symbol
  _atom_type_description
  _atom_type_scat_dispersion_real
  _atom_type_scat_dispersion_imag
  _atom_type_scat_source
 'C' 'C' 0.0181 0.0091 'International Tables Vol C Tables 4.2.6.8 and 6.1.1.4'
 'H' 'H' 0.0000 0.0000 'International Tables Vol C Tables 4.2.6.8 and 6.1.1.4'
 'O' 'O' 0.0492 0.0322 'International Tables Vol C Tables 4.2.6.8 and 6.1.1.4'

_shelx_space_group_comment
;
The symmetry employed for this shelxl refinement is uniquely defined
by the following loop, which should always be used as a source of
symmetry information in preference to the above space-group names.
They are only intended as comments.
;
_space_group_crystal_system        'trigonal'
_space_group_IT_number             154
_space_group_name_H-M_alt          'P 32 2 1'
_space_group_name_Hall             'P 32 2"'
loop_
  _space_group_symop_operation_xyz
 'x, y, z'
 '-y, x-y, z+2/3'
 '-x+y, -x, z+1/3'
 'y, x, -z'
 'x-y, -y, -z+1/3'
 '-x, -x+y, -z+2/3'

_cell_length_a                     8.4105(2)
_cell_length_b                     8.4105(2)
_cell_length_c                     13.6718(7)
_cell_angle_alpha                  90
_cell_angle_beta                   90
_cell_angle_gamma                  120
_cell_volume                       837.53(6)
_cell_formula_units_Z              3
_cell_measurement_reflns_used      4397
_cell_measurement_temperature      295(2)
_cell_measurement_theta_max        68.12
_cell_measurement_theta_min        3.23
_shelx_estimated_absorpt_T_max     ?
_shelx_estimated_absorpt_T_min     ?
_exptl_absorpt_coefficient_mu      0.671
_exptl_absorpt_correction_T_max    0.7531
_exptl_absorpt_correction_T_min    0.6484
_exptl_absorpt_correction_type     'none'
_exptl_absorpt_process_details
;
SADABS-2016/2 (Bruker,2016/2) was used for absorption correction.
wR2(int) was 0.1535 before and 0.0611 after correction.
The Ratio of minimum to maximum transmission is 0.8610.
The \l/2 correction factor is Not present.
;
_exptl_absorpt_special_details     ?
_exptl_crystal_colour              ?
_exptl_crystal_density_diffrn      1.250
_exptl_crystal_density_meas        ?
_exptl_crystal_density_method      ?
_exptl_crystal_description         ?
_exptl_crystal_F_000               330
_exptl_crystal_size_max            ?
_exptl_crystal_size_mid            ?
_exptl_crystal_size_min            ?
_exptl_transmission_factor_max     ?
_exptl_transmission_factor_min     ?
_diffrn_reflns_av_R_equivalents    0.0448
_diffrn_reflns_av_unetI/netI       0.0280
_diffrn_reflns_Laue_measured_fraction_full  0.987
_diffrn_reflns_Laue_measured_fraction_max  0.982
_diffrn_reflns_limit_h_max         10
_diffrn_reflns_limit_h_min         -10
_diffrn_reflns_limit_k_max         9
_diffrn_reflns_limit_k_min         -10
_diffrn_reflns_limit_l_max         15
_diffrn_reflns_limit_l_min         -15
_diffrn_reflns_number              22666
_diffrn_reflns_point_group_measured_fraction_full  0.985
_diffrn_reflns_point_group_measured_fraction_max  0.981
_diffrn_reflns_theta_full          67.679
_diffrn_reflns_theta_max           68.150
_diffrn_reflns_theta_min           6.075
_diffrn_ambient_temperature        295.0
_diffrn_detector_area_resol_mean   ?
_diffrn_measured_fraction_theta_full  0.987
_diffrn_measured_fraction_theta_max  0.982
_diffrn_measurement_device_type    'Bruker APEX-II CCD'
_diffrn_measurement_method         '\f and \w scans'
_diffrn_radiation_type             CuK\a
_diffrn_radiation_wavelength       1.54178
_diffrn_source                     ?
_diffrn_standards_number           0
_reflns_Friedel_coverage           0.651
_reflns_Friedel_fraction_full      0.983
_reflns_Friedel_fraction_max       0.978
_reflns_number_gt                  969
_reflns_number_total               1007
_reflns_special_details
;
 Reflections were merged by SHELXL according to the crystal
 class for the calculation of statistics and refinement.
 
 _reflns_Friedel_fraction is defined as the number of unique
 Friedel pairs measured divided by the number that would be
 possible theoretically, ignoring centric projections and
 systematic absences.
;
_reflns_threshold_expression       'I > 2\s(I)'
_computing_cell_refinement         'SAINT V8.40B (?, 2016)'
_computing_data_collection         ?
_computing_data_reduction          'SAINT V8.40B (?, 2016)'
_computing_molecular_graphics      'Olex2 (Dolomanov et al., 2009)'
_computing_publication_material    'Olex2 (Dolomanov et al., 2009)'
_computing_structure_refinement    'XL (Sheldrick, 2008)'
_computing_structure_solution      'SHELXT 2018/2 (Sheldrick, 2018)'
_refine_diff_density_max           0.260
_refine_diff_density_min           -0.294
_refine_diff_density_rms           0.098
_refine_ls_abs_structure_details
;
 Flack x determined using 360 quotients [(I+)-(I-)]/[(I+)+(I-)]
 (Parsons, Flack and Wagner, Acta Cryst. B69 (2013) 249-259).
;
_refine_ls_abs_structure_Flack     0.09(5)
_refine_ls_extinction_coef         .
_refine_ls_extinction_method       none
_refine_ls_goodness_of_fit_ref     1.203
_refine_ls_hydrogen_treatment      constr
_refine_ls_matrix_type             full
_refine_ls_number_parameters       73
_refine_ls_number_reflns           1007
_refine_ls_number_restraints       0
_refine_ls_R_factor_all            0.0600
_refine_ls_R_factor_gt             0.0587
_refine_ls_restrained_S_all        1.203
_refine_ls_shift/su_max            0.000
_refine_ls_shift/su_mean           0.000
_refine_ls_structure_factor_coef   Fsqd
_refine_ls_weighting_details      
 'w=1/[\s^2^(Fo^2^)+(0.0715P)^2^+0.0610P] where P=(Fo^2^+2Fc^2^)/3'
_refine_ls_weighting_scheme        calc
_refine_ls_wR_factor_gt            0.1354
_refine_ls_wR_factor_ref           0.1370
_refine_special_details            ?
_olex2_refinement_description
;
1. Fixed Uiso
 At 1.2 times of:
  All C(H) groups
2.a Aromatic/amide H refined with riding coordinates:
 C003(H003), C005(H005), C006(H006), C007(H007), C008(H008)
;
_atom_sites_solution_hydrogens     geom
_atom_sites_solution_primary       ?
_atom_sites_solution_secondary     ?
loop_
  _atom_site_label
  _atom_site_type_symbol
  _atom_site_fract_x
  _atom_site_fract_y
  _atom_site_fract_z
  _atom_site_U_iso_or_equiv
  _atom_site_adp_type
  _atom_site_occupancy
  _atom_site_site_symmetry_order
  _atom_site_calc_flag
  _atom_site_refinement_flags_posn
  _atom_site_refinement_flags_adp
  _atom_site_refinement_flags_occupancy
  _atom_site_disorder_assembly
  _atom_site_disorder_group
 O001 O 0.2586(4) 0.3109(3) 0.38797(17) 0.1065(8) Uani 1 1 d . . . . .
 C002 C 0.2311(3) 0.0223(3) 0.42410(18) 0.0674(6) Uani 1 1 d . . . . .
 C003 C 0.1793(4) -0.1153(4) 0.4928(2) 0.0787(8) Uani 1 1 d . . . . .
 H003 H 0.143923 -0.101086 0.555119 0.094 Uiso 1 1 calc R . . . .
 C004 C 0.2263(4) 0.1910(4) 0.44741(19) 0.0735(7) Uani 1 1 d . . . . .
 C005 C 0.2845(4) 0.0008(5) 0.3314(2) 0.0856(8) Uani 1 1 d . . . . .
 H005 H 0.319480 0.093245 0.285013 0.103 Uiso 1 1 calc R . . . .
 C006 C 0.2856(5) -0.1572(6) 0.3085(3) 0.1064(11) Uani 1 1 d . . . . .
 H006 H 0.321850 -0.171808 0.246462 0.128 Uiso 1 1 calc R . . . .
 C007 C 0.1804(6) -0.2741(5) 0.4685(3) 0.1020(11) Uani 1 1 d . . . . .
 H007 H 0.145078 -0.367465 0.514338 0.122 Uiso 1 1 calc R . . . .
 C008 C 0.2336(6) -0.2937(5) 0.3767(3) 0.1125(13) Uani 1 1 d . . . . .
 H008 H 0.234331 -0.400707 0.360542 0.135 Uiso 1 1 calc R . . . .

loop_
  _atom_site_aniso_label
  _atom_site_aniso_U_11
  _atom_site_aniso_U_22
  _atom_site_aniso_U_33
  _atom_site_aniso_U_23
  _atom_site_aniso_U_13
  _atom_site_aniso_U_12
 O001 0.138(2) 0.0958(15) 0.1102(14) 0.0321(12) 0.0296(14) 0.0769(15)
 C002 0.0586(12) 0.0698(14) 0.0793(14) 0.0005(11) -0.0066(10) 0.0362(11)
 C003 0.0782(16) 0.0712(16) 0.0875(15) 0.0035(12) -0.0120(13) 0.0379(13)
 C004 0.0686(14) 0.0721(15) 0.0876(15) 0.0094(13) 0.0021(11) 0.0409(12)
 C005 0.0834(17) 0.096(2) 0.0896(17) -0.0005(14) -0.0006(15) 0.0542(16)
 C006 0.113(3) 0.113(3) 0.116(2) -0.028(2) -0.013(2) 0.074(2)
 C007 0.110(3) 0.0741(18) 0.124(3) -0.0007(17) -0.031(2) 0.0483(18)
 C008 0.125(3) 0.090(2) 0.144(3) -0.032(2) -0.040(2) 0.070(2)

_geom_special_details
;
 All esds (except the esd in the dihedral angle between two l.s. planes)
 are estimated using the full covariance matrix.  The cell esds are taken
 into account individually in the estimation of esds in distances, angles
 and torsion angles; correlations between esds in cell parameters are only
 used when they are defined by crystal symmetry.  An approximate (isotropic)
 treatment of cell esds is used for estimating esds involving l.s. planes.
;
loop_
  _geom_bond_atom_site_label_1
  _geom_bond_atom_site_label_2
  _geom_bond_distance
  _geom_bond_site_symmetry_2
  _geom_bond_publ_flag
 O001 C004 1.216(3) . ?
 C002 C003 1.381(3) . ?
 C002 C004 1.474(3) . ?
 C002 C005 1.386(4) . ?
 C003 C007 1.380(4) . ?
 C004 C004 1.528(5) 4_556 ?
 C005 C006 1.370(5) . ?
 C006 C008 1.370(5) . ?
 C007 C008 1.370(5) . ?

loop_
  _geom_angle_atom_site_label_1
  _geom_angle_atom_site_label_2
  _geom_angle_atom_site_label_3
  _geom_angle
  _geom_angle_site_symmetry_1
  _geom_angle_site_symmetry_3
  _geom_angle_publ_flag
 C003 C002 C004 120.7(2) . . ?
 C003 C002 C005 120.0(3) . . ?
 C005 C002 C004 119.3(2) . . ?
 C007 C003 C002 119.7(3) . . ?
 O001 C004 C002 123.5(3) . . ?
 O001 C004 C004 116.9(2) . 4_556 ?
 C002 C004 C004 119.5(2) . 4_556 ?
 C006 C005 C002 119.7(3) . . ?
 C005 C006 C008 120.2(3) . . ?
 C008 C007 C003 119.8(3) . . ?
 C007 C008 C006 120.6(3) . . ?

loop_
  _refln_index_h
  _refln_index_k
  _refln_index_l
  _refln_F_squared_meas
  _refln_F_squared_sigma
 -1 1 0 1346.37 49.8
 -1 1 0 1471.85 50.59
 1 0 0 1311.17 50.19
 -1 0 0 1448.56 51.19
 0 1 0 1309.07 49.9
 0 1 0 1420.46 49.9
 -1 0 0 1463.85 51.09
 1 -2 0 2284.37 85.39
 1 1 0 2507.15 85.89
 -2 1 0 2267.37 86.29
 2 -1 0 2442.36 84.99
 -1 2 0 2451.35 84.39
 -1 -1 0 2187.18 87.69
 2 -3 0 259.67 10.7
 -1 -2 0 276.87 10.4
 -1 -2 0 269.37 9.6
 1 -3 0 299.27 10.7
 -3 2 0 283.17 10.1
 -2 -1 0 249.28 9.9
 3 -2 0 277.27 10.8
 -2 -1 0 262.97 10.3
 3 -2 0 281.07 10.4
 -2 -1 0 270.67 10.6
 0 -3 0 19 0.8
 0 -3 0 19.4 1.2
 3 0 0 18.1 0.9
 3 0 0 20 0.9
 -3 3 0 19.6 1.6
 3 0 0 23.7 1.8
 3 0 0 17.9 1
 0 -3 0 20 1
 0 -3 0 20.2 1.1
 -3 3 0 20.8 1.6
 -3 3 0 19.4 1.2
 0 -3 0 18.2 0.9
 -3 3 0 17.8 1
 3 0 0 18.3 1
 -3 3 0 19.5 1.2
 -3 3 0 19.2 0.9
 3 0 0 18.8 1.6
 -3 3 0 18.6 1
 0 -3 0 18.4 1.2
 0 -3 0 21.5 0.9
 -3 3 0 19.6 1.2
 0 -3 0 18 1
 -3 3 0 18.9 0.8
 0 -3 0 18.5 1
 -3 3 0 19.8 1
 -3 0 0 18.5 1.1
 3 -3 0 18.9 0.9
 -3 0 0 16.5 1
 -3 0 0 18.5 1
 3 -3 0 18.9 0.8
 0 3 0 18.6 0.9
 0 3 0 20.3 0.9
 0 3 0 19.6 0.8
 3 -3 0 19 1.1
 3 -3 0 18.7 2
 0 3 0 19.4 1.6
 0 3 0 18.5 0.9
 3 -3 0 17.8 1.3
 0 3 0 18.7 1.5
 3 -3 0 19.6 1
 3 -3 0 19.6 0.9
 3 -3 0 21.4 1.8
 0 3 0 19.7 1
 0 3 0 18.7 1
 -3 0 0 20.2 1.1
 0 3 0 16.2 1.5
 3 -3 0 19.2 0.9
 -4 1 0 190.38 7.2
 3 -4 0 195.78 8.6
 1 3 0 200.98 8.2
 -4 1 0 200.28 8
 3 -4 0 192.98 6.9
 3 -4 0 193.58 7.7
 1 3 0 193.38 7.7
 -4 1 0 173.28 8.9
 -4 1 0 183.98 8
 3 -4 0 183.68 7.6
 -3 4 0 194.38 7.3
 -1 -3 0 194.28 7.7
 4 -1 0 187.98 7.4
 4 -1 0 198.88 7
 4 -1 0 207.38 7.9
 -3 4 0 202.88 7.9
 4 -1 0 192.08 7.2
 -1 -3 0 195.08 7
 2 -4 0 905.41 33.2
 1 -4 0 184.88 7.5
 1 -4 0 194.08 7.9
 -4 3 0 202.48 8.3
 3 1 0 196.48 7
 1 -4 0 188.38 6.9
 -4 3 0 195.88 7.3
 -3 -1 0 192.68 7.5
 -1 4 0 195.98 8.1
 -3 -1 0 184.58 7.1
 4 -3 0 205.08 7.7
 -3 -1 0 187.28 7.4
 -4 4 0 2793.12 108.79
 4 0 0 2634.14 108.29
 0 -4 0 2942.91 101.39
 0 4 0 2995.8 102.99
 4 -4 0 2735.43 104.79
 1 4 0 174.68 8.6
 1 4 0 192.48 8.3
 1 4 0 187.58 6.8
 -5 1 0 188.68 6.9
 4 -5 0 190.68 7.8
 -5 1 0 170.18 8
 -5 1 0 160.38 9.1
 1 4 0 187.88 7
 1 4 0 178.88 6.6
 4 -5 0 186.98 6.7
 4 -5 0 160.28 7.8
 4 -5 0 187.78 6.9
 -5 1 0 181.18 6.9
 1 4 0 169.28 7.6
 -5 1 0 173.38 7.8
 -1 -4 0 187.48 7
 5 -1 0 196.98 7.6
 -4 5 0 184.28 7.7
 5 -1 0 191.38 6.7
 -4 5 0 181.38 6.6
 -1 -4 0 189.08 7.2
 -1 -4 0 177.58 6.6
 -4 5 0 168.68 6.9
 5 -1 0 191.68 8.2
 -4 5 0 186.48 7.5
 -4 5 0 201.08 8
 -4 5 0 189.48 9.1
 -1 -4 0 183.28 6.7
 -4 5 0 196.38 8.3
 -1 -4 0 172.18 6.9
 5 -1 0 179.58 7
 2 3 0 10.8 0.7
 2 3 0 13.1 0.7
 2 3 0 10.5 1.7
 -5 2 0 11.7 1.3
 3 -5 0 12 0.8
 -5 2 0 11.7 0.9
 -5 2 0 13.2 0.9
 2 3 0 12.2 1.6
 3 -5 0 11.7 0.6
 2 3 0 12.2 0.6
 2 3 0 13.5 1
 2 3 0 11.8 0.7
 -5 2 0 13 0.9
 3 -5 0 11.1 1.2
 -5 2 0 10.8 1.9
 3 -5 0 12.3 0.6
 2 3 0 13.8 1
 -3 5 0 12 0.8
 -3 5 0 11.9 1.4
 -3 5 0 11.1 0.6
 -2 -3 0 12.3 1.1
 -2 -3 0 12 0.7
 -3 5 0 11.3 0.6
 5 -2 0 12.6 1.4
 -3 5 0 11.2 0.9
 -2 -3 0 13.2 0.8
 -2 -3 0 9.2 1.3
 5 -2 0 13.4 1.5
 5 -2 0 11.6 0.6
 -3 5 0 11.3 1.3
 5 -2 0 13.3 1
 -3 5 0 11.8 1.3
 -3 5 0 10.4 1.3
 5 -2 0 13.8 0.9
 -2 -3 0 15.1 1
 5 -2 0 13.6 1.2
 5 -2 0 11.8 0.9
 -3 5 0 10.9 1.6
 5 -2 0 12.7 0.7
 -3 5 0 13.9 0.8
 -5 3 0 11.6 1.3
 3 2 0 11 0.8
 -5 3 0 12.8 1
 2 -5 0 12.2 0.7
 2 -5 0 12.6 0.6
 3 2 0 13.4 1.8
 3 2 0 12.8 0.7
 3 2 0 12.1 0.8
 2 -5 0 12.7 0.8
 -5 3 0 15.6 1.8
 3 2 0 13.4 1.7
 3 2 0 11.9 0.9
 -5 3 0 13.2 0.7
 -5 3 0 11.8 1.8
 3 2 0 13.9 0.7
 2 -5 0 13.2 0.7
 -5 3 0 13.3 1.2
 -5 3 0 11.7 0.8
 -5 3 0 12.8 0.9
 3 2 0 14.2 1
 3 2 0 14.9 1.1
 5 -3 0 11.5 0.7
 -3 -2 0 11.9 1.2
 5 -3 0 11.3 0.9
 -2 5 0 12.2 0.8
 -2 5 0 10.1 1.3
 -2 5 0 11.7 0.6
 -2 5 0 11 1.4
 5 -3 0 12 0.6
 -3 -2 0 10.7 1.2
 5 -3 0 13.6 0.9
 -3 -2 0 13.4 1
 -3 -2 0 12.6 1.2
 -3 -2 0 12.5 0.8
 5 -3 0 13.3 1.1
 -2 5 0 12.5 0.7
 -2 5 0 11.9 1.6
 5 -3 0 11.7 1
 -2 5 0 12.2 0.7
 -3 -2 0 11.6 0.8
 -2 5 0 11.2 0.9
 5 -3 0 11.4 1.4
 4 1 0 189.38 7.5
 4 1 0 180.98 6.7
 -5 4 0 182.88 6.7
 -5 4 0 194.28 7.3
 -5 4 0 188.48 8.5
 1 -5 0 181.08 7.1
 4 1 0 188.78 7
 -5 4 0 196.18 7.6
 -5 4 0 208.98 7.8
 -5 4 0 180.88 7
 4 1 0 182.68 8.6
 4 1 0 185.08 8.3
 1 -5 0 185.38 6.7
 -5 4 0 191.98 7.5
 1 -5 0 185.88 6.8
 1 -5 0 193.88 8
 -1 5 0 178.48 8.2
 -4 -1 0 183.48 6.9
 5 -4 0 171.88 7
 -1 5 0 171.28 8.5
 -4 -1 0 187.28 7.1
 -1 5 0 184.28 6.8
 -1 5 0 185.18 8.4
 5 -4 0 187.18 7.1
 5 -4 0 170.38 7.7
 5 -4 0 179.68 6.8
 -4 -1 0 176.68 6.9
 5 -4 0 188.18 7.9
 5 -4 0 176.18 7
 -1 5 0 184.38 6.6
 5 0 0 6.4 1.4
 -5 5 0 6.9 0.6
 5 0 0 6.7 0.5
 0 -5 0 5.8 0.5
 0 -5 0 8.6 0.9
 5 0 0 6.3 0.7
 0 -5 0 6.5 0.6
 -5 5 0 8.2 1.4
 -5 5 0 7.4 1.9
 -5 5 0 5.8 0.8
 -5 5 0 6 0.8
 -5 5 0 6.5 1.1
 -5 5 0 5.6 1.3
 5 0 0 7.4 1.1
 0 -5 0 6.8 0.8
 0 -5 0 7.2 0.6
 5 0 0 6.1 0.7
 -5 5 0 6.4 0.9
 5 0 0 7.3 1.2
 -5 0 0 5.5 0.7
 0 5 0 7.2 0.8
 5 -5 0 6.1 0.8
 0 5 0 6.6 0.5
 0 5 0 6.8 1.3
 0 5 0 7.2 0.6
 5 -5 0 6.4 0.8
 5 -5 0 6.2 0.8
 -5 0 0 8.5 1.3
 0 5 0 9.3 1.4
 0 5 0 7.9 0.9
 -5 0 0 5.6 0.7
 5 -5 0 5.9 0.4
 -5 0 0 8.8 1.3
 5 -5 0 5.9 0.6
 0 5 0 6.5 0.6
 -5 0 0 6.8 0.8
 0 5 0 6 0.6
 1 5 0 23.9 1.2
 1 5 0 23.3 1.6
 -6 1 0 26 1.5
 1 5 0 23.9 1.1
 -6 1 0 19.8 2.1
 -6 1 0 21.9 1.3
 -6 1 0 21 1.4
 5 -6 0 25.3 1.2
 1 5 0 26 2.4
 1 5 0 24.3 1.2
 1 5 0 22.9 2.9
 5 -6 0 22.5 1.1
 -6 1 0 23 3.3
 1 5 0 25.6 1.5
 5 -6 0 25.4 1.5
 5 -6 0 25.4 2.2
 -5 6 0 24.8 1.3
 -5 6 0 25.7 1.5
 -5 6 0 25.9 2.6
 6 -1 0 22.8 1.1
 6 -1 0 27 1.5
 -5 6 0 24.8 1.1
 6 -1 0 22.1 1.4
 -5 6 0 21 1.1
 -1 -5 0 25.1 1.6
 -5 6 0 23.3 2.3
 -5 6 0 22.9 1.6
 -5 6 0 22.1 2
 6 -1 0 23.3 1.1
 6 -1 0 25.6 2.4
 -1 -5 0 25.5 1.2
 -5 6 0 25 2.6
 -1 -5 0 24.3 1.6
 6 -1 0 22.8 1.9
 -5 6 0 22.6 2.2
 -1 -5 0 23.9 1.3
 -6 2 0 21.5 2.9
 -6 2 0 23.3 1.4
 2 4 0 25.1 1.3
 2 4 0 24 1.1
 -6 2 0 24.8 2
 4 -6 0 25.1 2.1
 2 4 0 25.8 1.6
 2 4 0 24.7 2.9
 4 -6 0 25.3 1.2
 2 4 0 25 1.2
 -6 2 0 23.2 1.7
 2 4 0 27 2.5
 4 -6 0 24.8 1.1
 4 -6 0 24.3 1.9
 -6 2 0 25.4 1.4
 2 4 0 26.2 1.6
 2 4 0 24.1 1.2
 4 -6 0 25 1.3
 4 -6 0 23.4 1.4
 -4 6 0 25.2 2.4
 -4 6 0 24.6 1.3
 -2 -4 0 23.8 1.5
 6 -2 0 28.3 2.5
 6 -2 0 22.9 1.8
 -4 6 0 25.6 2.3
 -2 -4 0 23.3 1.2
 6 -2 0 24.7 1.5
 -2 -4 0 26.3 1.6
 -4 6 0 22.3 1.4
 -4 6 0 22.5 2.5
 -4 6 0 24.3 1.1
 -2 -4 0 24.6 1.3
 6 -2 0 24.6 1.1
 -4 6 0 25.6 1.4
 -2 -4 0 25.3 1.7
 6 -2 0 27.7 1.5
 -4 6 0 25.4 2.4
 -4 6 0 25.2 1.2
 6 -2 0 25.4 1.2
 3 3 0 70.99 3
 3 3 0 72.89 3.4
 3 -6 0 72.89 2.8
 3 -6 0 76.39 2.9
 -6 3 0 76.69 3.5
 3 -6 0 73.39 3.8
 -6 3 0 73.79 5
 -6 3 0 79.89 3.1
 -6 3 0 70.39 3.7
 -6 3 0 69.89 3.2
 3 -6 0 66.69 3
 3 -6 0 76.29 2.9
 3 3 0 72.39 5
 3 3 0 72.39 2.8
 3 3 0 77.19 4.5
 -6 3 0 72.59 3.6
 -6 3 0 73.19 3.2
 3 3 0 75.49 3.3
 3 3 0 69.19 3
 3 -6 0 79.99 3
 6 -3 0 71.69 2.9
 -3 6 0 73.59 4.7
 -3 6 0 75.69 4
 -3 6 0 71.59 3.1
 6 -3 0 71.89 3.5
 6 -3 0 71.49 4
 -3 6 0 78.59 4.3
 -3 -3 0 75.49 2.9
 -3 6 0 72.09 3.3
 -3 -3 0 81.79 4.3
 6 -3 0 72.19 3.2
 -3 -3 0 75.59 2.9
 -3 6 0 73.59 4.5
 6 -3 0 71.59 2.8
 -3 -3 0 72.59 3.3
 -3 6 0 74.19 2.8
 -3 6 0 74.09 3
 -3 6 0 73.69 2.9
 -3 -3 0 76.59 3.6
 6 -3 0 73.49 3.3
 -6 4 0 24.2 1.4
 -6 4 0 25 1.3
 -6 4 0 24 1.5
 4 2 0 24.8 2.8
 4 2 0 21.6 2.2
 -6 4 0 26 2.6
 4 2 0 23.1 1.1
 2 -6 0 26.3 1.8
 4 2 0 24.3 1.3
 2 -6 0 24.8 1.1
 2 -6 0 24.3 1.3
 -6 4 0 25 1.6
 2 -6 0 24.4 1.4
 2 -6 0 25.6 1.2
 4 2 0 26.1 1.4
 -6 4 0 25 1.8
 4 2 0 24.7 1.2
 4 2 0 26.6 2.5
 -6 4 0 24.2 2.7
 -2 6 0 25.6 2.5
 6 -4 0 25.3 1.7
 -4 -2 0 22.2 1.2
 -2 6 0 24.7 1.3
 -4 -2 0 21.6 1.8
 -2 6 0 25.4 1.6
 -2 6 0 24.2 1.1
 6 -4 0 21.7 1.5
 6 -4 0 26.1 1.1
 -2 6 0 26.2 1.3
 -2 6 0 24.7 1.2
 6 -4 0 25.1 1.2
 -4 -2 0 23.3 1.3
 6 -4 0 25.1 1.5
 6 -4 0 25.3 1.5
 -2 6 0 25.8 1.5
 -2 6 0 23.9 2.4
 -4 -2 0 24.9 1.5
 6 -4 0 26.6 2.2
 -2 6 0 22.8 2.6
 1 -6 0 23 1
 -6 5 0 22.4 1.2
 5 1 0 24.6 1.4
 -6 5 0 24.3 1.9
 1 -6 0 25.3 1.7
 1 -6 0 24.6 1.2
 5 1 0 23.4 1.4
 -6 5 0 24 2
 5 1 0 22.9 2.4
 -6 5 0 23.5 1.5
 -6 5 0 28.3 2.5
 -6 5 0 24.7 2
 5 1 0 24 2.3
 5 1 0 24 1.1
 1 -6 0 25.7 1.5
 5 1 0 22.6 1.1
 -6 5 0 26.3 2.8
 5 1 0 25.7 2.2
 -1 6 0 24 1.2
 6 -5 0 23 1.6
 -1 6 0 21.8 2.5
 -1 6 0 24.5 1.6
 6 -5 0 23.4 1.5
 6 -5 0 23.9 1
 -5 -1 0 21.7 1.3
 -1 6 0 23.2 1.1
 -5 -1 0 22.5 1.3
 -1 6 0 23.2 1.2
 -1 6 0 25.8 2.8
 6 -5 0 27.3 1.7
 6 -5 0 24.2 1.2
 -5 -1 0 23.8 1.5
 6 -5 0 19.9 2.1
 -1 6 0 23 1.5
 -6 6 0 2.4 2
 0 -6 0 2.8 0.7
 6 0 0 0.5 0.5
 0 -6 0 0.4 0.2
 -6 6 0 0.1 0.9
 -6 6 0 1.1 0.5
 0 -6 0 2.4 0.8
 -6 6 0 2.7 1.2
 6 0 0 0.3 0.7
 -6 6 0 0.5 0.4
 6 0 0 0.9 0.3
 -6 6 0 0.8 0.8
 6 0 0 0.7 0.9
 -6 0 0 1.1 2
 6 -6 0 0.3 1
 0 6 0 0.3 0.3
 -6 0 0 0.5 0.6
 0 6 0 0.7 1.2
 0 6 0 0.8 0.6
 0 6 0 0.1 0.5
 -6 0 0 0.6 0.5
 0 6 0 0.3 0.4
 6 -6 0 0.7 0.4
 6 -6 0 1.3 1.1
 -7 1 0 18.6 1.3
 1 6 0 16.3 1
 -7 1 0 16.3 3
 -7 1 0 18.4 1.2
 1 6 0 15.4 2.7
 1 6 0 17.6 1.5
 1 6 0 15 1.3
 6 -7 0 18.6 1.3
 6 -7 0 19.6 2.1
 7 -1 0 15.4 2
 7 -1 0 14.9 1.7
 -6 7 0 16.7 2.4
 -1 -6 0 17 1.5
 -6 7 0 16.1 1.1
 7 -1 0 16.5 1.2
 -6 7 0 18.3 2.4
 -6 7 0 17 2.6
 -6 7 0 16.7 2.3
 -6 7 0 15.1 1.2
 -1 -6 0 18.9 1.5
 -7 2 0 19 2.2
 5 -7 0 19.7 1.1
 -7 2 0 17.7 1.2
 2 5 0 20 1.5
 5 -7 0 18.1 1.3
 2 5 0 16.8 2.9
 5 -7 0 17.8 1
 2 5 0 18.9 1.4
 5 -7 0 18.2 2
 2 5 0 17.7 1
 2 5 0 20.3 2.1
 -7 2 0 19.7 3
 -5 7 0 20.2 2.6
 -5 7 0 18.8 1.3
 -2 -5 0 19.4 1.5
 -5 7 0 17.6 2.1
 7 -2 0 17.5 1.6
 -5 7 0 18.5 2.4
 7 -2 0 18.4 1.3
 -2 -5 0 18.4 1.5
 7 -2 0 16.9 1
 -5 7 0 19.5 1.2
 -2 -5 0 21.7 2.3
 7 -2 0 17.9 2
 -2 -5 0 21 2.2
 3 4 0 18.8 2.8
 4 -7 0 17.5 0.9
 4 -7 0 17.4 1.2
 4 -7 0 17.1 1
 3 4 0 18.6 1.4
 3 4 0 18.6 2.2
 3 4 0 18.7 1.1
 -7 3 0 18.6 2.7
 4 -7 0 19.1 1.2
 4 -7 0 18.7 2
 -7 3 0 18.5 1.2
 4 -7 0 17.3 1.9
 7 -3 0 18.3 1.5
 -4 7 0 18.9 2.5
 -4 7 0 18.4 1.2
 -4 7 0 17.6 1.2
 -3 -4 0 16.3 1.4
 -4 7 0 18.2 2.1
 -4 7 0 17.1 2.2
 -3 -4 0 18.7 1.5
 -4 7 0 19 2.2
 -3 -4 0 15.7 1.5
 7 -3 0 18 1.3
 7 -3 0 19.1 0.9
 -7 4 0 19.2 1.4
 -7 4 0 18.3 1.1
 4 3 0 15.4 2.1
 -7 4 0 18.6 2.4
 4 3 0 19.3 1.1
 3 -7 0 19 2.1
 3 -7 0 21.7 2.8
 3 -7 0 17.1 1.2
 3 -7 0 17.7 1.1
 4 3 0 17.1 1.4
 4 3 0 16.5 2.6
 3 -7 0 17 1
 3 -7 0 17.7 0.9
 -3 7 0 17.4 2.3
 -3 7 0 16.7 1.2
 7 -4 0 19.7 1.4
 7 -4 0 17 1.3
 7 -4 0 17.2 0.8
 7 -4 0 16.9 1.5
 -4 -3 0 16.8 1.4
 7 -4 0 16.6 1.9
 -3 7 0 15.8 2.2
 -3 7 0 20 1.5
 -3 7 0 19.5 2.1
 -3 7 0 16.5 2.4
 7 -4 0 17.1 1.4
 -3 7 0 19.5 1.2
 -4 -3 0 20.2 1.7
 7 -4 0 18.6 1.4
 2 -7 0 18.4 1.3
 -7 5 0 17.9 1.1
 -7 5 0 17.1 2.7
 5 2 0 16.8 2
 5 2 0 20.2 2.1
 5 2 0 18.4 1.1
 5 2 0 20.2 1.5
 2 -7 0 16.1 1.6
 2 -7 0 16.2 1.7
 2 -7 0 16 1
 -7 5 0 18 1.5
 -7 5 0 21.1 1.4
 5 2 0 17.5 2.2
 -7 5 0 19.1 2.3
 -5 -2 0 18.8 1.4
 7 -5 0 20 2.2
 -2 7 0 18.2 1.5
 -2 7 0 18.9 2.5
 -2 7 0 18.7 1.1
 7 -5 0 17.5 1.5
 -5 -2 0 17.6 1.1
 -2 7 0 17 3.8
 -2 7 0 17.8 1.3
 7 -5 0 16.6 1.3
 -5 -2 0 17.1 1.7
 7 -5 0 16.4 0.8
 -2 7 0 14.7 1.8
 1 -7 0 17.1 1.3
 6 1 0 15.3 1.8
 -7 6 0 17.6 1.1
 6 1 0 15.3 2.2
 6 1 0 13.7 1.2
 -7 6 0 19.4 2.7
 6 1 0 14.8 1.1
 -7 6 0 17.7 1.4
 6 1 0 19.9 1.6
 1 -7 0 16 1.6
 -7 6 0 16.1 2.3
 7 -6 0 21.2 2
 -6 -1 0 14 1
 -6 -1 0 18.4 1.3
 -1 7 0 17.1 1.1
 7 -6 0 17.8 1.4
 -1 7 0 17.3 1.5
 -1 7 0 15.9 1.3
 -1 7 0 21.2 2.4
 -6 -1 0 16.1 1.7
 -1 7 0 16.8 2.6
 -6 -1 0 13.3 2.9
 0 -7 0 27.4 2.1
 -7 7 0 24.3 1.9
 -7 7 0 26.5 2.3
 7 0 0 24.3 1.4
 -7 7 0 25.4 3.3
 -7 7 0 26.2 1.6
 7 0 0 25.2 2.1
 7 0 0 23.2 2.5
 -7 7 0 23 3
 7 0 0 22.8 1.7
 -7 0 0 26.4 1.9
 -7 0 0 27.4 3.6
 -7 0 0 20 2
 0 7 0 26.4 1.8
 7 -7 0 22.3 1.5
 0 7 0 24.1 1.3
 7 -8 0 21.2 1.1
 1 7 0 20.9 1.6
 -8 1 0 19.5 1.6
 7 -8 0 19 1.3
 1 7 0 20.3 1.1
 -8 1 0 20.2 1.2
 -7 8 0 20.8 1.3
 -7 8 0 20.1 1.2
 8 -1 0 15.2 2.5
 8 -1 0 21.5 1.2
 8 -1 0 21.1 1.5
 -1 -7 0 21.3 1.4
 -7 8 0 18.7 2.4
 -7 8 0 24.4 3
 8 -1 0 19.1 1.5
 -1 -7 0 19.2 1.6
 2 6 0 18.3 1.1
 6 -8 0 25.7 2.4
 2 6 0 19.3 2.8
 2 6 0 21.3 1.4
 -8 2 0 17.5 1.3
 6 -8 0 20.3 1.4
 6 -8 0 21.9 2.1
 -8 2 0 20.2 1.2
 6 -8 0 19 1.2
 -6 8 0 19.9 1.3
 -6 8 0 18.5 1.3
 -6 8 0 19.2 2.4
 8 -2 0 18.6 1.3
 -2 -6 0 19.1 1.5
 -6 8 0 23.3 2.4
 -2 -6 0 18.6 1.5
 8 -2 0 19.7 1.7
 -6 8 0 20.8 2.9
 3 5 0 3.7 0.7
 -8 3 0 3.2 1
 5 -8 0 3.4 0.6
 5 -8 0 4.6 1.7
 3 5 0 0.8 1.8
 -8 3 0 4.7 1.5
 -8 3 0 3 0.6
 3 5 0 4.2 0.5
 -5 8 0 4.7 0.8
 -3 -5 0 6.3 1
 8 -3 0 4.2 0.7
 -5 8 0 6.6 2.2
 8 -3 0 4.9 1
 -5 8 0 5 1.6
 -3 -5 0 4.6 1.2
 -5 8 0 4.5 2.4
 -8 4 0 10.9 2
 4 -8 0 7.9 0.9
 4 -8 0 9 0.9
 4 4 0 10 2.5
 -8 4 0 7.1 0.7
 4 -8 0 10.6 1.9
 4 4 0 7.3 0.7
 4 4 0 10.1 1.7
 4 4 0 8.4 1
 8 -4 0 6.8 0.9
 -4 8 0 11.3 2.1
 8 -4 0 7.7 1.1
 -4 -4 0 6.8 1
 -4 8 0 8.9 0.9
 -4 -4 0 9.9 1.3
 -4 -4 0 8.1 1.6
 -4 8 0 8.6 0.9
 5 3 0 4.1 0.7
 3 -8 0 4.3 0.6
 3 -8 0 5.4 0.9
 5 3 0 2.5 1.2
 -8 5 0 4.2 0.9
 5 3 0 3.8 0.6
 -8 5 0 6.7 1.9
 5 3 0 3.5 1.1
 5 3 0 6.6 1.6
 3 -8 0 3.7 1.2
 8 -5 0 3.4 0.8
 8 -5 0 3.3 0.7
 -3 8 0 6.4 2
 -3 8 0 4.7 0.7
 -3 8 0 3.8 1.4
 -5 -3 0 4.3 1.2
 -3 8 0 2.9 0.9
 2 -8 0 17.8 1.9
 6 2 0 18.4 1.1
 6 2 0 17.1 1.4
 2 -8 0 21.8 2.5
 -8 6 0 20.2 4.3
 -8 6 0 19.7 1.5
 2 -8 0 19.7 1.1
 -8 6 0 18.9 1.1
 2 -8 0 18.3 1.4
 6 2 0 21.9 2.1
 -2 8 0 23.7 3.5
 -2 8 0 23.9 2.7
 -6 -2 0 18.4 1.6
 -6 -2 0 18.4 1.3
 8 -6 0 18.2 1.3
 -2 8 0 17.7 1.2
 -2 8 0 18.7 1.4
 -2 8 0 16.5 1.9
 -6 -2 0 21.4 3.9
 7 1 0 20.9 1.1
 -8 7 0 23 1.4
 1 -8 0 22.3 2
 7 1 0 20.8 1.5
 7 1 0 23.7 2.5
 -8 7 0 20.8 1.1
 -8 7 0 18.1 2.5
 1 -8 0 20.9 1.1
 7 1 0 25.1 2.5
 1 -8 0 21.6 1.4
 -1 8 0 18.2 2.1
 -1 8 0 20.4 1.2
 -7 -1 0 21.2 1.3
 8 -7 0 20.8 1.4
 -1 8 0 25.9 3.2
 -1 8 0 20.2 1.4
 -1 8 0 20 1.5
 -7 -1 0 23.2 1.7
 8 0 0 8.5 0.9
 -8 8 0 9.7 0.8
 0 -8 0 9.6 0.6
 -8 8 0 10.2 0.7
 8 0 0 9.4 0.6
 0 -8 0 10 0.9
 0 -8 0 8.7 1.3
 8 -8 0 9 0.7
 0 8 0 10 1.1
 8 -8 0 9.1 0.8
 0 8 0 9.7 0.7
 -8 0 0 9.6 0.7
 8 -8 0 16.3 3.3
 1 8 0 9.6 1.2
 -1 -8 0 7.8 1
 7 -9 0 0 0.4
 -9 2 0 0.7 0.3
 7 -9 0 0.7 1.4
 7 -9 0 0.3 0.3
 2 7 0 0.3 0.5
 9 -2 0 0.5 0.5
 -7 9 0 0.3 1
 9 -2 0 0.1 0.3
 9 -2 0 -0.3 0.9
 -2 -7 0 -0.1 0.4
 9 -2 0 1.7 0.7
 -2 -7 0 0.1 0.3
 6 -9 0 10.3 0.8
 -9 3 0 10.1 0.9
 6 -9 0 9.6 0.8
 3 6 0 9.6 0.6
 3 6 0 10.2 1.1
 3 6 0 9.2 0.9
 -9 3 0 9.7 0.7
 9 -3 0 8.6 0.8
 -6 9 0 10.6 0.8
 -6 9 0 12.2 1.7
 -3 -6 0 10.4 1
 -6 9 0 10.7 0.8
 -6 9 0 11.9 2.7
 9 -3 0 10.7 1.4
 -3 -6 0 10 0.9
 -9 4 0 2.3 0.4
 4 5 0 3.7 0.7
 4 5 0 3 0.4
 5 -9 0 3 0.7
 -9 4 0 2.2 0.8
 -4 -5 0 4.4 0.7
 9 -4 0 3.8 0.6
 -5 9 0 3.8 0.6
 -5 9 0 5.5 1.3
 -4 -5 0 2.9 1
 9 -4 0 4.7 0.8
 -5 9 0 2.8 0.6
 5 4 0 2.8 0.5
 -9 5 0 2.5 0.4
 5 4 0 2.2 0.4
 4 -9 0 3.8 1.1
 9 -5 0 4.2 0.9
 -4 9 0 2.1 0.5
 -4 9 0 2.5 0.5
 -4 9 0 6.6 2.5
 -5 -4 0 2.9 0.6
 -5 -4 0 4.4 0.7
 9 -5 0 2.5 0.7
 -4 9 0 4.5 1.3
 3 -9 0 9.8 0.8
 3 -9 0 12.6 1.5
 3 -9 0 10.1 0.9
 -9 6 0 8.8 0.7
 6 3 0 9.5 0.6
 6 3 0 8.8 0.8
 -3 9 0 10.9 0.8
 -6 -3 0 11.9 1
 9 -6 0 8.9 0.8
 -3 9 0 11 0.9
 -6 -3 0 10 0.8
 2 -9 0 2.3 0.7
 2 -9 0 4.5 2.1
 2 -9 0 1 0.6
 9 -7 0 1 0.5
 1 -9 0 6.2 1
 4 6 0 1.5 0.5
 10 -4 0 1.8 0.6
 5 5 0 5.5 0.7
 -10 5 0 6.7 0.6
 -10 6 0 2.7 0.7
 6 4 0 4.2 0.6
 0 0 1 0.4 0.2
 0 0 1 0.2 0.1
 0 0 1 0.3 0.1
 0 0 1 0.1 0.1
 1 -1 -1 140.69 5.4
 -1 0 -1 138.39 5.1
 1 -1 -1 136.39 4.9
 -1 0 -1 143.89 5.2
 -1 0 -1 129.29 5
 -1 1 1 135.09 5.1
 -1 1 1 123.69 5
 1 0 1 143.49 5.2
 -1 0 1 356.96 13
 -1 2 -1 2916.41 109.59
 -2 1 1 3380.36 112.89
 1 1 1 2998.3 111.59
 3 -2 -1 2197.58 76.59
 -1 3 -1 2076.59 75.19
 -2 -1 -1 2091.39 75.89
 1 -3 1 1991.5 74.89
 -3 2 1 2115.79 79.09
 2 1 1 2004.2 77.99
 2 -2 -1 9374.06 326.67
 0 2 -1 9999 326.77
 2 0 1 8329.57 327.97
 1 1 -1 2959.9 106.99
 -2 1 -1 2873.11 107.59
 1 -2 -1 2769.92 106.39
 -2 1 -1 2892.11 106.39
 -1 -1 1 3133.39 106.09
 -1 2 1 3219.78 105.99
 2 -1 1 2925.11 106.39
 0 -2 -1 2964.8 114.59
 2 0 -1 3252.97 114.99
 -2 2 -1 2960.8 113.69
 2 0 -1 3248.77 116.39
 -2 0 1 3318.07 113.49
 3 -1 -1 1584.84 55.79
 -2 3 -1 1411.16 55.59
 -1 -2 -1 1494.15 53.99
 2 -3 1 1352.56 54.99
 1 2 1 1476.65 55.49
 -3 1 1 1558.34 58.59
 -2 -2 -1 703.03 27.1
 2 -4 1 782.62 27.9
 5 -3 -1 7.1 0.4
 5 -3 -1 8.7 1.1
 -2 5 -1 8 0.6
 -2 5 -1 7.4 0.5
 -2 5 -1 9.6 1.4
 -2 5 -1 8.4 1.2
 5 -3 -1 8.5 0.9
 -2 5 -1 7.2 0.9
 -3 -2 -1 9.2 0.8
 -3 -2 -1 9.7 0.9
 -2 5 -1 8 0.5
 -3 -2 -1 8.4 0.7
 -2 5 -1 7.6 1.2
 -2 5 -1 10.1 1.2
 -3 -2 -1 7.1 1.9
 5 -3 -1 9.8 0.6
 5 -3 -1 8.7 0.8
 5 -3 -1 6.6 1
 -3 -2 -1 7.9 0.6
 5 -3 -1 8.3 0.8
 -3 -2 -1 7.8 0.8
 3 2 1 7 0.8
 -5 3 1 8.7 1.5
 3 2 1 7.6 0.6
 -5 3 1 7.9 1.4
 3 2 1 9.8 0.6
 3 2 1 8.8 0.8
 2 -5 1 7.9 0.6
 -5 3 1 7.8 0.8
 -5 3 1 7.5 0.8
 3 2 1 6.9 0.7
 2 -5 1 7 0.9
 -5 3 1 7.9 0.7
 -5 3 1 7.1 0.7
 3 2 1 7.2 0.6
 -5 3 1 8.5 0.9
 2 -5 1 8.3 0.6
 -5 3 1 7.5 0.8
 -5 3 1 7.5 0.7
 2 -5 1 8.3 0.5
 2 -5 1 7.5 0.5
 3 2 1 7.5 1.4
 2 -5 1 8.4 1.1
 3 2 1 7.6 1.3
 3 2 1 7.2 0.5
 -1 4 -1 78.89 3.2
 -1 4 -1 79.49 3.9
 4 -3 -1 79.69 3
 4 -3 -1 84.39 3.2
 4 -3 -1 75.99 3.5
 -1 4 -1 79.39 3
 4 -3 -1 81.09 3.2
 -3 -1 -1 82.29 3.2
 -3 -1 -1 74.49 3.6
 4 -3 -1 78.29 4.3
 -3 -1 -1 77.59 3.2
 -1 4 -1 75.69 3
 -1 4 -1 79.89 3.8
 4 -3 -1 77.69 3.7
 4 -3 -1 84.39 3.4
 -1 4 -1 82.09 4
 -1 4 -1 75.79 2.9
 -3 -1 -1 79.99 3.3
 4 -3 -1 75.79 2.9
 -1 4 -1 87.19 4.2
 -1 4 -1 82.39 3.2
 -4 3 1 75.19 3.5
 -4 3 1 81.59 4.2
 -4 3 1 82.19 3.4
 3 1 1 88.19 3.6
 -4 3 1 77.29 3.3
 -4 3 1 86.39 3.5
 -4 3 1 78.69 3.1
 1 -4 1 75.59 3.5
 1 -4 1 81.39 3
 3 1 1 84.79 4.2
 3 1 1 82.39 3.1
 3 1 1 77.99 3
 -4 3 1 72.89 3.2
 3 1 1 77.99 4.3
 1 -4 1 84.89 3
 1 -4 1 77.79 3.1
 3 1 1 78.29 3.2
 -4 3 1 80.79 4.2
 1 -4 1 75.59 4.1
 -4 3 1 77.49 3
 3 1 1 82.29 3.1
 -4 3 1 81.19 3.3
 3 1 1 80.29 3.5
 1 -4 1 83.29 3.3
 1 -4 1 76.09 3.7
 0 3 -1 13.9 0.7
 0 3 -1 13.1 0.8
 3 -3 -1 13.7 0.9
 3 -3 -1 12.9 1.4
 3 -3 -1 12.8 1.1
 0 3 -1 14.1 0.7
 3 -3 -1 12.9 1.1
 0 3 -1 14 0.7
 -3 0 -1 11.1 1
 3 -3 -1 13.1 0.8
 0 3 -1 13.8 1.2
 3 -3 -1 13.4 0.6
 -3 0 -1 13 0.8
 -3 0 -1 15.3 0.9
 0 3 -1 13.6 1.3
 0 3 -1 16 0.8
 3 -3 -1 14.3 1.5
 0 3 -1 15.4 1.4
 0 3 -1 12.9 0.8
 3 -3 -1 14.8 0.8
 0 -3 1 13.7 0.9
 3 0 1 13.2 1.2
 -3 3 1 13 0.7
 -3 3 1 14.5 0.9
 0 -3 1 13.1 0.8
 -3 3 1 13.2 0.8
 0 -3 1 14.4 1.1
 3 0 1 12.8 0.7
 -3 3 1 14 0.8
 3 0 1 13.6 0.8
 0 -3 1 13 0.7
 3 0 1 12.2 0.8
 0 -3 1 14.9 1.1
 -3 3 1 16.8 1.4
 -3 3 1 14.7 0.9
 3 0 1 13.1 1.3
 0 -3 1 13.7 0.9
 -3 3 1 14.2 1
 3 0 1 14.2 1.2
 -3 3 1 14.2 1
 3 0 1 13.5 0.7
 -3 3 1 14.7 1.3
 -3 3 1 13.2 0.7
 1 2 -1 2232.38 78.29
 2 -3 -1 2158.98 76.99
 -3 1 -1 2014.9 80.49
 -2 3 1 2101.09 78.79
 -3 2 -1 1340.37 56.69
 2 1 -1 1515.45 56.59
 1 -3 -1 1431.86 52.99
 -2 -1 1 1544.05 56.09
 -1 3 1 1516.35 54.09
 0 -3 -1 343.97 13
 3 -3 1 316.67 12.6
 0 3 1 284.07 11.2
 -3 4 -1 17.1 1.5
 4 -1 -1 16.8 1.8
 -3 4 -1 19.5 1.6
 -1 -3 -1 17.8 0.9
 -1 -3 -1 16.6 0.8
 4 -1 -1 18.3 1.1
 4 -1 -1 17.7 1.2
 -1 -3 -1 17.3 1
 4 -1 -1 17.7 1
 -3 4 -1 17.1 1.3
 -3 4 -1 18.3 1.4
 -1 -3 -1 17.1 2.1
 -1 -3 -1 18.1 1.3
 4 -1 -1 17.8 0.9
 -3 4 -1 16.9 1.1
 -1 -3 -1 17.2 1.1
 -3 4 -1 16.5 0.8
 -3 4 -1 17 1.2
 4 -1 -1 17.6 1
 -3 4 -1 17.6 0.9
 4 -1 -1 18.7 0.9
 -4 1 1 18.4 1.1
 1 3 1 18.7 0.9
 3 -4 1 17.4 1.5
 1 3 1 16.6 0.9
 1 3 1 17.1 1.1
 1 3 1 17.6 1.8
 1 3 1 16.5 0.9
 3 -4 1 16.7 0.8
 -4 1 1 18.1 1.3
 -4 1 1 18.5 1.4
 -4 1 1 17.8 1
 1 3 1 17.2 1
 -4 1 1 15.9 2
 3 -4 1 17 1
 1 3 1 19.4 1.7
 3 -4 1 18.3 0.8
 3 -4 1 19.1 2.1
 1 3 1 18.5 1.5
 3 -4 1 19 0.9
 1 3 1 17.3 0.9
 -3 5 -1 102.89 4.5
 5 -2 -1 123.79 4.4
 -3 5 -1 115.59 4.4
 -3 5 -1 114.09 5.8
 -3 5 -1 124.39 5.4
 -3 5 -1 123.39 5.2
 -2 -3 -1 118.49 5.6
 5 -2 -1 109.99 4.2
 -3 5 -1 121.09 5.5
 -2 -3 -1 109.39 4.3
 -3 5 -1 110.79 4.2
 -2 -3 -1 123.29 4.4
 -2 -3 -1 122.49 4.6
 5 -2 -1 116.89 4.6
 5 -2 -1 118.49 5
 -3 5 -1 114.59 4.3
 5 -2 -1 121.89 5.2
 5 -2 -1 115.99 4.6
 -3 5 -1 118.79 5.3
 5 -2 -1 124.79 5.6
 -3 5 -1 114.89 4.4
 -5 2 1 114.29 4.9
 2 3 1 120.89 4.7
 -5 2 1 104.39 6.2
 -5 2 1 111.89 4.7
 2 3 1 102.69 4.4
 -5 2 1 108.19 4.5
 -5 2 1 114.89 4.9
 3 -5 1 112.99 4.5
 2 3 1 120.79 4.6
 2 3 1 113.49 5.2
 3 -5 1 117.19 4.4
 2 3 1 108.19 4.3
 2 3 1 112.19 4.3
 2 3 1 121.89 5.7
 3 -5 1 113.09 4.3
 2 3 1 118.79 6.1
 3 -5 1 114.59 5.2
 -5 2 1 120.09 4.6
 2 3 1 112.69 4.3
 -5 2 1 120.19 4.5
 -3 6 -1 2 0.5
 -3 6 -1 2.2 0.5
 6 -3 -1 2 0.3
 6 -3 -1 2.2 0.7
 6 -3 -1 2.5 0.9
 -3 -3 -1 2 0.8
 6 -3 -1 2.6 0.6
 -3 6 -1 2.1 1.1
 -3 -3 -1 2.6 0.7
 6 -3 -1 2.2 0.4
 6 -3 -1 1.7 0.8
 -3 6 -1 3 0.4
 6 -3 -1 2.8 0.9
 -3 6 -1 1.7 1
 -3 6 -1 1.6 0.5
 -3 6 -1 1.9 0.9
 -3 6 -1 2.3 0.5
 3 3 1 1.9 0.6
 3 3 1 1.9 0.4
 -6 3 1 2.3 0.6
 -6 3 1 2.3 1.3
 3 -6 1 2.3 0.3
 -6 3 1 1.8 0.4
 3 -6 1 1.6 0.4
 -6 3 1 2 0.6
 -6 3 1 2.1 0.5
 3 3 1 2.8 0.7
 3 3 1 2.2 1.3
 3 3 1 2 1
 3 3 1 1.7 0.4
 3 -6 1 2 0.3
 3 -6 1 1.4 0.9
 3 -6 1 2.2 0.9
 3 3 1 2.7 0.4
 3 -6 1 2.7 0.5
 7 -4 -1 30.9 1.5
 -4 -3 -1 27 1.4
 -3 7 -1 31.5 3
 -3 7 -1 29 2.8
 -3 7 -1 30 1.6
 7 -4 -1 33 1.9
 -3 7 -1 32.4 1.7
 7 -4 -1 32 2
 -4 -3 -1 30.8 2.2
 -4 -3 -1 29.6 1.8
 -3 7 -1 31.1 3.3
 7 -4 -1 29.7 1.9
 7 -4 -1 29.5 1.8
 -3 7 -1 29.7 2.6
 4 3 1 30.3 2.8
 4 3 1 30 1.8
 4 3 1 31.6 3.4
 4 3 1 31.9 1.5
 3 -7 1 36.9 4
 4 3 1 30.9 1.5
 -7 4 1 31.3 1.6
 3 -7 1 29.5 3.4
 3 -7 1 30.9 1.5
 -7 4 1 32.1 3
 3 -7 1 32.5 1.7
 3 -7 1 30.5 1.5
 -2 6 -1 181.58 8.4
 -2 6 -1 188.08 8.7
 -2 6 -1 175.58 7.2
 -4 -2 -1 186.38 6.9
 -2 6 -1 196.88 6.7
 -2 6 -1 193.48 7.1
 -4 -2 -1 195.78 7.2
 6 -4 -1 183.58 7.4
 -4 -2 -1 177.38 7.8
 6 -4 -1 187.48 6.9
 -2 6 -1 180.88 7.2
 -2 6 -1 172.08 8.9
 6 -4 -1 181.18 7.3
 6 -4 -1 190.08 7.2
 6 -4 -1 188.78 8.3
 6 -4 -1 170.98 6.6
 2 -6 1 170.78 7.8
 4 2 1 193.68 8.7
 -6 4 1 182.08 7.7
 -6 4 1 190.58 7.1
 2 -6 1 186.88 7.6
 -6 4 1 193.28 8.7
 2 -6 1 189.58 6.7
 4 2 1 182.98 9.1
 4 2 1 183.88 7.1
 4 2 1 191.08 6.9
 4 2 1 187.68 7.4
 -6 4 1 199.98 9.1
 5 -4 -1 7.7 0.8
 5 -4 -1 9 0.7
 -4 -1 -1 7.8 1
 5 -4 -1 7.6 0.4
 5 -4 -1 7.3 0.8
 -1 5 -1 8 0.6
 -1 5 -1 9.5 1.5
 -1 5 -1 10.1 1.6
 -1 5 -1 8.5 0.8
 -1 5 -1 8 0.6
 -1 5 -1 7 1.3
 5 -4 -1 8.9 0.7
 -4 -1 -1 8.1 0.7
 -1 5 -1 8 0.8
 5 -4 -1 9.5 0.9
 -4 -1 -1 7.6 0.6
 -4 -1 -1 8.2 0.8
 5 -4 -1 7.5 1.2
 -1 5 -1 8.5 0.5
 5 -4 -1 9.8 1.2
 -1 5 -1 7.3 0.5
 -5 4 1 9.6 1.9
 4 1 1 8.6 1.4
 -5 4 1 7.9 0.9
 -5 4 1 8 0.6
 -5 4 1 8.6 0.8
 4 1 1 8.1 1.3
 4 1 1 8 0.6
 1 -5 1 7.9 1.1
 -5 4 1 7.8 0.6
 -5 4 1 8.7 1
 -5 4 1 9 0.9
 1 -5 1 8.4 0.6
 -5 4 1 8.6 1.4
 1 -5 1 7.3 0.7
 1 -5 1 8.8 0.6
 -5 4 1 7.6 0.9
 4 1 1 7.1 0.7
 1 -5 1 8.5 0.9
 4 -4 -1 62.79 2.7
 0 4 -1 65.69 3.6
 0 4 -1 61.79 3.8
 0 4 -1 67.29 2.5
 -4 0 -1 61.59 3.4
 4 -4 -1 68.69 2.8
 -4 0 -1 65.69 2.7
 4 -4 -1 65.79 2.5
 0 4 -1 66.99 2.8
 0 4 -1 62.29 3.9
 4 -4 -1 69.39 2.9
 0 4 -1 63.69 2.5
 -4 0 -1 57.39 3.7
 0 4 -1 61.19 2.5
 4 -4 -1 65.89 2.8
 4 -4 -1 61.39 3.2
 0 4 -1 68.59 2.6
 0 4 -1 63.79 2.8
 4 -4 -1 65.09 2.4
 -4 0 -1 64.89 2.7
 4 -4 -1 61.29 3.3
 -4 4 1 65.29 2.6
 0 -4 1 66.39 2.6
 -4 4 1 68.79 3.2
 4 0 1 70.69 3.7
 -4 4 1 66.49 3
 4 0 1 66.99 2.6
 4 0 1 62.39 3.3
 -4 4 1 63.29 2.9
 4 0 1 66.29 2.7
 0 -4 1 61.79 3.1
 -4 4 1 68.39 3.3
 0 -4 1 66.19 2.8
 -4 4 1 60.69 2.7
 -4 4 1 60.79 2.5
 0 -4 1 64.69 2.5
 0 -4 1 64.19 2.7
 4 0 1 66.29 3.3
 0 -4 1 58.99 2.5
 4 0 1 61.59 2.7
 0 -4 1 67.39 2.5
 4 0 1 63.89 2.5
 -4 4 1 71.29 3.6
 -4 4 1 65.69 3.7
 1 3 -1 79.69 3.1
 1 3 -1 82.49 4.2
 1 3 -1 82.69 3
 3 -4 -1 78.89 2.9
 -4 1 -1 84.89 4.2
 1 3 -1 78.59 3.3
 1 3 -1 83.99 3.4
 3 -4 -1 85.19 3.1
 3 -4 -1 81.79 3.1
 1 3 -1 76.09 3
 3 -4 -1 78.59 3.3
 3 -4 -1 76.79 3.8
 1 3 -1 82.89 4.4
 -4 1 -1 81.99 3.2
 3 -4 -1 73.99 4.2
 1 3 -1 75.89 3.9
 3 -4 -1 83.39 3.7
 -4 1 -1 81.59 3.2
 -4 1 -1 69.69 4.8
 3 -4 -1 82.19 3
 -4 1 -1 89.39 3.3
 1 3 -1 71.99 3.5
 -3 4 1 76.99 3.9
 4 -1 1 79.19 3.2
 -1 -3 1 81.79 3
 4 -1 1 82.19 3.9
 -3 4 1 83.79 3.9
 -1 -3 1 83.79 3.4
 -3 4 1 83.69 3.6
 -3 4 1 76.79 3.2
 -1 -3 1 87.69 3.1
 4 -1 1 75.89 3
 -3 4 1 77.89 3.4
 4 -1 1 77.19 3.6
 -3 4 1 89.09 4.2
 -1 -3 1 76.39 3.6
 4 -1 1 80.09 3
 -1 -3 1 81.19 3.5
 -1 -3 1 80.39 3.1
 -3 4 1 77.59 3
 -3 4 1 85.69 3.8
 4 -1 1 81.09 3.6
 -3 4 1 80.59 3.2
 -3 4 1 79.49 3.1
 -2 -2 1 645.44 23.8
 1 -4 -1 18 1.4
 -4 3 -1 18.5 1.9
 -4 3 -1 18 0.9
 1 -4 -1 17.7 0.9
 -4 3 -1 18.2 1.4
 3 1 -1 19.8 1.3
 1 -4 -1 18.4 0.8
 -4 3 -1 17.2 1.7
 -4 3 -1 18.8 1.4
 3 1 -1 17.7 1.9
 -4 3 -1 16.7 2.1
 3 1 -1 18.2 0.9
 3 1 -1 17.1 1.8
 1 -4 -1 16.4 0.9
 -4 3 -1 16.6 1
 1 -4 -1 18.3 1.1
 1 -4 -1 17.1 1
 -4 3 -1 17.5 0.9
 -3 -1 1 14.7 1.2
 -3 -1 1 16.8 1.4
 4 -3 1 16.3 1.5
 4 -3 1 17.5 0.8
 -1 4 1 17.6 0.9
 4 -3 1 16.8 1.5
 -3 -1 1 17.6 0.9
 -3 -1 1 16.1 1.8
 4 -3 1 17.7 1.1
 -3 -1 1 18.5 1
 4 -3 1 18.7 0.9
 -3 -1 1 16.5 1
 -1 4 1 17.6 1
 -3 -1 1 19 1.4
 -1 4 1 18.3 1.8
 -1 4 1 16.2 0.8
 -3 -1 1 17.3 1.1
 -1 4 1 15.1 0.8
 4 -3 1 18.2 1.2
 -1 4 1 16.7 0.9
 -1 4 1 19.4 0.8
 -4 4 -1 33.7 1.6
 -4 4 -1 30.8 1.5
 -4 4 -1 30.8 1.4
 0 -4 -1 31.9 1.6
 0 -4 -1 30.4 1.5
 0 -4 -1 31.7 1.7
 0 -4 -1 31.1 1.4
 -4 4 -1 34.2 2.1
 4 0 -1 31.7 1.4
 -4 4 -1 32.5 1.8
 -4 4 -1 30.5 1.3
 4 0 -1 31.2 1.6
 0 -4 -1 32.6 1.4
 -4 4 -1 35.1 2.5
 -4 4 -1 32.3 1.9
 4 0 -1 31.5 1.5
 0 -4 -1 31.8 1.3
 4 0 -1 32.1 2.4
 4 0 -1 32.2 1.3
 0 -4 -1 29.1 2.4
 -4 4 -1 31.5 2.3
 0 4 1 30.4 1.4
 4 -4 1 32.6 1.3
 4 -4 1 30.6 1.5
 -4 0 1 31.8 1.6
 -4 0 1 32.2 1.5
 0 4 1 30.6 2.5
 4 -4 1 30.1 1.6
 4 -4 1 31.9 1.4
 -4 0 1 31.1 1.6
 0 4 1 31.5 1.4
 0 4 1 30.9 1.3
 4 -4 1 29.7 1.5
 0 4 1 33 1.6
 4 -4 1 32.4 1.7
 -4 0 1 31 1.7
 0 4 1 31.5 2.1
 0 4 1 29.9 1.3
 4 -4 1 28 1.4
 0 4 1 31.5 2.5
 -4 0 1 30.2 2.1
 4 -4 1 29.1 3
 0 4 1 31.1 1.6
 4 -4 1 29.8 2.2
 -4 5 -1 64.59 3.3
 5 -1 -1 61.49 2.8
 -4 5 -1 64.99 3.2
 5 -1 -1 66.19 2.5
 -4 5 -1 60.69 2.5
 -1 -4 -1 68.39 3
 -4 5 -1 61.19 2.5
 5 -1 -1 59.89 2.4
 5 -1 -1 63.99 3.7
 -4 5 -1 66.09 3.5
 -4 5 -1 60.09 3.7
 -1 -4 -1 63.89 2.5
 5 -1 -1 62.69 2.7
 -1 -4 -1 61.19 2.8
 -4 5 -1 63.29 2.7
 -4 5 -1 70.39 2.7
 -4 5 -1 65.59 3.8
 -1 -4 -1 61.79 2.8
 5 -1 -1 63.59 3.4
 -4 5 -1 62.19 2.4
 -1 -4 -1 65.19 2.5
 1 4 1 66.39 2.6
 -5 1 1 60.99 3.2
 -5 1 1 59.69 3.3
 1 4 1 64.69 2.8
 -5 1 1 59.69 4.5
 1 4 1 59.59 4.1
 1 4 1 64.39 2.5
 1 4 1 67.69 2.8
 4 -5 1 64.99 2.4
 4 -5 1 62.79 2.5
 1 4 1 61.89 2.5
 1 4 1 56.99 2.4
 -5 1 1 67.19 2.8
 4 -5 1 62.89 3.5
 4 -5 1 66.99 2.7
 -5 1 1 59.79 2.6
 1 4 1 60.79 3.6
 6 -2 -1 251.57 9.2
 -2 -4 -1 239.88 9.3
 -4 6 -1 249.78 10.2
 -4 6 -1 231.78 10.3
 6 -2 -1 222.38 8.6
 -4 6 -1 242.98 10.6
 6 -2 -1 253.17 9.7
 -4 6 -1 228.48 10.9
 -4 6 -1 253.27 10.4
 6 -2 -1 240.48 8.8
 -2 -4 -1 245.28 9.2
 2 4 1 233.18 10.3
 2 4 1 242.78 11.4
 4 -6 1 242.78 8.7
 4 -6 1 242.98 10.1
 -6 2 1 236.58 11.5
 -4 7 -1 43.1 3.8
 -4 7 -1 45.8 3.5
 -3 -4 -1 46.3 2.4
 -3 -4 -1 43 2.5
 7 -3 -1 45.9 2.3
 7 -3 -1 46.9 2.7
 -4 7 -1 46.2 2.2
 -4 7 -1 45.2 3.4
 -3 -4 -1 49.4 2.7
 7 -3 -1 43 2.3
 -4 7 -1 47.9 3.4
 -4 7 -1 46.3 2.2
 7 -3 -1 48.4 2.1
 -7 3 1 47.7 2.2
 3 4 1 45.1 4.1
 3 4 1 45.3 3.4
 3 4 1 43 2.4
 3 4 1 46.8 2
 4 -7 1 47.1 2
 4 -7 1 49.99 2.2
 4 -7 1 45.7 3.2
 4 -7 1 46.2 2.1
 4 -7 1 42.6 3.2
 3 4 1 43.9 2
 -7 3 1 45.4 3.8
 3 4 1 47.4 2.3
 -4 -4 -1 13.1 1.4
 -4 8 -1 13.8 1.4
 -4 -4 -1 10.4 1.5
 -4 8 -1 13.8 2
 -4 8 -1 16.5 2.8
 -4 8 -1 13.5 1.1
 -4 -4 -1 12.4 1.2
 -4 8 -1 12.8 2.1
 -4 8 -1 16.3 3.3
 8 -4 -1 15.2 2
 8 -4 -1 13.8 1.2
 4 4 1 15.1 2.1
 4 -8 1 12.2 1.1
 4 -8 1 9.8 1.7
 4 -8 1 11.6 1
 4 4 1 11.1 1.1
 -8 4 1 13.3 1.9
 4 4 1 15.3 2.3
 -8 4 1 11.8 0.9
 4 4 1 11.9 0.8
 -5 -4 -1 1.1 0.6
 -4 9 -1 1 1
 9 -5 -1 1.8 0.7
 -4 9 -1 2.3 1
 -5 -4 -1 1.6 0.5
 -4 9 -1 3.1 1.3
 9 -5 -1 0.7 0.4
 -9 5 1 5.8 1.7
 5 4 1 1.5 0.5
 -9 5 1 1.2 0.4
 4 -9 1 0.7 0.4
 -9 5 1 0 0.7
 4 -9 1 3.6 1
 4 -9 1 1.4 0.5
 -5 -3 -1 9.1 1.3
 -3 8 -1 6.8 0.8
 -3 8 -1 5.4 0.8
 -5 -3 -1 6.8 1.2
 -5 -3 -1 7.3 1.5
 8 -5 -1 5.6 1
 8 -5 -1 7.7 1
 -3 8 -1 6 1.6
 -3 8 -1 8.3 2.2
 5 3 1 7.9 1.5
 5 3 1 6.7 0.8
 -8 5 1 8.9 0.9
 -8 5 1 8.3 1.9
 3 -8 1 9.8 1.8
 5 3 1 10.9 1.9
 3 -8 1 5.5 1
 -2 7 -1 24.2 1.2
 7 -5 -1 25.6 1.8
 -2 7 -1 21.9 2.7
 -5 -2 -1 24.9 1.6
 7 -5 -1 24.8 2.4
 -2 7 -1 23.1 1.7
 -2 7 -1 31.4 3.5
 -2 7 -1 26.8 1.4
 7 -5 -1 22.5 1.6
 7 -5 -1 24 1.3
 -5 -2 -1 24.8 2.1
 7 -5 -1 23.7 1.6
 -2 7 -1 25.3 1.6
 5 2 1 25.2 2.3
 5 2 1 26.3 2.7
 5 2 1 24.4 1.3
 5 2 1 25.4 2.5
 2 -7 1 23.7 1.3
 -7 5 1 26.7 3.2
 2 -7 1 27.1 2.2
 -7 5 1 26.7 1.3
 2 -7 1 25.4 1.3
 -7 5 1 25.7 1.6
 5 2 1 28.9 1.6
 -7 5 1 28.7 2.7
 2 -7 1 25.3 1.6
 5 2 1 21.8 1.6
 5 2 1 25 1.2
 -1 6 -1 51.99 3.8
 6 -5 -1 52.09 2.6
 6 -5 -1 52.29 2.7
 -5 -1 -1 49.3 2.3
 6 -5 -1 49.9 3.3
 -5 -1 -1 53.29 2.3
 6 -5 -1 53.99 2.5
 -5 -1 -1 62.39 6.4
 -1 6 -1 52.79 2.5
 6 -5 -1 44.9 2
 -1 6 -1 53.59 2.2
 -5 -1 -1 52.39 2.5
 6 -5 -1 51.29 2.2
 -1 6 -1 51.89 2
 -1 6 -1 48.5 3.4
 -1 6 -1 51.49 2.2
 -1 6 -1 50.49 4
 5 1 1 51.99 2.1
 -6 5 1 49.8 2.2
 -6 5 1 49.7 3.2
 -6 5 1 51.99 4
 1 -6 1 53.39 2.8
 5 1 1 52.59 3.2
 -6 5 1 54.19 2.5
 1 -6 1 52.19 2.2
 5 1 1 50.89 2.6
 5 1 1 50.59 3.4
 1 -6 1 48.4 2.6
 5 1 1 49 3.6
 -6 5 1 58.29 3.7
 5 1 1 50.99 2.3
 -6 5 1 48.7 2.8
 -5 0 -1 2.7 0.9
 0 5 -1 2.3 1.1
 5 -5 -1 2.5 0.6
 0 5 -1 2.3 1.3
 -5 0 -1 2.8 0.6
 0 5 -1 2.9 0.6
 0 5 -1 2.3 0.4
 5 -5 -1 5.1 1.2
 0 5 -1 2.3 1.1
 5 -5 -1 2 0.6
 -5 0 -1 2.2 0.5
 5 -5 -1 2.1 0.3
 0 5 -1 3.8 0.7
 0 5 -1 2.5 0.4
 5 -5 -1 3.4 0.6
 -5 0 -1 3.3 0.6
 5 -5 -1 2.1 0.4
 5 0 1 4.2 1
 5 0 1 2.9 0.4
 -5 5 1 3.1 0.8
 0 -5 1 2.3 0.4
 5 0 1 2.9 0.9
 5 0 1 2.8 0.5
 -5 5 1 3.2 1.2
 -5 5 1 3.3 0.6
 -5 5 1 3.7 1.4
 5 0 1 4.7 1.3
 -5 5 1 1.4 0.6
 0 -5 1 3.5 0.8
 5 0 1 2.3 0.4
 -5 5 1 3.6 1
 0 -5 1 2.1 0.4
 0 -5 1 2.4 0.4
 0 -5 1 1.8 0.6
 1 4 -1 7.9 1.6
 1 4 -1 8.8 0.7
 4 -5 -1 9 0.7
 -5 1 -1 7.3 0.8
 4 -5 -1 9.7 1.2
 1 4 -1 8.4 1
 1 4 -1 8.3 0.6
 1 4 -1 8.8 0.6
 4 -5 -1 8.7 0.8
 1 4 -1 7.9 0.8
 4 -5 -1 8 0.7
 1 4 -1 9.1 0.9
 -5 1 -1 8.7 0.8
 -5 1 -1 8.2 1.4
 4 -5 -1 7.5 1.2
 1 4 -1 9.3 0.6
 -5 1 -1 9 1.4
 1 4 -1 9 1.5
 -4 5 1 8.3 1.1
 5 -1 1 7.1 1
 -4 5 1 7.9 0.6
 -1 -4 1 7.4 0.8
 -4 5 1 8.7 0.9
 5 -1 1 8.6 0.8
 5 -1 1 8.8 1.1
 -1 -4 1 8.9 0.7
 -1 -4 1 8.3 0.6
 5 -1 1 7.2 1.3
 -4 5 1 7.9 0.6
 5 -1 1 8.7 0.6
 -4 5 1 8.2 1.3
 -4 5 1 7.1 1.6
 -1 -4 1 7.2 0.9
 5 -1 1 7.9 0.6
 5 -1 1 8.1 0.7
 -4 5 1 8.5 1.2
 -4 5 1 8.7 0.8
 -4 5 1 7.9 0.7
 -1 -4 1 7.6 0.7
 2 3 -1 6.8 1
 3 -5 -1 8 1
 -5 2 -1 8.7 0.8
 3 -5 -1 7.9 0.6
 3 -5 -1 7.3 0.5
 3 -5 -1 7.8 0.6
 -5 2 -1 8.9 1.2
 2 3 -1 9 0.7
 -5 2 -1 7.7 1.8
 -5 2 -1 8.5 0.8
 2 3 -1 7.4 0.5
 -5 2 -1 7.1 1.5
 2 3 -1 5.7 1.5
 2 3 -1 8.7 0.5
 3 -5 -1 7.7 0.5
 3 -5 -1 9.7 1.5
 2 3 -1 8 0.6
 -5 2 -1 8 0.8
 2 3 -1 10.3 0.9
 2 3 -1 9.2 1.5
 3 -5 -1 7.5 0.5
 -5 2 -1 7 1.2
 -2 -3 1 8.3 0.7
 -2 -3 1 7.2 0.9
 5 -2 1 8.6 1.2
 -3 5 1 8.5 0.7
 -2 -3 1 8.4 0.8
 -3 5 1 7.6 1.2
 5 -2 1 7.7 1.2
 -3 5 1 9.5 1.2
 -3 5 1 6.3 1.1
 5 -2 1 7.8 0.6
 -2 -3 1 7.6 0.9
 -3 5 1 8.1 1.2
 -3 5 1 7.9 0.5
 -3 5 1 8.1 1.3
 5 -2 1 8.6 0.5
 -3 5 1 7.9 0.6
 -2 -3 1 7.4 0.6
 5 -2 1 8.3 0.7
 -3 5 1 7.3 1.4
 5 -2 1 8.5 0.8
 -3 5 1 7.6 0.6
 -2 -3 1 6.8 0.5
 3 2 -1 120.09 4.5
 -5 3 -1 117.19 4.6
 -5 3 -1 111.29 4.6
 -5 3 -1 114.59 5.8
 3 2 -1 114.39 4.4
 3 2 -1 122.49 6
 3 2 -1 118.49 4.3
 -5 3 -1 117.39 5.4
 2 -5 -1 115.99 4.4
 2 -5 -1 115.79 4.3
 -5 3 -1 120.49 5.3
 -5 3 -1 118.39 5.1
 3 2 -1 114.79 6.1
 -5 3 -1 115.49 6.3
 -5 3 -1 114.29 4.3
 3 2 -1 103.19 4.3
 5 -3 1 121.59 5.5
 -2 5 1 120.19 4.4
 -3 -2 1 116.89 4.6
 -2 5 1 110.59 4.6
 5 -3 1 113.89 4.3
 -2 5 1 105.79 4.4
 5 -3 1 115.09 4.6
 5 -3 1 118.39 4.6
 -2 5 1 111.79 5.4
 -2 5 1 116.79 6
 -3 -2 1 108.49 4.3
 5 -3 1 122.89 4.8
 -3 -2 1 106.59 5.2
 5 -3 1 116.59 5.1
 -2 5 1 118.19 4.3
 -2 5 1 123.79 5.6
 -3 -2 1 110.29 4.4
 -2 5 1 116.49 4.4
 -2 5 1 130.29 4.6
 -3 -2 1 115.69 5
 4 1 -1 63.59 2.5
 1 -5 -1 66.49 2.5
 1 -5 -1 68.09 2.9
 -5 4 -1 64.99 2.5
 1 -5 -1 61.39 2.5
 4 1 -1 60.99 4.1
 4 1 -1 67.29 4
 -5 4 -1 65.09 3.1
 1 -5 -1 65.59 2.7
 -5 4 -1 64.09 3.4
 -5 4 -1 65.29 2.5
 -5 4 -1 62.89 3.2
 4 1 -1 57.79 2.4
 -5 4 -1 63.99 4
 4 1 -1 68.39 2.8
 -5 4 -1 63.09 2.7
 4 1 -1 65.69 2.7
 -5 4 -1 69.49 4.1
 -4 -1 1 62.29 2.7
 -1 5 1 62.89 2.5
 5 -4 1 61.59 3.5
 5 -4 1 60.79 2.5
 -1 5 1 62.09 2.5
 -4 -1 1 62.19 3.8
 -1 5 1 64.89 3.9
 5 -4 1 65.69 2.9
 5 -4 1 60.89 3.1
 -4 -1 1 65.79 2.9
 5 -4 1 63.39 2.8
 -1 5 1 61.39 2.4
 5 -4 1 64.59 2.4
 -1 5 1 61.99 3.3
 -1 5 1 66.99 4
 -1 5 1 62.59 2.6
 -1 5 1 63.79 2.7
 5 -4 1 66.09 2.8
 5 -4 1 64.19 3.7
 5 -4 1 58.49 2.7
 -5 5 -1 3.2 0.6
 -5 5 -1 3.7 1
 0 -5 -1 5.6 0.9
 0 -5 -1 3.8 0.7
 -5 5 -1 3.3 0.5
 5 0 -1 2.8 0.5
 -5 5 -1 2.8 0.7
 5 0 -1 2.7 0.4
 -5 5 -1 2.2 0.6
 0 -5 -1 2.5 0.4
 -5 5 -1 1.6 1.1
 0 -5 -1 3.6 0.7
 5 0 -1 2.7 1.1
 -5 5 -1 3.9 1.2
 5 0 -1 3.1 0.5
 0 -5 -1 3.6 0.5
 -5 5 -1 4.1 0.5
 -5 5 -1 2.7 0.7
 5 0 -1 3.6 0.6
 5 0 -1 4.4 1.1
 5 -5 1 2.6 0.4
 5 -5 1 2.9 0.6
 5 -5 1 4.2 1.4
 -5 0 1 1.9 1.4
 0 5 1 3.6 0.6
 0 5 1 3.8 1.4
 5 -5 1 3.8 0.3
 0 5 1 2.7 0.4
 -5 0 1 2.7 0.6
 -5 0 1 4.6 0.9
 5 -5 1 3.3 1.2
 -5 0 1 2.7 0.5
 0 5 1 3.4 0.4
 0 5 1 2.2 1
 5 -5 1 2.5 0.5
 -5 0 1 4.7 0.8
 0 5 1 3.8 0.7
 -5 6 -1 6.1 0.8
 -5 6 -1 7.3 1.4
 -1 -5 -1 6 0.9
 6 -1 -1 6.1 0.8
 -5 6 -1 5 0.8
 6 -1 -1 5 1.3
 -1 -5 -1 6.4 0.7
 -5 6 -1 8.6 1.3
 6 -1 -1 6.6 0.6
 -1 -5 -1 6.9 0.9
 6 -1 -1 6.8 0.8
 6 -1 -1 7.7 1.3
 -5 6 -1 5.7 0.6
 -5 6 -1 5.6 1.5
 -5 6 -1 6.2 1.1
 -5 6 -1 6.6 0.7
 -6 1 1 5.5 0.8
 1 5 1 6.5 0.6
 -6 1 1 6.9 2.2
 1 5 1 5.5 0.8
 -6 1 1 8.8 1.3
 1 5 1 8.4 1.2
 1 5 1 6.5 0.8
 5 -6 1 9.7 1.9
 -6 1 1 6.5 0.9
 5 -6 1 6.7 0.5
 1 5 1 5.8 1.8
 5 -6 1 6.7 1.6
 1 5 1 9.5 1.4
 1 5 1 7.4 0.7
 5 -6 1 7 0.8
 -2 -5 -1 37.5 2.3
 -2 -5 -1 33.6 1.7
 -5 7 -1 37.1 1.7
 -5 7 -1 41.6 3.5
 7 -2 -1 37.6 1.7
 -2 -5 -1 37.1 2.1
 -5 7 -1 40.8 1.9
 7 -2 -1 40.2 2.1
 -5 7 -1 43.3 3.4
 7 -2 -1 37.6 2.4
 -2 -5 -1 39.2 3
 7 -2 -1 38.7 3
 -5 7 -1 42.2 2.1
 7 -2 -1 41.2 2.6
 -5 7 -1 37.3 2.9
 -5 7 -1 33.7 3.5
 -7 2 1 42.2 2
 -7 2 1 37.7 3
 5 -7 1 38.3 2
 5 -7 1 38.7 1.7
 -7 2 1 37.8 3.8
 2 5 1 39.1 2.1
 5 -7 1 41 1.8
 -7 2 1 37.9 2.2
 2 5 1 40.8 2.3
 2 5 1 37.2 3.9
 5 -7 1 36.1 3.2
 2 5 1 39 1.7
 2 5 1 37.3 1.7
 -3 -5 -1 9.9 1.5
 8 -3 -1 7.3 0.9
 -5 8 -1 9.9 1.8
 -5 8 -1 9.6 2.6
 -3 -5 -1 7.7 1.1
 -5 8 -1 7.3 0.9
 -5 8 -1 7.8 1
 -5 8 -1 8.6 2.7
 -5 8 -1 6.4 1.5
 8 -3 -1 7.9 1.2
 5 -8 1 8.8 1.2
 5 -8 1 5.2 1.5
 -8 3 1 7.3 1.1
 5 -8 1 9.4 1.3
 3 5 1 9.6 2.5
 -8 3 1 5.2 1.1
 3 5 1 7.4 0.9
 5 -8 1 12.4 3
 9 -4 -1 1.9 0.6
 -5 9 -1 5.9 1.5
 -4 -5 -1 2.6 0.6
 -4 -5 -1 2 0.5
 9 -4 -1 2.1 0.6
 -5 9 -1 3.9 1.3
 -5 9 -1 2.3 0.6
 -9 4 1 2.4 0.6
 4 5 1 2.3 1.8
 5 -9 1 4.1 1.1
 -9 4 1 3.6 0.9
 5 -9 1 1 0.4
 4 5 1 2.7 0.6
 5 -9 1 2.1 0.4
 -9 4 1 2.5 0.5
 -10 5 1 1.8 0.5
 -10 6 1 3.9 0.6
 -6 -3 -1 2.7 1.1
 9 -6 -1 0.9 0.4
 -3 9 -1 0.6 0.4
 3 -9 1 2.3 0.6
 3 -9 1 2.9 0.9
 6 3 1 1.3 0.4
 3 -9 1 -0.2 1.5
 3 -9 1 1.5 0.4
 6 3 1 2.4 0.7
 -9 6 1 1.5 0.4
 -2 8 -1 23.4 1.3
 -2 8 -1 23.5 1.5
 -2 8 -1 22.6 2.2
 -6 -2 -1 25.2 4.3
 -2 8 -1 25.4 2.9
 -6 -2 -1 22.9 1.4
 -6 -2 -1 23 1.9
 8 -6 -1 21.8 1.5
 -8 6 1 24 1.7
 6 2 1 21.4 1.5
 -8 6 1 22.7 1.2
 6 2 1 27.2 3
 2 -8 1 24.1 1.5
 2 -8 1 21.2 1.2
 6 2 1 22.2 1.2
 2 -8 1 22.6 2.2
 -1 7 -1 57.89 2.8
 -1 7 -1 59.29 2.4
 7 -6 -1 53.79 4
 -1 7 -1 55.79 2.9
 7 -6 -1 59.89 2.8
 -6 -1 -1 48.9 3.3
 -6 -1 -1 57.99 2.7
 -1 7 -1 56.29 4.7
 6 1 1 55.79 2.4
 -7 6 1 54.29 2.9
 -7 6 1 57.89 2.7
 -7 6 1 57.99 4.5
 6 1 1 59.29 3.2
 1 -7 1 54.09 2.4
 -7 6 1 53.89 4.1
 -7 6 1 48 2.3
 6 1 1 52.09 2.2
 6 1 1 54.89 3.3
 1 -7 1 57.09 2.8
 6 1 1 59.49 4.1
 6 1 1 54.99 2.7
 -7 6 1 57.19 2.4
 1 -7 1 56.19 3.2
 0 6 -1 391.26 16.7
 6 -6 -1 380.06 14
 -6 0 -1 329.07 17.5
 -6 0 -1 343.67 13.7
 0 6 -1 346.57 13.6
 -6 0 -1 374.16 13.7
 0 6 -1 376.06 15.5
 6 -6 -1 385.46 15
 -6 6 1 375.26 17.4
 -6 6 1 410.16 16.4
 -6 6 1 390.66 14.1
 -6 6 1 376.66 14.9
 -6 6 1 385.26 16
 6 0 1 398.86 14.7
 1 5 -1 52.29 2.6
 -6 1 -1 45.8 4.7
 -6 1 -1 46.9 2.4
 5 -6 -1 51.29 2.5
 1 5 -1 63.29 5.2
 -6 1 -1 48 2.4
 5 -6 -1 53.89 2.2
 -6 1 -1 50.39 2.4
 -6 1 -1 49.99 3.6
 5 -6 -1 53.29 2.4
 1 5 -1 54.19 2.1
 -6 1 -1 48 3.4
 1 5 -1 51.19 4.2
 1 5 -1 53.09 2.2
 1 5 -1 54.19 2.5
 1 5 -1 51.69 2.2
 5 -6 -1 45.1 3.1
 -5 6 1 47.7 2.5
 -5 6 1 51.49 3.7
 6 -1 1 48.6 2.9
 -5 6 1 51.19 3.2
 -5 6 1 52.69 2.4
 6 -1 1 54.89 3.6
 -1 -5 1 55.39 2.2
 -5 6 1 48.8 2.2
 -5 6 1 50.79 3.9
 -1 -5 1 56.19 2.7
 -5 6 1 53.99 2.1
 -1 -5 1 55.99 2.3
 6 -1 1 52.79 2.1
 -1 -5 1 45.5 2.7
 -5 6 1 58.49 4.5
 6 -1 1 53.09 2.4
 -5 6 1 54.19 3.8
 4 -6 -1 190.18 6.9
 2 4 -1 193.88 9.6
 4 -6 -1 174.98 8.1
 -6 2 -1 180.28 8.4
 2 4 -1 193.38 6.8
 4 -6 -1 178.48 6.8
 2 4 -1 187.58 7
 -6 2 -1 176.78 9.9
 4 -6 -1 180.58 8
 -6 2 -1 198.08 7.1
 2 4 -1 194.78 7.3
 2 4 -1 188.28 8.9
 -6 2 -1 201.48 7.4
 4 -6 -1 188.08 7.2
 -2 -4 1 187.28 8.5
 -4 6 1 197.58 8.6
 6 -2 1 186.68 8.2
 -2 -4 1 188.38 7.5
 6 -2 1 188.78 8.3
 -4 6 1 194.78 9
 -4 6 1 192.48 7.1
 -2 -4 1 194.38 7.4
 6 -2 1 192.98 7.2
 -2 -4 1 193.28 7
 -4 6 1 188.18 7.5
 6 -2 1 185.08 7.6
 -2 -4 1 186.98 6.9
 -4 6 1 169.08 8.9
 -6 3 -1 1.6 0.5
 3 3 -1 1.8 0.4
 -6 3 -1 1.7 0.7
 -6 3 -1 0.3 1
 3 -6 -1 2.1 0.4
 3 -6 -1 2.5 0.4
 3 3 -1 2.1 0.3
 3 3 -1 2.1 0.5
 3 -6 -1 4.3 1.3
 3 -6 -1 2.6 0.3
 -6 3 -1 2.2 0.6
 -6 3 -1 2.7 1
 -6 3 -1 1.9 1.4
 -6 3 -1 3.4 0.5
 3 3 -1 1.8 1.1
 3 -6 -1 2.8 0.7
 3 -6 -1 2 0.9
 3 3 -1 1.1 0.3
 3 3 -1 3 1.5
 3 -6 -1 2 0.4
 -3 6 1 2 1.1
 6 -3 1 2 0.7
 -3 -3 1 1.9 0.6
 -3 6 1 1.5 0.3
 -3 6 1 2.6 0.7
 -3 -3 1 2.4 0.8
 6 -3 1 1.7 0.5
 6 -3 1 2.5 1.1
 -3 -3 1 2.1 0.4
 -3 6 1 4.5 1.3
 -3 -3 1 1.8 1
 -3 6 1 2.3 0.5
 -3 6 1 2.2 1.1
 6 -3 1 2.5 0.4
 -3 6 1 2.6 0.5
 2 -6 -1 232.38 8.9
 4 2 -1 224.58 8.8
 -6 4 -1 242.68 9.6
 -6 4 -1 221.98 9.8
 -6 4 -1 261.27 11.2
 -6 4 -1 247.68 8.9
 4 2 -1 245.28 11.4
 -6 4 -1 254.17 9.2
 -6 4 -1 253.67 10.3
 -6 4 -1 247.78 10.1
 -6 4 -1 251.47 11.2
 -4 -2 1 242.38 9.1
 6 -4 1 244.98 10.4
 -2 6 1 254.07 11
 6 -4 1 236.68 9.4
 -4 -2 1 249.78 9.8
 6 -4 1 263.07 9.3
 -2 6 1 244.28 10.9
 1 -6 -1 6.9 0.9
 5 1 -1 8 1.6
 1 -6 -1 6 0.6
 -6 5 -1 5.9 0.9
 -6 5 -1 6.6 1.1
 5 1 -1 8.3 1.2
 5 1 -1 6.3 0.6
 -6 5 -1 7.4 1.5
 5 1 -1 6.3 0.8
 1 -6 -1 7.3 1
 -6 5 -1 11.4 2.4
 1 -6 -1 6.9 0.7
 -6 5 -1 6.5 0.9
 5 1 -1 5.9 0.7
 -6 5 -1 6.9 0.7
 5 1 -1 8.4 1.6
 -6 5 -1 6.7 0.6
 -6 5 -1 5.1 0.9
 6 -5 1 8.9 1.8
 6 -5 1 7.1 0.9
 6 -5 1 6.7 0.5
 -1 6 1 6.8 1
 -1 6 1 6.8 0.9
 -1 6 1 6.2 0.6
 -5 -1 1 6.3 0.7
 -1 6 1 7.8 2
 -5 -1 1 7 0.9
 6 -5 1 6 0.9
 6 -5 1 9.3 1.4
 -5 -1 1 7.2 1.3
 -1 6 1 5.9 0.6
 -1 6 1 5.5 1.4
 6 0 -1 53.89 2.3
 0 -6 -1 46.6 2.2
 -6 6 -1 54.09 2.3
 -6 6 -1 51.79 4.1
 -6 6 -1 51.99 2.2
 6 0 -1 53.39 3.8
 -6 6 -1 50.09 3.5
 6 0 -1 51.09 2.5
 -6 6 -1 52.59 3.5
 6 0 -1 53.49 3.3
 -6 6 -1 53.89 3.9
 -6 6 -1 55.79 2.6
 -6 6 -1 53.39 3.1
 6 0 -1 47.2 2.5
 0 -6 -1 58.59 2.8
 0 -6 -1 54.29 2.7
 0 6 1 53.59 3.9
 0 6 1 57.19 2.7
 0 6 1 56.49 4.4
 6 -6 1 49.6 3.6
 0 6 1 57.19 2.8
 6 -6 1 53.89 2.1
 6 -6 1 52.99 3.8
 -6 0 1 55.59 2.7
 0 6 1 53.49 2.2
 6 -6 1 52.89 2.6
 0 6 1 58.29 2.4
 -6 0 1 52.39 2.6
 -1 -6 -1 6.9 1.1
 -6 7 -1 7 1.9
 7 -1 -1 5.9 0.6
 7 -1 -1 5.9 0.9
 -6 7 -1 8 1.5
 -6 7 -1 7.4 1
 -6 7 -1 7.4 0.8
 -1 -6 -1 6.5 0.9
 7 -1 -1 8.5 1.6
 -6 7 -1 7.1 2.1
 7 -1 -1 8.4 1.4
 1 6 1 6.1 1.9
 1 6 1 6.7 0.6
 -7 1 1 6.3 0.8
 1 6 1 5 0.9
 -7 1 1 10.3 2.3
 -7 1 1 6.8 0.9
 6 -7 1 5.9 0.6
 1 6 1 6.3 0.7
 6 -7 1 11.2 2.1
 6 -7 1 7.2 1
 1 6 1 7.4 1.1
 -6 8 -1 79.89 3.3
 -6 8 -1 77.39 5.1
 -2 -6 -1 79.89 3.7
 8 -2 -1 80.29 3.9
 -6 8 -1 81.59 3.4
 -6 8 -1 77.79 4.8
 8 -2 -1 81.29 3.4
 -2 -6 -1 77.89 3.5
 2 6 1 71.39 3.5
 6 -8 1 78.59 4.8
 2 6 1 78.59 3.1
 6 -8 1 74.79 4.5
 -8 2 1 80.89 3.5
 6 -8 1 86.09 4.9
 2 6 1 79.79 3.7
 2 6 1 79.49 5.7
 2 6 1 81.89 3.6
 -8 2 1 81.39 3.3
 6 -8 1 72.19 5.6
 6 -8 1 76.59 3.4
 -3 -6 -1 6.9 0.9
 -6 9 -1 6.6 0.8
 -6 9 -1 10.1 2.8
 9 -3 -1 8.4 1.2
 9 -3 -1 5.5 0.7
 -6 9 -1 6.8 1.6
 -3 -6 -1 7.4 0.8
 -9 3 1 5.8 0.8
 6 -9 1 6.5 0.9
 -9 3 1 8.9 1.5
 6 -9 1 5.2 0.7
 -9 3 1 6.1 0.6
 3 6 1 7.2 1
 10 -4 -1 5.7 0.8
 4 6 1 6.1 0.8
 -2 9 -1 7 0.6
 9 -7 -1 6.9 0.7
 2 -9 1 7 0.8
 -9 7 1 6.7 0.6
 2 -9 1 15 3.3
 2 -9 1 9.3 2.8
 -1 8 -1 7.5 2
 8 -7 -1 5.8 0.9
 -7 -1 -1 6.4 0.7
 -7 -1 -1 7.9 1.8
 -1 8 -1 7.2 0.8
 -1 8 -1 7.8 1
 8 -7 -1 7 0.6
 -1 8 -1 6.5 0.7
 1 -8 1 8.7 1.6
 1 -8 1 5.2 0.8
 1 -8 1 6.6 0.6
 7 1 1 9.8 1.9
 -8 7 1 10.1 1.3
 7 1 1 7.1 0.8
 7 1 1 7.6 0.6
 -8 7 1 6.5 0.7
 0 7 -1 40.8 2.3
 0 7 -1 44.5 2.4
 0 7 -1 40.5 5.5
 0 7 -1 42.2 1.9
 7 -7 -1 42.6 2.2
 -7 0 -1 41.4 4.7
 -7 0 -1 41.6 2.2
 7 0 1 39.4 3.1
 0 -7 1 35.5 2.8
 7 0 1 35.7 2.2
 7 0 1 43.1 2.6
 7 0 1 39.7 2.3
 -7 7 1 42.1 2.2
 -7 7 1 39.8 3.9
 0 -7 1 49.3 2.8
 1 6 -1 53.29 4.8
 6 -7 -1 56.49 2.4
 -7 1 -1 54.39 2.6
 -7 1 -1 58.19 2.5
 -7 1 -1 54.29 5.4
 1 6 -1 58.29 2.8
 6 -7 -1 58.39 2.7
 1 6 -1 50.79 3
 1 6 -1 58.49 2.4
 6 -7 -1 53.19 3.5
 7 -1 1 50.49 3.6
 -6 7 1 50.39 4.4
 7 -1 1 55.49 3.1
 7 -1 1 56.49 2.6
 7 -1 1 53.49 2.2
 -1 -6 1 58.09 2.9
 -6 7 1 59.19 4.3
 -6 7 1 59.19 2.4
 -6 7 1 52.29 4.3
 -1 -6 1 52.79 2.8
 -6 7 1 58.29 3.8
 -1 -6 1 51.49 4
 -1 -6 1 56.49 4.1
 -6 7 1 55.09 2.6
 5 -7 -1 24.9 1.5
 2 5 -1 24.3 1.1
 2 5 -1 26 2.7
 5 -7 -1 24.4 1.2
 5 -7 -1 24.6 1.3
 2 5 -1 25.9 1.6
 5 -7 -1 27.1 3.3
 2 5 -1 23.6 1.6
 2 5 -1 25.6 1.3
 2 5 -1 23.7 3.1
 -7 2 -1 25.5 2.7
 -7 2 -1 23.2 1.6
 5 -7 -1 24 1.5
 -7 2 -1 23.7 1.4
 -7 2 -1 24.2 3.4
 -2 -5 1 29.3 2.6
 7 -2 1 23.7 1.1
 -5 7 1 25.4 1.5
 -5 7 1 30.9 3.6
 -5 7 1 24.4 1.2
 -2 -5 1 24.4 1.7
 -5 7 1 21.2 2.4
 -5 7 1 21 2.6
 -5 7 1 27 2.8
 -2 -5 1 23.8 2.7
 7 -2 1 23.1 1.8
 -2 -5 1 24.5 1.7
 7 -2 1 27.6 1.5
 -5 7 1 24.2 1.4
 -2 -5 1 25.4 1.2
 -7 3 -1 28.3 1.7
 -7 3 -1 29.9 2
 3 4 -1 30.5 2.9
 3 4 -1 30 1.8
 4 -7 -1 28.8 1.4
 4 -7 -1 29.1 2.4
 4 -7 -1 28.9 1.6
 -7 3 -1 30.7 1.5
 4 -7 -1 29.5 1.6
 3 4 -1 31.5 1.5
 4 -7 -1 30.6 1.6
 4 -7 -1 34.7 3
 -7 3 -1 29.1 3.5
 3 4 -1 30.1 1.5
 3 4 -1 28 3.4
 -4 7 1 32 3.1
 7 -3 1 26.8 1.9
 -4 7 1 29.3 2.8
 -3 -4 1 37 2.8
 -4 7 1 30.9 1.4
 -4 7 1 25.7 3.1
 -4 7 1 28.5 2.6
 7 -3 1 29.4 1.3
 7 -3 1 30.2 1.7
 -4 7 1 30.7 1.6
 -4 7 1 31.5 1.7
 -3 -4 1 33.2 2
 -3 -4 1 31.1 1.9
 3 -7 -1 46.2 2
 -7 4 -1 45.2 2.3
 3 -7 -1 43.3 2.1
 4 3 -1 47.8 2.5
 -7 4 -1 47.4 2
 -7 4 -1 49.9 3.9
 3 -7 -1 41.7 3.2
 4 3 -1 45 2.1
 -7 4 -1 39.8 2.2
 4 3 -1 42 4.1
 3 -7 -1 42 3.3
 3 -7 -1 49.7 2.2
 3 -7 -1 43.5 1.9
 4 3 -1 46.3 3.7
 4 3 -1 45 2.1
 -7 4 -1 47 2.6
 -3 7 1 44.9 2.1
 -3 7 1 44.7 3.6
 -3 7 1 44.5 4
 -3 7 1 45.7 2.5
 7 -4 1 46.9 2.3
 -4 -3 1 49.7 2.7
 7 -4 1 45.3 2.5
 -3 7 1 48.2 3.7
 7 -4 1 44.4 2.5
 -4 -3 1 42 2.4
 7 -4 1 44.7 1.8
 7 -4 1 46.8 2.5
 7 -4 1 45.5 3.3
 -3 7 1 43.8 1.9
 -3 7 1 47.7 2.3
 5 2 -1 39.6 2.3
 -7 5 -1 37.9 3.7
 5 2 -1 39.5 2.9
 -7 5 -1 42.7 2.2
 -7 5 -1 40.5 2.4
 2 -7 -1 39.2 1.6
 2 -7 -1 39.1 2.6
 -7 5 -1 40.4 1.8
 2 -7 -1 37.5 2.5
 5 2 -1 38.7 1.9
 5 2 -1 36.5 1.6
 -7 5 -1 40.3 3.3
 5 2 -1 36 3.3
 2 -7 -1 37.3 1.9
 2 -7 -1 38.3 2.1
 -2 7 1 36.8 2.7
 7 -5 1 38.3 2.3
 -2 7 1 39.2 2.3
 -5 -2 1 41.6 2.2
 7 -5 1 38 3
 -5 -2 1 37.7 1.9
 -2 7 1 40.8 1.9
 -2 7 1 42.7 2.2
 -5 -2 1 38.3 2.4
 -2 7 1 37.4 1.7
 7 -5 1 41.1 2.1
 7 -5 1 39.3 1.6
 -2 7 1 38.1 3.3
 6 1 -1 7.8 1.9
 1 -7 -1 5.9 0.5
 1 -7 -1 6 0.9
 -7 6 -1 8.7 1.3
 -7 6 -1 8.1 1
 -7 6 -1 7 0.7
 -7 6 -1 13.4 2.8
 1 -7 -1 6.7 1.1
 6 1 -1 6.3 0.9
 6 1 -1 7.3 1.3
 6 1 -1 7.1 0.8
 -7 6 -1 7.8 1.7
 6 1 -1 8.8 1.6
 7 -6 1 7.3 1
 -6 -1 1 8.9 2.1
 -6 -1 1 6.8 0.8
 7 -6 1 6.3 0.5
 -6 -1 1 7.4 1.4
 -1 7 1 7 0.7
 7 -6 1 6.4 1.4
 -1 7 1 11 1.9
 -1 7 1 10.3 1.9
 -6 -1 1 8.9 1.1
 -1 7 1 4.9 0.8
 -1 7 1 8.1 1.2
 -1 7 1 7.6 0.7
 -7 7 -1 18.8 2.9
 7 0 -1 14.1 1.4
 0 -7 -1 18 1.6
 7 0 -1 16.1 1.2
 7 0 -1 17.6 2.2
 -7 7 -1 16.2 1.1
 -7 7 -1 18.1 1.3
 -7 7 -1 14.7 2.5
 7 0 -1 18 1.9
 0 -7 -1 21.8 2.1
 -7 7 -1 17.9 2
 -7 0 1 15 1.2
 0 7 1 19.2 1.6
 -7 0 1 18.5 2.9
 -7 0 1 20.5 1.8
 7 -7 1 13.6 1.4
 0 7 1 21.2 2.9
 0 7 1 21.4 2.5
 -7 0 1 15.9 1.5
 -1 -7 -1 0 0.4
 -1 -7 -1 0.1 0.5
 -7 8 -1 0.7 0.4
 8 -1 -1 -0.3 0.3
 8 -1 -1 0 0.5
 -7 8 -1 -0.1 0.9
 -7 8 -1 0 0.4
 -7 8 -1 0.6 1.2
 8 -1 -1 -0.2 0.9
 -8 1 1 0.4 0.3
 -8 1 1 0.4 0.4
 7 -8 1 0.1 0.4
 1 7 1 0.3 0.5
 1 7 1 -0.3 1.3
 7 -8 1 1.2 1.3
 7 -8 1 0 0.3
 1 7 1 0.3 0.3
 1 7 1 0.1 0.6
 7 -8 1 -0.3 1
 -7 9 -1 1 1.2
 -2 -7 -1 2.6 0.7
 9 -2 -1 2.3 0.6
 -7 9 -1 2.2 0.6
 9 -2 -1 1 0.5
 9 -2 -1 1.9 0.7
 9 -2 -1 1.6 0.4
 2 7 1 0.5 0.5
 -9 2 1 3.5 0.6
 2 7 1 0.6 1.9
 7 -9 1 2 0.4
 -9 2 1 1.9 0.3
 9 -8 -1 4.2 0.4
 1 -9 1 3.3 0.8
 1 -9 1 2.9 0.5
 0 8 -1 23.8 1.6
 0 8 -1 24.2 1.2
 -8 0 -1 21.1 2
 0 8 -1 23.2 2.1
 8 -8 -1 24.3 1.4
 0 -8 1 19.8 1.8
 0 -8 1 24.9 1.5
 -8 8 1 23.4 1.2
 8 0 1 25.5 2
 0 -8 1 29.3 4
 8 0 1 22 1.4
 -8 1 -1 8 0.7
 1 7 -1 12.5 2.5
 1 7 -1 6.2 0.6
 7 -8 -1 6.7 0.9
 7 -8 -1 6.8 0.7
 7 -8 -1 6.1 1.8
 1 7 -1 7.1 1.1
 -1 -7 1 6.4 0.9
 8 -1 1 8.2 1.3
 -7 8 1 7.5 0.8
 -7 8 1 9.3 2
 -1 -7 1 6.7 1.1
 8 -1 1 6.7 0.9
 -7 8 1 7.6 1
 8 -1 1 7.1 0.7
 8 -1 1 7.3 1
 6 -8 -1 24.6 1.3
 2 6 -1 27.9 3.5
 2 6 -1 24 1.5
 2 6 -1 21.9 1.2
 -8 2 -1 23.2 1.2
 -8 2 -1 20.3 1.4
 6 -8 -1 24.3 1.5
 8 -2 1 24.1 1.7
 8 -2 1 22.4 1.4
 -6 8 1 21.5 1.4
 -2 -6 1 22.7 1.7
 -6 8 1 22.8 2.6
 8 -2 1 22.9 1.9
 -2 -6 1 24 1.6
 -6 8 1 22.8 1.4
 -6 8 1 28.2 2.9
 5 -8 -1 7.5 0.9
 -8 3 -1 9 1.7
 3 5 -1 5.8 0.8
 5 -8 -1 6.5 1.1
 -8 3 -1 10.4 2.3
 5 -8 -1 9.9 2.2
 3 5 -1 9.4 3.2
 3 5 -1 7.5 0.7
 3 5 -1 10.6 1.8
 -8 3 -1 5 0.7
 -5 8 1 12.2 2.3
 8 -3 1 8.1 1.1
 -3 -5 1 5.9 1
 -5 8 1 11.2 3.2
 8 -3 1 8.2 1.1
 -5 8 1 7.1 1.8
 8 -3 1 6.4 1.2
 -3 -5 1 7.2 1.2
 -8 4 -1 12 2.7
 4 -8 -1 13.7 1
 4 -8 -1 13.8 1.7
 4 4 -1 14 2.2
 4 4 -1 12 0.9
 4 -8 -1 12.2 1.1
 -8 4 -1 16.1 2.4
 -8 4 -1 12.9 1.1
 4 4 -1 11.8 1.1
 4 4 -1 13.2 2.9
 -4 8 1 13.4 1.1
 8 -4 1 11.9 1.1
 8 -4 1 14.9 1.8
 8 -4 1 12.6 1.3
 -4 -4 1 13 1.2
 -4 8 1 16.3 2.7
 -4 8 1 14.2 2.6
 -4 8 1 12.3 1.1
 -4 -4 1 15 1.4
 -4 8 1 11.9 2.1
 3 -8 -1 6.8 2
 5 3 -1 10.2 1.7
 3 -8 -1 8.4 0.8
 -8 5 -1 7.7 1.8
 -8 5 -1 6.6 0.7
 5 3 -1 7.8 0.7
 3 -8 -1 10 2
 -8 5 -1 7.1 1.1
 5 3 -1 12.7 2.1
 5 3 -1 8.8 2.1
 5 3 -1 7.9 1
 3 -8 -1 9 1.1
 -3 8 1 7.4 1.3
 8 -5 1 7.6 1.1
 -3 8 1 8.7 1.9
 -5 -3 1 6.1 0.9
 -5 -3 1 8.6 1.2
 -3 8 1 9.5 2
 8 -5 1 7.5 1.1
 -3 8 1 11.1 1.9
 6 2 -1 76.49 3.6
 6 2 -1 82.19 4.4
 2 -8 -1 75.69 4.2
 2 -8 -1 79.89 5
 2 -8 -1 81.29 3.5
 -8 6 -1 79.19 3.1
 6 2 -1 81.79 3.2
 2 -8 -1 82.69 3.2
 8 -6 1 78.49 3.4
 -2 8 1 79.39 3.5
 -6 -2 1 70.99 3.6
 -6 -2 1 78.39 3.4
 -2 8 1 80.39 5.4
 -2 8 1 75.79 5.3
 -2 8 1 77.29 3.2
 -2 8 1 71.79 4.2
 -2 8 1 73.49 4.1
 8 -6 1 72.69 4.4
 -8 7 -1 0.6 2.4
 7 1 -1 0 0.4
 -8 7 -1 -0.1 0.3
 -8 7 -1 1 1.4
 7 1 -1 -0.5 0.8
 1 -8 -1 0.5 0.7
 1 -8 -1 0.9 1.6
 1 -8 -1 0.1 0.3
 -8 7 -1 -0.5 0.4
 1 -8 -1 0.4 0.4
 7 1 -1 0.1 0.3
 7 1 -1 0.3 0.9
 -7 -1 1 0.2 0.4
 8 -7 1 0.1 0.4
 -1 8 1 0.3 0.5
 -1 8 1 -0.2 0.3
 -1 8 1 0.1 0.6
 0 -8 -1 3.8 2
 8 0 -1 3.7 0.9
 8 0 -1 1.9 0.4
 -8 8 -1 4.7 1.4
 0 -8 -1 4 1
 -8 8 -1 2 0.5
 0 -8 -1 3.1 0.8
 0 -8 -1 3.2 0.4
 0 8 1 1.8 0.7
 8 -8 1 2.7 0.4
 0 8 1 2.8 0.6
 -8 0 1 2.5 0.4
 -1 -8 -1 3.2 0.3
 -8 9 -1 3.3 1.8
 1 8 1 4.7 0.8
 8 -9 1 2.7 0.4
 1 8 -1 5.4 0.7
 -1 -8 1 4 0.5
 -1 -8 1 2.8 0.7
 7 -9 -1 7.5 0.7
 2 7 -1 9.1 0.7
 2 7 -1 7.8 0.9
 -2 -7 1 7.7 0.8
 -2 -7 1 9.4 1
 -7 9 1 8.1 0.8
 9 -2 1 6.9 0.9
 6 -9 -1 1.3 1.4
 6 -9 -1 2.1 0.4
 3 6 -1 0.4 1.7
 3 6 -1 1.3 0.5
 3 6 -1 1.5 0.3
 6 -9 -1 1.8 0.5
 -6 9 1 1.9 1.2
 -3 -6 1 1.4 0.5
 -6 9 1 1 0.4
 5 -9 -1 0.6 0.4
 -9 4 -1 1.7 0.5
 4 5 -1 1 0.4
 5 -9 -1 1.2 0.5
 -9 4 -1 0.8 0.4
 4 5 -1 1 0.4
 9 -4 1 1.3 0.6
 -4 -5 1 1.2 0.5
 9 -4 1 1.3 0.4
 -5 9 1 1.1 1.3
 -5 9 1 0.9 0.5
 -4 -5 1 2 0.6
 5 4 -1 1.8 0.5
 4 -9 -1 1.9 0.5
 5 4 -1 3 0.6
 -9 5 -1 1.8 1.3
 4 -9 -1 1.8 0.4
 -5 -4 1 2.1 0.5
 9 -5 1 1.6 2.9
 9 -5 1 2.6 0.5
 -4 9 1 2.8 0.6
 -4 9 1 4.4 2.2
 3 -9 -1 6.9 0.7
 6 3 -1 6.2 0.5
 3 -9 -1 5.2 1.2
 3 -9 -1 6.3 0.7
 6 3 -1 5.6 0.7
 -6 -3 1 4.9 0.7
 -3 9 1 5.9 0.8
 7 2 -1 9.6 1.6
 9 -7 1 6.8 2.1
 8 1 -1 3.5 0.5
 1 -9 -1 4.4 0.5
 9 -8 1 3 0.4
 4 6 -1 4 0.7
 10 -4 1 4 0.7
 5 5 -1 3.1 0.5
 5 5 -1 3.6 0.8
 6 4 -1 9.5 0.9
 -10 6 -1 7.3 0.6
 6 4 -1 6.5 0.6
 0 0 -2 2.2 0.4
 0 0 -2 1.1 0.4
 0 0 2 1.7 0.4
 1 0 2 6624.44 262.67
 -1 1 2 8237.88 262.57
 1 0 -2 3511.15 122.79
 1 0 -2 3646.14 122.69
 0 -1 -2 3683.93 122.29
 1 -1 2 3284.07 121.59
 0 1 2 3061.59 121.29
 -1 -1 -2 882.91 31.8
 2 -1 -2 923.41 32.5
 2 -1 -2 841.92 33.7
 -1 2 -2 887.21 31.4
 -1 -1 -2 840.92 35.2
 -1 2 -2 830.32 31.8
 -2 1 2 867.31 34.4
 1 -2 2 813.92 31.4
 1 1 2 841.32 33.3
 3 -2 -2 100.69 4.1
 3 -2 -2 107.49 4.4
 3 -2 -2 107.39 4
 -1 3 -2 103.09 4
 3 -2 -2 108.89 4.7
 3 -2 -2 106.19 4
 -1 3 -2 112.19 4
 -2 -1 -2 108.79 4.7
 -2 -1 -2 108.69 4.2
 3 -2 -2 109.29 4.6
 3 -2 -2 110.69 4.6
 -1 3 -2 107.19 4.1
 3 -2 -2 112.69 4.6
 -3 2 2 110.79 4.5
 1 -3 2 108.79 4.6
 1 -3 2 117.09 5
 2 1 2 118.89 4.9
 2 1 2 106.19 4.2
 -3 2 2 118.39 4.9
 -3 2 2 103.79 4.1
 1 -3 2 115.79 4.2
 2 1 2 107.99 4.1
 1 -3 2 107.49 4.1
 -3 2 2 115.29 4.4
 1 -3 2 109.99 4.1
 -3 2 2 122.79 4.2
 2 1 2 113.19 5
 1 -3 2 114.89 5
 2 1 2 121.79 4.8
 2 1 2 111.69 4.3
 2 1 2 112.39 4.1
 -2 0 -2 2297.47 80.49
 0 2 -2 2253.87 79.49
 -2 0 -2 2017.9 80.79
 2 -2 -2 2148.39 80.19
 0 2 -2 2361.96 81.89
 -2 2 2 2318.37 82.19
 2 0 2 2181.48 82.69
 0 -2 2 2175.98 78.99
 -2 1 -2 868.71 33.9
 1 -2 -2 800.32 32.1
 1 -2 -2 938.01 31.5
 1 1 -2 931.91 33.3
 1 1 -2 868.51 33.2
 -2 1 -2 820.92 32.4
 -1 -1 2 826.92 32.3
 -1 2 2 894.81 32.5
 2 -1 2 835.72 32.9
 2 0 -2 0.1 0.2
 2 0 -2 0 0.4
 -2 2 -2 1.3 0.5
 2 0 -2 -0.1 0.4
 0 -2 -2 0.2 0.3
 -2 2 -2 0.1 0.4
 -2 2 -2 0.1 0.5
 -2 2 -2 0 0.3
 0 -2 -2 0.6 0.3
 -2 2 -2 0 0.1
 2 0 -2 0 0.2
 0 -2 -2 0.1 0.1
 0 -2 -2 -0.3 0.2
 -2 2 -2 0.2 0.1
 2 0 -2 0.1 0.1
 2 0 -2 0 0.3
 -2 2 -2 0 0.1
 2 0 -2 0.2 0.4
 0 -2 -2 0.4 0.3
 0 2 2 0.2 0.2
 -2 0 2 0.1 0.4
 0 2 2 0.1 0.3
 2 -2 2 0.4 0.5
 0 2 2 0.4 0.1
 -2 0 2 1.6 0.5
 2 -2 2 0.7 0.5
 0 2 2 0.1 0.1
 0 2 2 0.3 0.3
 -2 0 2 0.6 0.4
 2 -2 2 0.6 0.3
 0 2 2 0.5 0.3
 -2 0 2 0.3 0.2
 2 -2 2 0.1 0.4
 0 2 2 0.1 0.1
 -2 0 2 -0.3 0.4
 2 -2 2 0.1 0.2
 2 -2 2 0 0.3
 2 -2 2 0.1 0.2
 -1 -2 -2 82.89 3.2
 3 -1 -2 81.19 3.6
 -2 3 -2 86.39 3.5
 3 -1 -2 84.19 3.8
 3 -1 -2 77.09 3.2
 -2 3 -2 79.79 3
 3 -1 -2 83.79 3.8
 -1 -2 -2 83.49 3.5
 3 -1 -2 83.49 3.7
 -2 3 -2 78.49 3
 -2 3 -2 85.99 3.7
 -2 3 -2 86.29 3.5
 3 -1 -2 77.29 3
 3 -1 -2 85.29 3.2
 -1 -2 -2 71.59 4
 -2 3 -2 83.29 3.1
 1 2 2 81.99 3.8
 -3 1 2 77.69 3.1
 1 2 2 86.69 3.2
 -3 1 2 89.19 3.5
 2 -3 2 82.19 3.1
 2 -3 2 87.29 3.2
 1 2 2 78.99 3.2
 2 -3 2 83.59 3.1
 2 -3 2 79.69 3
 -3 1 2 78.59 4.1
 -3 1 2 86.29 3.5
 -3 1 2 84.89 3.3
 1 2 2 84.79 4
 1 2 2 75.99 3.2
 2 -3 2 82.19 3.1
 -3 1 2 78.19 3.2
 -3 1 2 84.99 3.4
 2 -3 2 73.09 4.7
 1 2 2 82.09 3
 2 -3 2 82.19 3.1
 1 2 2 85.99 3.6
 1 2 2 79.19 3
 2 -3 2 82.99 3.6
 2 -3 2 84.19 4.2
 4 -2 -2 164.08 6.3
 4 -2 -2 169.38 6.7
 4 -2 -2 179.18 7.1
 4 -2 -2 159.98 6.9
 4 -2 -2 170.18 6.8
 -2 -2 -2 170.88 6.3
 -2 4 -2 167.28 6.2
 4 -2 -2 172.08 6.7
 2 -4 2 167.68 6.3
 -4 2 2 171.88 7.5
 -4 2 2 168.18 6.7
 2 -4 2 163.68 6.2
 2 2 2 163.28 6.1
 2 2 2 179.48 7.1
 2 -4 2 173.38 6.7
 2 2 2 166.08 6.3
 -4 2 2 176.98 7.5
 2 -4 2 160.18 7.7
 2 2 2 163.18 6.3
 2 2 2 176.58 7.6
 2 2 2 171.08 6.4
 2 2 2 169.48 7.1
 2 -4 2 170.78 6.1
 -4 2 2 164.98 6.3
 -4 2 2 178.68 6.3
 2 -4 2 149.69 6
 5 -3 -2 143.79 6.1
 -2 5 -2 137.19 6.5
 -2 5 -2 144.39 6.4
 -3 -2 -2 143.09 5.8
 5 -3 -2 139.39 5.3
 5 -3 -2 135.29 6.4
 -2 5 -2 147.19 6.5
 -3 -2 -2 148.89 5.4
 -2 5 -2 127.69 6.1
 -3 -2 -2 150.58 5.7
 5 -3 -2 148.19 5.8
 5 -3 -2 138.59 5.8
 5 -3 -2 146.29 6.2
 5 -3 -2 144.79 5.6
 -2 5 -2 143.39 5.4
 3 2 2 143.99 5.6
 -5 3 2 141.49 5.6
 -5 3 2 138.09 5.5
 3 2 2 136.89 7
 -5 3 2 143.59 5.7
 3 2 2 140.99 5.3
 2 -5 2 138.09 6.1
 3 2 2 141.89 5.3
 2 -5 2 137.49 5.2
 2 -5 2 146.39 6
 2 -5 2 132.19 5.8
 3 2 2 144.29 6.2
 3 2 2 145.59 6.6
 -5 3 2 147.79 6.8
 2 -5 2 142.19 6.5
 -5 3 2 134.59 5.8
 3 2 2 142.79 5.6
 -5 3 2 141.19 5.4
 3 2 2 139.79 5.5
 -3 -1 -2 2190.08 79.69
 4 -3 -2 2306.97 80.89
 -1 4 -2 2082.99 78.59
 3 1 2 2000.6 82.69
 -4 3 2 2146.39 85.19
 1 -4 2 2129.59 77.69
 0 3 -2 2072.69 70.99
 3 -3 -2 2045.1 72.29
 -3 0 -2 1955.8 72.39
 0 -3 2 1862.91 70.09
 3 0 2 1763.12 75.19
 -3 3 2 1978.2 75.59
 1 2 -2 112.09 4
 1 2 -2 107.09 4.2
 1 2 -2 106.69 4.1
 2 -3 -2 112.09 4.2
 2 -3 -2 109.19 4.7
 -3 1 -2 110.09 4
 -3 1 -2 116.39 5.1
 -3 1 -2 107.49 4.1
 2 -3 -2 119.39 4.6
 1 2 -2 111.29 5
 2 -3 -2 102.49 4
 -3 1 -2 105.69 4.1
 2 -3 -2 110.59 4.2
 -3 1 -2 109.09 4.8
 3 -1 2 115.49 4
 -1 -2 2 108.39 4
 -1 -2 2 108.99 4
 -1 -2 2 118.19 4.4
 3 -1 2 110.89 4.8
 -2 3 2 112.99 4.2
 -1 -2 2 105.89 4.1
 -2 3 2 120.69 4.6
 -2 3 2 108.39 4
 -1 -2 2 102.99 4
 3 -1 2 105.39 4.1
 -1 -2 2 110.99 4.3
 3 -1 2 112.79 4.6
 3 -1 2 117.19 4.4
 -2 3 2 109.69 4.4
 -2 3 2 100.29 4.1
 -1 -2 2 112.09 4.6
 3 -1 2 111.19 4.6
 3 -1 2 104.59 4.1
 -1 -2 2 112.49 4.6
 -1 -2 2 105.59 4.1
 -2 3 2 118.49 4.6
 2 1 -2 73.69 2.9
 -3 2 -2 85.69 3.8
 2 1 -2 87.19 4
 1 -3 -2 72.19 3.9
 -3 2 -2 81.29 3.1
 2 1 -2 81.89 4
 1 -3 -2 80.39 3.1
 1 -3 -2 79.39 3
 -3 2 -2 80.79 3
 2 1 -2 80.49 3
 2 1 -2 79.59 3.1
 2 1 -2 84.89 3.2
 -3 2 -2 87.69 3.9
 1 -3 -2 82.59 3.1
 1 -3 -2 87.69 3.5
 -3 2 -2 80.99 3.9
 2 1 -2 80.59 3.2
 -3 2 -2 77.69 4.3
 -3 2 -2 80.09 3
 -2 -1 2 81.19 3.5
 3 -2 2 78.99 3.1
 -1 3 2 77.09 3.9
 3 -2 2 77.79 3.1
 -2 -1 2 75.59 3
 -1 3 2 81.19 3.2
 -2 -1 2 78.59 3
 -2 -1 2 86.09 3.6
 3 -2 2 87.39 3.3
 -1 3 2 76.99 2.9
 -2 -1 2 74.59 3.3
 -1 3 2 78.59 3
 3 -2 2 83.29 3.4
 -1 3 2 86.19 3.8
 -1 3 2 84.59 3.6
 3 -2 2 80.59 3
 -2 -1 2 90.79 3.3
 -2 -1 2 80.39 3.7
 3 -2 2 83.79 3.7
 3 -2 2 84.79 3.7
 -2 -1 2 80.29 3.2
 -1 3 2 87.19 3.3
 -1 3 2 82.99 3
 -2 -1 2 73.19 3.1
 -1 3 2 74.69 3
 -1 3 2 88.49 3.3
 -3 3 -2 1944.21 78.09
 3 0 -2 2035.9 78.89
 0 -3 -2 2189.28 73.99
 0 3 2 2182.08 75.29
 -3 0 2 1941.01 76.89
 -1 -3 -2 504.45 18.2
 3 -4 2 480.95 19.4
 3 -4 2 459.75 17.1
 -3 5 -2 92.49 4.3
 -2 -3 -2 93.09 4.3
 5 -2 -2 99.79 4.8
 5 -2 -2 86.59 4.3
 -3 5 -2 94.69 4.6
 -3 5 -2 90.19 3.5
 -2 -3 -2 94.69 4.5
 -3 5 -2 99.89 4
 5 -2 -2 95.39 4.3
 -3 5 -2 93.89 3.6
 -3 5 -2 93.89 5
 5 -2 -2 98.79 4.2
 -3 5 -2 99.69 4.8
 5 -2 -2 95.89 3.9
 -3 5 -2 99.29 3.7
 -2 -3 -2 95.99 3.6
 -2 -3 -2 92.59 3.9
 -3 5 -2 96.69 4.5
 5 -2 -2 92.99 3.6
 2 3 2 91.29 3.6
 2 3 2 89.09 3.7
 2 3 2 96.09 3.9
 -5 2 2 91.89 3.7
 3 -5 2 91.39 3.6
 2 3 2 90.19 3.6
 -5 2 2 91.29 5.3
 2 3 2 96.19 5.1
 3 -5 2 91.99 4.5
 3 -5 2 91.59 3.7
 2 3 2 93.39 3.9
 -5 2 2 93.29 3.8
 2 3 2 92.99 5.3
 2 3 2 93.09 4.7
 -3 6 -2 105.59 5.5
 6 -3 -2 112.09 5.6
 -3 6 -2 108.29 4.1
 -3 -3 -2 110.49 4.9
 -3 -3 -2 108.19 4.4
 -3 6 -2 102.59 5.2
 -3 6 -2 108.69 3.9
 -3 6 -2 99.89 5.6
 -3 6 -2 107.29 4.2
 6 -3 -2 100.89 5.1
 6 -3 -2 106.89 4.1
 -3 -3 -2 105.59 4.1
 6 -3 -2 105.19 4.7
 6 -3 -2 100.59 4.3
 6 -3 -2 105.29 4.4
 -3 6 -2 104.19 4.1
 -3 6 -2 94.49 5.4
 -3 6 -2 103.29 5.1
 3 3 2 107.69 4.4
 -6 3 2 104.39 4.2
 3 3 2 108.29 4.4
 3 -6 2 107.49 4.1
 3 -6 2 101.49 4.1
 3 3 2 103.59 6.1
 3 -6 2 98.29 5.1
 3 -6 2 107.69 5.2
 3 -6 2 102.99 3.9
 3 3 2 104.29 5.4
 3 -6 2 95.99 5.2
 3 3 2 101.19 4.1
 3 3 2 104.19 4
 -6 3 2 100.79 5.7
 -3 7 -2 119.79 5.8
 -3 7 -2 111.59 4.6
 -3 7 -2 112.89 6.1
 -4 -3 -2 111.39 4.6
 -3 7 -2 117.99 8.2
 -4 -3 -2 117.09 5.3
 7 -4 -2 113.39 4.7
 -3 7 -2 105.99 4.2
 7 -4 -2 111.79 4.3
 -3 7 -2 108.89 4.5
 -3 7 -2 111.79 4.4
 -3 7 -2 106.79 6.7
 7 -4 -2 107.99 4.8
 -4 -3 -2 111.99 4.3
 7 -4 -2 113.79 5
 -7 4 2 111.89 6
 -7 4 2 113.29 4.4
 3 -7 2 107.19 4.4
 4 3 2 116.49 4.3
 4 3 2 110.39 6.2
 4 3 2 111.29 4.3
 3 -7 2 102.79 5.6
 4 3 2 105.69 5.8
 3 -7 2 115.29 4.5
 4 3 2 108.39 4.6
 3 -7 2 110.29 4.3
 3 -7 2 106.79 5.6
 -2 6 -2 13 0.8
 6 -4 -2 13 1.4
 -2 6 -2 13.2 0.9
 -2 6 -2 12.6 2
 -2 6 -2 13.3 1.7
 -4 -2 -2 13.5 1.1
 6 -4 -2 12.4 1.1
 6 -4 -2 12.4 0.9
 -2 6 -2 12.2 0.9
 6 -4 -2 12.4 2
 -2 6 -2 12.5 1
 -4 -2 -2 12.4 0.9
 -4 -2 -2 12.4 1.5
 6 -4 -2 13.7 1.2
 -2 6 -2 13 1.1
 -2 6 -2 11.2 1.8
 6 -4 -2 12.4 1.2
 4 2 2 14.1 1.1
 4 2 2 12.4 1
 2 -6 2 12.3 0.8
 4 2 2 12.8 0.9
 2 -6 2 15.5 1.6
 2 -6 2 13.4 0.8
 -6 4 2 14.7 2.2
 2 -6 2 12.5 1
 -6 4 2 14.1 0.9
 4 2 2 13.4 0.9
 4 2 2 12.4 1.7
 -6 4 2 14.2 1.1
 -6 4 2 14.2 1.8
 2 -6 2 13.7 1.7
 -6 4 2 13.7 1.3
 4 2 2 11.8 1.8
 -1 5 -2 116.09 6.1
 -1 5 -2 121.59 4.8
 5 -4 -2 117.79 4.8
 5 -4 -2 117.39 5.4
 5 -4 -2 122.99 4.6
 -1 5 -2 123.49 4.8
 5 -4 -2 118.19 5.2
 -4 -1 -2 120.29 4.7
 -1 5 -2 122.49 4.5
 -1 5 -2 121.39 6.2
 5 -4 -2 129.69 5
 5 -4 -2 122.09 4.9
 -1 5 -2 118.79 4.5
 -1 5 -2 127.99 5.8
 -4 -1 -2 118.49 5.4
 -4 -1 -2 125.19 4.8
 -1 5 -2 125.09 4.6
 5 -4 -2 119.39 5.3
 -5 4 2 111.89 6
 -5 4 2 122.79 5.3
 1 -5 2 119.59 5
 -5 4 2 116.39 5.2
 1 -5 2 123.69 4.5
 -5 4 2 115.29 4.7
 1 -5 2 126.39 4.7
 4 1 2 120.79 5.8
 4 1 2 118.99 4.6
 1 -5 2 116.39 4.5
 4 1 2 120.49 4.6
 -5 4 2 117.39 4.6
 4 1 2 115.89 5.3
 -5 4 2 127.99 5.9
 -5 4 2 136.49 5.4
 4 1 2 113.79 5.7
 1 -5 2 114.59 5.5
 4 -4 -2 1960.3 73.39
 0 -4 2 2106.59 75.39
 3 -4 -2 2279.37 79.29
 -1 -3 2 2105.89 77.39
 4 -1 2 2065.09 84.49
 -3 4 2 2039.9 82.29
 -4 2 -2 170.38 7.2
 2 2 -2 164.08 7.4
 -4 2 -2 167.18 6.2
 2 2 -2 158.38 6.2
 2 2 -2 170.68 6.1
 2 -4 -2 160.98 6.4
 -4 2 -2 164.58 7.1
 2 -4 -2 160.78 6.8
 -4 2 -2 159.78 7.9
 -4 2 -2 166.78 6
 4 -2 2 157.78 6.1
 -2 -2 2 148.99 5.9
 -2 -2 2 165.68 6.9
 -2 4 2 169.28 6.7
 4 -2 2 165.88 6.2
 -2 -2 2 147.99 6.6
 -2 4 2 164.08 6.2
 -2 4 2 169.08 6.3
 4 -2 2 164.78 6.8
 4 -2 2 169.88 6.4
 -2 -2 2 172.48 6.5
 -2 4 2 163.18 6
 -2 4 2 182.38 7
 -2 -2 2 170.58 7
 4 -2 2 171.28 7
 1 -4 -2 500.25 17.9
 3 1 -2 446.96 16.9
 4 -3 2 483.75 17.1
 0 -4 -2 295.97 10.9
 0 4 2 294.27 11.1
 -4 0 2 327.37 11.7
 -4 0 2 319.47 11.6
 -4 0 2 290.77 11.6
 -4 0 2 309.47 11.3
 -4 5 -2 167.38 8.2
 -4 5 -2 189.78 7.5
 -4 5 -2 182.28 7.8
 -1 -4 -2 175.48 6.6
 5 -1 -2 182.98 7.9
 -4 5 -2 167.68 7.6
 5 -1 -2 169.38 6.6
 5 -1 -2 169.08 6.3
 5 -1 -2 170.68 7.3
 5 -1 -2 169.38 6.5
 1 4 2 168.78 6.3
 -5 1 2 155.18 8.4
 1 4 2 160.08 6.3
 4 -5 2 166.08 6.5
 1 4 2 169.68 6.6
 -5 1 2 168.58 6.6
 4 -5 2 191.18 8.1
 1 4 2 169.38 7.3
 1 4 2 176.18 8.3
 4 -5 2 164.88 6.4
 1 4 2 177.08 6.6
 6 -2 -2 75.59 4.4
 -2 -4 -2 75.29 3.6
 -4 6 -2 78.19 4.1
 -4 6 -2 80.89 3.3
 -2 -4 -2 85.09 3.8
 -4 6 -2 81.59 4.6
 -4 6 -2 73.19 4.8
 6 -2 -2 79.49 3.5
 -4 6 -2 76.89 3.2
 -4 6 -2 79.49 4.5
 -2 -4 -2 83.89 3.1
 -4 6 -2 77.99 3.2
 -4 6 -2 77.39 3
 6 -2 -2 76.69 3.4
 6 -2 -2 73.79 3.9
 6 -2 -2 80.59 3.1
 -2 -4 -2 76.59 3.4
 2 4 2 85.49 3.4
 2 4 2 78.09 3.5
 2 4 2 82.39 3.5
 2 4 2 68.89 4.1
 -6 2 2 73.59 5
 2 4 2 69.39 5
 2 4 2 79.39 3
 2 4 2 77.79 3.1
 4 -6 2 82.39 3
 2 4 2 69.59 4.3
 4 -6 2 74.29 3.2
 -6 2 2 78.99 3.3
 7 -3 -2 55.39 3.1
 -3 -4 -2 63.69 2.9
 7 -3 -2 54.39 3.5
 -4 7 -2 57.99 2.4
 -4 7 -2 53.59 2.7
 -4 7 -2 56.59 2.6
 -4 7 -2 53.19 4.3
 -3 -4 -2 59.69 3.2
 7 -3 -2 56.29 2.9
 7 -3 -2 59.09 2.5
 -4 7 -2 56.29 5.1
 7 -3 -2 61.49 2.8
 -4 7 -2 58.49 4
 -3 -4 -2 57.39 3
 -4 7 -2 60.59 2.6
 -4 7 -2 57.29 3.8
 3 4 2 57.89 2.4
 4 -7 2 63.59 3.9
 -7 3 2 58.39 2.6
 4 -7 2 62.99 2.4
 3 4 2 54.69 2.5
 3 4 2 62.79 2.8
 -7 3 2 57.09 4.1
 4 -7 2 59.39 2.6
 4 -7 2 56.29 3.8
 3 4 2 56.49 5.4
 3 4 2 55.39 3.6
 4 -7 2 57.09 3.7
 4 -7 2 61.29 2.5
 3 4 2 56.49 2.9
 -4 8 -2 33.4 3.2
 -4 8 -2 24.4 2.6
 -4 -4 -2 30.3 2.7
 -4 8 -2 20.2 3.7
 8 -4 -2 25.8 1.7
 -4 8 -2 25 1.5
 -4 8 -2 26.1 1.5
 -4 8 -2 28.8 3.5
 -4 -4 -2 26.3 1.9
 8 -4 -2 26.4 1.9
 8 -4 -2 25.9 1.6
 -4 -4 -2 25.3 1.6
 4 4 2 25.5 1.2
 4 -8 2 22.3 2.4
 4 4 2 23.9 1.5
 4 4 2 22.7 2.8
 4 -8 2 27.4 1.7
 4 -8 2 27.1 1.3
 -8 4 2 30.1 2.6
 4 4 2 25.5 1.9
 4 -8 2 27.3 3
 -8 4 2 30 1.5
 4 4 2 21.7 1.3
 -4 9 -2 7.2 0.9
 -4 9 -2 10.8 1.6
 -5 -4 -2 7.9 1
 -4 9 -2 8.4 2.5
 9 -5 -2 7.2 0.9
 9 -5 -2 8.9 1.1
 4 -9 2 8 0.9
 4 -9 2 9.9 1.4
 -9 5 2 8.8 1.6
 -9 5 2 8.8 0.7
 -9 5 2 8.8 1
 5 4 2 8.2 1
 5 4 2 8.1 1
 8 -5 -2 14.9 0.9
 -5 -3 -2 13.7 1.1
 -3 8 -2 14.8 2.3
 -3 8 -2 19.2 1.8
 -3 8 -2 14.4 2.6
 8 -5 -2 15.4 1.4
 -5 -3 -2 14.9 1.6
 -3 8 -2 17.9 2.5
 8 -5 -2 16.5 1.4
 -3 8 -2 15.2 1.1
 -5 -3 -2 14.2 1.5
 3 -8 2 15.3 0.9
 3 -8 2 18.7 2.2
 5 3 2 21 2.3
 -8 5 2 18.3 2.5
 5 3 2 15.1 0.9
 5 3 2 13.7 2.4
 5 3 2 15.2 0.8
 -8 5 2 14.1 1.4
 3 -8 2 15.6 2
 5 3 2 13.7 1.1
 3 -8 2 15.2 1
 -8 5 2 15.8 1.2
 7 -5 -2 48.2 3.6
 7 -5 -2 43.8 2.5
 -2 7 -2 41.9 3.6
 -2 7 -2 46 2.4
 -5 -2 -2 46.8 2.1
 -2 7 -2 46.5 2.1
 7 -5 -2 46.9 2.5
 -2 7 -2 48.4 3.5
 -2 7 -2 46.8 2.3
 -5 -2 -2 46.3 3
 7 -5 -2 45.7 2.4
 -2 7 -2 47.9 2.1
 -2 7 -2 42.6 3.9
 -2 7 -2 43.5 1.9
 7 -5 -2 45.5 2.1
 -5 -2 -2 46.5 2.3
 5 2 2 46.3 2.4
 5 2 2 48.1 3.6
 5 2 2 46.2 3
 5 2 2 45.7 3.4
 5 2 2 47.1 2
 -7 5 2 46.2 2.1
 2 -7 2 45.6 2
 -7 5 2 47.2 2.3
 5 2 2 44.3 2
 2 -7 2 45.3 3
 2 -7 2 47.1 2.1
 2 -7 2 47.3 2.4
 -7 5 2 51.29 3.7
 5 2 2 45.4 2.3
 -1 6 -2 170.08 6
 6 -5 -2 171.38 6.5
 -5 -1 -2 159.88 6.3
 6 -5 -2 172.98 6.7
 -1 6 -2 160.88 8
 -1 6 -2 166.18 6.4
 -1 6 -2 161.78 6.2
 -5 -1 -2 162.48 6.4
 -1 6 -2 160.28 8.4
 6 -5 -2 166.78 6.2
 6 -5 -2 162.68 6.6
 5 1 2 152.08 7.5
 -6 5 2 148.89 6.9
 5 1 2 160.38 6.6
 -6 5 2 168.88 8.4
 5 1 2 154.08 7
 1 -6 2 167.68 6.1
 5 1 2 168.68 6.2
 1 -6 2 176.78 6.3
 5 1 2 157.58 6.2
 1 -6 2 160.18 6.5
 5 1 2 165.58 6.6
 5 1 2 169.88 7.9
 -6 5 2 175.58 7.9
 1 -6 2 164.68 6.8
 -6 5 2 158.38 6.4
 -5 0 -2 25.3 1.4
 5 -5 -2 26 1.6
 -5 0 -2 22.6 2.1
 0 5 -2 26.5 1.3
 0 5 -2 26.5 2.4
 0 5 -2 22.7 2.7
 -5 0 -2 25.4 1.5
 5 -5 -2 25.9 1.5
 5 -5 -2 28 1.5
 -5 0 -2 24.2 1.4
 0 5 -2 25.3 1.5
 0 5 -2 28.2 1.5
 5 -5 -2 28.2 1.3
 0 5 -2 26.5 1.2
 5 -5 -2 27.1 2.1
 0 5 -2 27.9 2.6
 5 0 2 26.7 1.4
 -5 5 2 25 1.9
 5 0 2 24.3 2.1
 5 0 2 25.9 2.3
 -5 5 2 27.5 2.4
 -5 5 2 24.4 2.5
 -5 5 2 26.7 1.8
 -5 5 2 25.2 1.5
 5 0 2 22.6 2.3
 0 -5 2 26.7 1.2
 5 0 2 25.9 1.3
 0 -5 2 28.3 1.6
 -5 5 2 25.3 1.3
 -5 5 2 25 2.2
 -5 5 2 25.2 2
 5 0 2 28.4 2
 -5 5 2 26.7 1.6
 -5 1 -2 121.19 4.7
 1 4 -2 115.29 4.7
 4 -5 -2 119.59 4.6
 4 -5 -2 121.79 4.4
 1 4 -2 125.59 4.4
 -5 1 -2 110.19 6.1
 1 4 -2 123.69 4.8
 1 4 -2 117.99 4.5
 1 4 -2 119.09 4.6
 4 -5 -2 108.29 5.2
 -5 1 -2 112.79 6.2
 -5 1 -2 104.69 7
 4 -5 -2 120.89 4.6
 -5 1 -2 115.49 5.8
 4 -5 -2 113.49 5.5
 1 4 -2 117.59 6.4
 -5 1 -2 126.39 4.6
 1 4 -2 113.69 6.1
 5 -1 2 119.69 5.6
 -4 5 2 123.49 6.1
 -4 5 2 119.19 4.5
 -4 5 2 107.59 6
 5 -1 2 120.29 5.7
 -4 5 2 119.39 5.4
 -1 -4 2 123.09 4.8
 -1 -4 2 119.89 4.5
 5 -1 2 114.49 5.3
 -4 5 2 120.69 5.9
 5 -1 2 125.69 5.1
 -4 5 2 116.29 5
 -1 -4 2 120.19 4.8
 5 -1 2 120.79 4.6
 -4 5 2 121.79 4.6
 -1 -4 2 119.99 4.6
 -4 5 2 116.49 4.8
 3 -5 -2 134.99 5.8
 -5 2 -2 135.99 6.8
 -5 2 -2 140.99 6.9
 2 3 -2 139.99 6.9
 -5 2 -2 140.29 5.3
 -5 2 -2 129.99 7.6
 -5 2 -2 153.58 5.5
 3 -5 -2 138.09 6.4
 -5 2 -2 146.79 6.7
 2 3 -2 149.19 5.2
 2 3 -2 138.89 5.5
 2 3 -2 143.99 7.1
 2 3 -2 135.19 5.7
 -5 2 -2 140.69 5.2
 -2 -3 2 145.99 5.5
 -2 -3 2 135.19 6.5
 -2 -3 2 139.29 5.6
 5 -2 2 140.39 5.7
 -2 -3 2 135.59 6.3
 -3 5 2 136.69 6.2
 -3 5 2 141.19 5.3
 5 -2 2 129.79 6.3
 -3 5 2 141.79 6.8
 -3 5 2 143.09 6.4
 -3 5 2 136.19 5.5
 -3 5 2 144.99 5.7
 5 -2 2 153.88 6.3
 5 -2 2 142.39 5.4
 5 -2 2 151.28 6
 -2 -3 2 136.19 5.3
 3 2 -2 95.69 3.7
 3 2 -2 90.09 5.2
 -5 3 -2 95.29 3.5
 3 2 -2 86.09 4.1
 -5 3 -2 87.69 4.7
 2 -5 -2 100.79 4.2
 -5 3 -2 90.39 4.3
 3 2 -2 92.59 5.1
 3 2 -2 98.09 3.5
 -5 3 -2 86.79 3.8
 -5 3 -2 92.49 4.6
 -5 3 -2 87.39 5.5
 -5 3 -2 94.29 3.5
 2 -5 -2 87.39 3.6
 5 -3 2 91.79 3.7
 -3 -2 2 93.59 4
 -2 5 2 94.39 3.4
 -2 5 2 97.19 4.9
 5 -3 2 82.59 4.3
 -3 -2 2 89.29 4.5
 5 -3 2 93.49 3.9
 -3 -2 2 88.29 3.8
 5 -3 2 93.79 4.7
 5 -3 2 88.49 3.7
 -2 5 2 88.69 3.6
 -3 -2 2 90.09 3.6
 -3 -2 2 82.29 4.2
 -2 5 2 92.19 4.6
 -2 5 2 91.09 4.2
 5 -3 2 95.29 4
 -2 5 2 95.79 3.6
 5 -3 2 93.99 3.9
 -3 -2 2 94.79 3.6
 -2 5 2 85.89 5.1
 5 -3 2 98.29 3.4
 -2 5 2 86.59 3.9
 -2 5 2 91.09 3.5
 4 1 -2 168.78 6.5
 -5 4 -2 176.38 7.4
 -5 4 -2 179.78 7
 -5 4 -2 164.18 6.5
 -5 4 -2 166.38 7.9
 -5 4 -2 169.78 6.2
 1 -5 -2 165.18 6.4
 4 1 -2 166.38 8.1
 4 1 -2 162.98 7.9
 1 -5 -2 169.58 6.5
 4 1 -2 170.58 6.2
 -5 4 -2 175.18 7.2
 -5 4 -2 171.88 6.5
 -5 4 -2 173.68 8
 4 1 -2 164.38 6.4
 -1 5 2 164.48 7.9
 -1 5 2 158.28 6.2
 5 -4 2 185.78 7
 5 -4 2 169.78 6.5
 -1 5 2 179.28 6.7
 5 -4 2 164.18 6.5
 5 -4 2 164.78 7.5
 -1 5 2 173.58 7.9
 -4 -1 2 176.88 6.6
 -4 -1 2 156.98 6.9
 -1 5 2 170.58 6.2
 -4 -1 2 161.88 7
 5 -4 2 175.08 6.7
 0 -5 -2 3.3 0.8
 -5 5 -2 3.6 1.5
 5 0 -2 5.5 1.5
 -5 5 -2 3.8 0.7
 -5 5 -2 2.1 0.4
 -5 5 -2 4.1 0.7
 -5 5 -2 3.7 1
 -5 5 -2 4.3 0.9
 5 0 -2 3.6 0.7
 0 -5 -2 3.4 0.6
 5 0 -2 5.1 0.7
 -5 5 -2 4.5 1.3
 5 0 -2 3.1 0.9
 -5 5 -2 2.4 0.7
 -5 5 -2 3.4 0.4
 0 -5 -2 3.3 0.4
 5 0 -2 3.3 0.5
 0 5 2 3.9 0.7
 0 5 2 3.4 0.7
 0 5 2 4 1.3
 0 5 2 3.2 0.4
 5 -5 2 3.8 1.3
 -5 0 2 2.6 0.6
 -5 0 2 3.3 0.7
 5 -5 2 3.6 0.5
 -5 0 2 2.5 1.4
 5 -5 2 5 1.4
 0 5 2 2.5 0.4
 5 -5 2 2.6 0.3
 0 5 2 3.7 1.4
 -5 6 -2 9.6 1.8
 -1 -5 -2 7.9 0.7
 -5 6 -2 11.5 1.5
 -5 6 -2 9.8 1.5
 6 -1 -2 7.7 0.7
 6 -1 -2 9.7 1
 -5 6 -2 7.3 0.9
 -1 -5 -2 8.2 1
 -5 6 -2 11.8 2.3
 6 -1 -2 9.6 1.4
 6 -1 -2 9.5 1
 -1 -5 -2 8.7 0.9
 -5 6 -2 8.8 0.7
 -5 6 -2 8.4 0.7
 -5 6 -2 9.3 0.9
 6 -1 -2 8.5 1.6
 -5 6 -2 9 1.3
 -1 -5 -2 7.2 1
 1 5 2 7.9 1.1
 -6 1 2 8 2
 1 5 2 8 0.7
 1 5 2 9.2 0.9
 1 5 2 8.4 1.8
 1 5 2 8.7 0.7
 5 -6 2 8.3 1.9
 5 -6 2 10 0.9
 5 -6 2 8.1 0.8
 -6 1 2 8.8 1
 5 -6 2 11 2
 1 5 2 8.9 2.2
 -6 1 2 8.6 1
 -5 7 -2 22.3 1.4
 -5 7 -2 18 2.6
 7 -2 -2 19.8 2.2
 7 -2 -2 20.9 1.5
 -2 -5 -2 21 1.5
 -5 7 -2 21 1.3
 7 -2 -2 21.3 1.9
 7 -2 -2 18.3 1.4
 7 -2 -2 20.2 1.1
 -2 -5 -2 19.3 1.4
 -5 7 -2 23.1 2.2
 -5 7 -2 19 1.4
 -5 7 -2 21.6 2.5
 -5 7 -2 20.3 1.1
 -2 -5 -2 21.6 1.7
 5 -7 2 21.2 2.3
 5 -7 2 20.8 2.3
 5 -7 2 20.5 1.3
 2 5 2 21.5 1.4
 2 5 2 20 1.1
 5 -7 2 20.9 2.6
 -7 2 2 22.4 1.4
 -7 2 2 21.4 1.5
 5 -7 2 21.2 1.2
 5 -7 2 19.7 2.2
 2 5 2 18.6 1.1
 2 5 2 22.1 1.6
 5 -7 2 21.1 1
 -7 2 2 21.3 2.7
 2 5 2 22.6 3.1
 -5 8 -2 3.2 1.2
 8 -3 -2 1.2 0.6
 -5 8 -2 1.5 1
 -3 -5 -2 1.3 0.5
 8 -3 -2 2.2 0.4
 -3 -5 -2 2.5 0.8
 -5 8 -2 2.6 0.9
 -5 8 -2 4.5 2.2
 8 -3 -2 1.8 0.8
 -5 8 -2 1.8 0.5
 -8 3 2 2.6 0.6
 5 -8 2 0 1.4
 5 -8 2 1.3 0.6
 3 5 2 2.3 0.6
 3 5 2 1.5 0.4
 3 5 2 1.8 0.4
 5 -8 2 2.1 0.4
 5 -8 2 3.9 1.7
 5 -8 2 3.9 1.3
 3 5 2 1.6 1.5
 -8 3 2 1.6 1
 5 -8 2 2.1 0.5
 3 5 2 1.2 1.3
 -5 9 -2 4.2 1.8
 -5 9 -2 1.1 1.1
 9 -4 -2 4.3 0.9
 -4 -5 -2 3.2 0.7
 9 -4 -2 2.9 0.6
 -5 9 -2 2.7 0.6
 -5 9 -2 5 1.5
 -9 4 2 3 0.5
 -9 4 2 3.3 0.7
 5 -9 2 3.8 1.6
 5 -9 2 5.9 1.3
 4 5 2 3.3 0.8
 5 -9 2 1.9 0.5
 10 -5 -2 19.2 1.1
 -10 5 2 19.6 1.3
 -10 5 2 20.3 1
 5 5 2 19 1.6
 -3 9 -2 3.6 1.1
 6 3 2 7.3 1.3
 3 -9 2 5.7 1.6
 -6 -2 -2 47.8 3
 -2 8 -2 49.99 2.6
 8 -6 -2 49.3 2.5
 -2 8 -2 50.89 3.4
 -6 -2 -2 48.8 3
 -2 8 -2 56.79 4.4
 -6 -2 -2 53.29 5.6
 -2 8 -2 51.29 2.3
 -6 -2 -2 48.7 2.3
 6 2 2 49.9 2.4
 2 -8 2 51.89 3.4
 -8 6 2 55.99 4.2
 2 -8 2 47.1 2.2
 -8 6 2 49.99 2.2
 6 2 2 50.19 3.5
 2 -8 2 52.29 2.5
 -8 6 2 49.2 2.8
 -6 -1 -2 21.8 1.4
 -1 7 -2 24.1 1.3
 7 -6 -2 22.7 1.2
 -6 -1 -2 20.3 3.6
 -6 -1 -2 19.9 2.1
 -1 7 -2 22.6 1.1
 7 -6 -2 21.1 2.6
 -1 7 -2 26 3.2
 -6 -1 -2 19.2 1.2
 7 -6 -2 23.1 1.6
 -1 7 -2 22.4 1.6
 -1 7 -2 22.9 1.5
 7 -6 -2 19 1.5
 1 -7 2 23.1 1.6
 1 -7 2 22.3 1.2
 6 1 2 23.7 2
 6 1 2 23.6 2.5
 6 1 2 22.5 1.6
 1 -7 2 19.7 1.8
 1 -7 2 23 2.1
 6 1 2 21.5 1.2
 6 1 2 22.1 1.8
 -7 6 2 22.8 2.8
 1 -7 2 19.6 1.1
 -7 6 2 23.4 3
 -7 6 2 21 1.4
 6 1 2 23.2 1.2
 -7 6 2 22.8 1.3
 -7 6 2 21.3 1.7
 0 6 -2 231.38 11.8
 6 -6 -2 256.07 9.3
 0 6 -2 232.78 11
 -6 0 -2 219.58 12.9
 0 6 -2 240.28 9
 0 6 -2 248.28 9.3
 -6 0 -2 246.58 9.1
 0 6 -2 240.68 8.8
 6 -6 -2 242.98 9.4
 6 -6 -2 253.87 8.9
 -6 0 -2 242.78 9.2
 -6 6 2 228.08 10.2
 0 -6 2 248.58 8.9
 -6 6 2 246.28 9.5
 6 0 2 239.08 9.8
 -6 6 2 240.88 11.3
 6 0 2 244.98 9.2
 0 -6 2 252.97 9.6
 0 -6 2 256.07 9.4
 0 -6 2 247.68 9
 6 0 2 241.18 10.6
 -6 6 2 251.67 11.3
 1 5 -2 165.68 6.2
 5 -6 -2 164.48 6
 -6 1 -2 154.68 7.6
 5 -6 -2 160.78 7.2
 -6 1 -2 143.39 8
 5 -6 -2 157.28 6.3
 1 5 -2 167.48 8.3
 -6 1 -2 161.18 6.2
 -6 1 -2 164.08 6.3
 5 -6 -2 167.28 6.4
 1 5 -2 161.18 8.7
 1 5 -2 169.38 6.4
 1 5 -2 166.38 6.4
 1 5 -2 165.88 5.9
 -6 1 -2 148.39 8.1
 -6 1 -2 162.68 6.3
 -6 1 -2 145.19 9.4
 1 5 -2 167.98 6.1
 6 -1 2 160.28 6.8
 6 -1 2 156.08 6.1
 -5 6 2 160.88 7.4
 -1 -5 2 167.38 6.6
 -5 6 2 163.98 8.1
 6 -1 2 165.28 7.5
 -1 -5 2 172.58 6.6
 -5 6 2 152.38 8.2
 -5 6 2 160.68 6.9
 -5 6 2 163.78 6.3
 -5 6 2 160.08 6.5
 -5 6 2 155.88 7.9
 -1 -5 2 169.78 6
 -1 -5 2 177.98 6.4
 6 -1 2 161.28 6.2
 -6 2 -2 14.9 1.2
 -6 2 -2 14.1 2.7
 4 -6 -2 16 1.6
 4 -6 -2 13.2 0.9
 -6 2 -2 14.1 1.8
 4 -6 -2 13.3 0.9
 2 4 -2 13 0.9
 -6 2 -2 10.5 1.9
 -6 2 -2 12.5 0.9
 2 4 -2 13.9 1.1
 4 -6 -2 13.4 0.8
 4 -6 -2 11.5 1.6
 2 4 -2 12.9 0.9
 2 4 -2 13.2 0.8
 4 -6 -2 16.2 1
 2 4 -2 13.4 1.1
 2 4 -2 14.9 2.4
 -6 2 -2 11.7 1.1
 -6 2 -2 12.7 1.9
 -2 -4 2 12.6 0.8
 -2 -4 2 13.5 1.2
 -2 -4 2 12.9 1.2
 6 -2 2 13.7 1.3
 -2 -4 2 11.1 1.7
 -4 6 2 14.1 2
 -4 6 2 14.4 0.8
 -2 -4 2 13.3 1.9
 -4 6 2 14.9 1.9
 -4 6 2 13 0.9
 -4 6 2 13.9 1.4
 -2 -4 2 13.1 1
 6 -2 2 13.6 0.8
 6 -2 2 12.5 1
 6 -2 2 10.3 1.6
 -4 6 2 13.9 1
 -6 3 -2 94.29 4.8
 3 3 -2 106.99 3.9
 -6 3 -2 106.29 5.9
 3 3 -2 99.39 8.1
 3 -6 -2 107.49 3.8
 3 3 -2 100.99 6.2
 3 -6 -2 101.59 4.1
 -6 3 -2 106.79 4
 3 3 -2 105.99 4.5
 3 -6 -2 100.09 4.7
 -6 3 -2 98.99 6.4
 -6 3 -2 103.99 5.4
 3 -6 -2 97.69 5.3
 3 -6 -2 103.89 3.9
 3 3 -2 103.69 4
 3 3 -2 97.19 4.2
 -6 3 -2 105.49 4.3
 3 -6 -2 102.79 4
 -6 3 -2 102.99 4.3
 -6 3 -2 98.09 5.3
 6 -3 2 107.49 3.9
 -3 6 2 99.69 4.5
 -3 6 2 98.79 5.1
 6 -3 2 106.79 4.2
 -3 6 2 103.19 3.9
 -3 6 2 98.19 5.2
 -3 -3 2 106.39 4.5
 -3 -3 2 100.39 4.3
 -3 -3 2 100.69 5.3
 6 -3 2 101.79 4.6
 -3 6 2 99.49 5.9
 -3 -3 2 102.69 5
 -3 6 2 105.99 4.1
 -3 6 2 104.69 4.1
 6 -3 2 109.99 5.4
 6 -3 2 104.39 4.4
 -3 -3 2 102.39 4
 4 2 -2 74.69 3.7
 4 2 -2 77.79 3.2
 -6 4 -2 78.19 4.9
 -6 4 -2 82.09 3.1
 -6 4 -2 78.29 5
 -6 4 -2 73.49 3.3
 4 2 -2 77.79 4.9
 4 2 -2 78.39 3
 -6 4 -2 77.89 3.1
 -6 4 -2 75.29 4.2
 2 -6 -2 81.79 3.7
 2 -6 -2 79.49 3.3
 -6 4 -2 76.69 3.8
 4 2 -2 75.39 5
 2 -6 -2 76.79 3.1
 -6 4 -2 75.29 4.1
 -2 6 2 76.69 4
 -2 6 2 74.29 3.6
 -4 -2 2 77.29 3.2
 6 -4 2 81.69 3
 -2 6 2 78.39 3.1
 6 -4 2 72.49 3.5
 -2 6 2 72.19 4.7
 6 -4 2 79.09 3.4
 -4 -2 2 75.39 4
 6 -4 2 77.89 3.5
 6 -4 2 75.59 3.5
 -2 6 2 78.79 4.7
 -4 -2 2 77.09 3.5
 -2 6 2 76.69 3.3
 -4 -2 2 76.89 3.7
 6 -4 2 87.89 4.8
 -2 6 2 79.19 3.1
 6 -4 2 84.49 4.7
 -6 5 -2 8.8 1.6
 5 1 -2 8.6 1.7
 5 1 -2 8.7 0.9
 1 -6 -2 9.7 1.1
 -6 5 -2 8.6 0.7
 5 1 -2 8.2 0.7
 -6 5 -2 8.4 1.3
 -6 5 -2 4.2 1.6
 5 1 -2 8.7 0.9
 -6 5 -2 8.6 1
 1 -6 -2 7.7 0.9
 -6 5 -2 9.3 1.2
 -6 5 -2 9 0.7
 1 -6 -2 7.3 0.6
 -6 5 -2 7.5 1.1
 6 -5 2 9 1.5
 -1 6 2 8.9 0.7
 -5 -1 2 8.5 2
 -5 -1 2 8.5 1.2
 -1 6 2 9.9 1
 -5 -1 2 9.2 0.9
 -5 -1 2 9.3 1.1
 6 -5 2 11.8 1.8
 -1 6 2 8.6 0.7
 6 -5 2 9.3 0.9
 -1 6 2 9.3 2.1
 6 -5 2 8.4 1.1
 6 -5 2 9 0.7
 -1 6 2 8.5 1.1
 6 -5 2 9.1 1
 -1 6 2 11.3 2.7
 -6 6 -2 0 0.7
 -6 6 -2 0 0.6
 -6 6 -2 0.1 0.3
 -6 6 -2 -0.1 0.6
 0 -6 -2 0.6 0.6
 6 0 -2 0.3 0.7
 -6 6 -2 0 0.5
 6 0 -2 0.5 0.9
 6 0 -2 -0.1 0.3
 -6 6 -2 0 0.3
 6 0 -2 -0.4 0.3
 0 -6 -2 0.9 0.5
 6 0 -2 0.1 0.5
 0 -6 -2 0.2 0.3
 -6 6 -2 0.2 1
 -6 6 -2 0 0.5
 -6 6 -2 1.4 1.4
 6 -6 2 0.3 1.2
 -6 0 2 0.2 0.5
 -6 0 2 0.7 0.5
 0 6 2 0 1
 6 -6 2 0.3 0.2
 0 6 2 0 1.2
 0 6 2 0.2 0.7
 -6 0 2 0.3 1
 6 -6 2 -0.2 0.4
 6 -6 2 -0.6 0.8
 0 6 2 0.5 0.6
 0 6 2 0.2 0.5
 0 6 2 0.2 0.3
 -6 7 -2 7.1 0.7
 -6 7 -2 7 0.7
 -6 7 -2 10.9 1.9
 7 -1 -2 7.7 1.3
 -6 7 -2 7 1
 7 -1 -2 7 0.9
 -1 -6 -2 5.5 0.5
 -1 -6 -2 5.7 0.8
 7 -1 -2 7.7 1.6
 -6 7 -2 15.3 3.1
 7 -1 -2 8 0.9
 -6 7 -2 8.4 1.5
 7 -1 -2 6.5 0.6
 -6 7 -2 8.4 2
 -1 -6 -2 6.6 1
 -7 1 2 9.1 2
 6 -7 2 9.3 2
 6 -7 2 6.9 0.5
 1 6 2 8.2 1.3
 1 6 2 7.7 2.1
 1 6 2 7 0.7
 -7 1 2 7.9 1
 6 -7 2 6.9 0.9
 1 6 2 6.8 0.9
 1 6 2 7.1 0.6
 -7 1 2 7.7 0.9
 6 -7 2 6.3 1.5
 -6 8 -2 5.1 0.7
 -6 8 -2 9.4 1.8
 -6 8 -2 5.7 0.9
 8 -2 -2 3.6 0.8
 -6 8 -2 5.3 1.6
 -6 8 -2 5.7 1.8
 8 -2 -2 6.1 0.8
 -2 -6 -2 6.1 1
 -2 -6 -2 4.6 0.7
 6 -8 2 6.8 2.6
 -8 2 2 4.9 0.7
 2 6 2 7.3 1
 2 6 2 7.9 2.2
 6 -8 2 5.1 0.7
 -8 2 2 4.7 0.8
 6 -8 2 2.9 1.5
 6 -8 2 4.9 0.5
 6 -8 2 7.3 1.7
 2 6 2 7 1.2
 6 -8 2 4.4 1.3
 6 -8 2 6 0.8
 -3 -6 -2 6.5 0.9
 -6 9 -2 5.9 0.7
 -6 9 -2 8.2 2.1
 -6 9 -2 10.9 1.5
 9 -3 -2 8.2 1.2
 9 -3 -2 7.6 0.8
 -9 3 2 7.4 0.6
 6 -9 2 7.7 0.8
 3 6 2 6.7 1
 -9 3 2 7.9 0.9
 6 -9 2 12 2.6
 -2 9 -2 6.3 0.6
 9 -7 -2 8.1 0.8
 -2 9 -2 9.2 1.4
 -7 -2 -2 8 0.9
 -9 7 2 6.2 0.6
 2 -9 2 7.2 0.8
 2 -9 2 10.3 1.3
 8 -7 -2 3.4 2.7
 8 -7 -2 6.6 0.9
 -1 8 -2 11.3 2.1
 -1 8 -2 6 0.7
 -1 8 -2 7.6 1.6
 1 -8 2 6.7 2.1
 7 1 2 5.4 1
 1 -8 2 13.1 2.7
 -8 7 2 5.7 0.6
 1 -8 2 6.6 1.5
 1 -8 2 8 1.9
 7 1 2 7 1.3
 0 7 -2 23.2 1.7
 -7 0 -2 26.1 4.3
 7 -7 -2 25.7 1.3
 -7 0 -2 23.6 1.3
 7 -7 -2 23.1 1.2
 0 7 -2 25.3 1.5
 7 -7 -2 28 3
 0 7 -2 22.6 3.2
 0 7 -2 28.5 1.5
 0 -7 2 26.4 1.3
 7 0 2 24.6 1.6
 0 -7 2 25 1.9
 -7 7 2 25.2 3.2
 0 -7 2 25 1.2
 7 0 2 24.5 1.3
 7 0 2 26.4 1.9
 7 0 2 23.7 1.1
 7 0 2 26.1 1.9
 -7 7 2 19.7 2.9
 -7 7 2 25.6 1.7
 0 -7 2 23.1 2.8
 -7 7 2 22.3 1.4
 0 -7 2 28.9 3.1
 1 6 -2 18.6 1.5
 1 6 -2 23.4 1.5
 6 -7 -2 20.9 1.2
 -7 1 -2 20.5 1.3
 -7 1 -2 20.8 3.5
 6 -7 -2 21.1 1.2
 -7 1 -2 21.1 1.3
 1 6 -2 21.3 3.2
 1 6 -2 21.4 2.4
 1 6 -2 23 1.1
 1 6 -2 22.3 1.7
 6 -7 -2 24.8 1.6
 1 6 -2 22.3 1.2
 6 -7 -2 20.6 1.5
 -6 7 2 22 2.3
 -1 -6 2 23.2 1.7
 -1 -6 2 22.2 1.2
 -1 -6 2 23.1 2.8
 7 -1 2 21.1 1.3
 -1 -6 2 22.5 1.3
 -6 7 2 21.4 1.4
 7 -1 2 21.2 1.7
 -6 7 2 21.4 2.7
 -6 7 2 22.5 1.1
 -1 -6 2 21.5 2.7
 7 -1 2 22 1.1
 -1 -6 2 24 1.7
 -6 7 2 22.3 1.3
 2 5 -2 44.3 2
 2 5 -2 44.1 3.7
 -7 2 -2 44.3 4.7
 -7 2 -2 46 2.1
 5 -7 -2 49 2.3
 5 -7 -2 47.5 2.1
 5 -7 -2 46.3 2.4
 -7 2 -2 41.5 2.8
 2 5 -2 41.7 2.1
 2 5 -2 47.5 2.4
 -7 2 -2 46.4 3.6
 2 5 -2 46.7 1.9
 2 5 -2 48.8 4.5
 5 -7 -2 46.4 2
 -7 2 -2 45.1 2.3
 7 -2 2 47.6 2.6
 -2 -5 2 46.6 2
 -5 7 2 46 2.1
 -5 7 2 46.5 2.2
 7 -2 2 45.7 2.2
 -5 7 2 47.5 3.6
 -2 -5 2 44.8 3.6
 -5 7 2 50.59 3.7
 -5 7 2 45.3 1.9
 -2 -5 2 46.5 2.5
 -5 7 2 45.8 4.1
 7 -2 2 45.9 1.9
 -2 -5 2 47.8 2.5
 -2 -5 2 50.69 3.7
 -7 3 -2 106.99 7.1
 -7 3 -2 104.69 4.6
 3 4 -2 106.19 4.3
 4 -7 -2 110.49 4.5
 3 4 -2 107.19 4.1
 4 -7 -2 108.69 4.3
 -7 3 -2 111.19 4.2
 3 4 -2 102.39 6.3
 -7 3 -2 115.69 6.4
 4 -7 -2 105.49 5.8
 3 4 -2 111.79 4.3
 -7 3 -2 101.39 5.1
 4 -7 -2 109.99 4.4
 4 -7 -2 105.29 5.3
 4 -7 -2 111.19 4.2
 3 4 -2 117.79 4.7
 -4 7 2 115.19 5
 7 -3 2 107.39 5
 -4 7 2 102.39 5.9
 -3 -4 2 110.99 5.9
 -4 7 2 111.39 4.4
 -4 7 2 105.69 5.9
 -3 -4 2 109.09 4.7
 7 -3 2 110.09 4.9
 -3 -4 2 106.99 4.7
 -3 -4 2 115.29 4.2
 7 -3 2 108.79 4.8
 7 -3 2 112.29 4.1
 7 -3 2 122.49 6
 7 -3 2 112.59 4.5
 -4 7 2 110.29 4.4
 -4 7 2 109.19 6.2
 -4 7 2 110.99 4.2
 -7 4 -2 63.59 2.9
 3 -7 -2 55.39 3.9
 3 -7 -2 58.59 2.7
 3 -7 -2 60.59 2.4
 4 3 -2 60.49 3
 -7 4 -2 59.59 3.6
 -7 4 -2 58.19 2.4
 -7 4 -2 58.19 2.8
 3 -7 -2 59.59 2.6
 3 -7 -2 62.89 2.5
 -7 4 -2 65.99 4.8
 4 3 -2 58.19 2.4
 -7 4 -2 56.49 4.5
 4 3 -2 55.89 2.6
 4 3 -2 59.49 2.6
 4 3 -2 59.99 4.4
 -7 4 -2 55.69 3.2
 -3 7 2 66.39 5
 7 -4 2 58.99 3.1
 7 -4 2 58.09 3
 7 -4 2 61.19 2.3
 -4 -3 2 61.49 2.9
 -3 7 2 57.79 2.4
 -3 7 2 60.19 4.4
 7 -4 2 57.49 3
 -4 -3 2 57.69 2.9
 -3 7 2 55.09 4
 7 -4 2 58.29 2.7
 -4 -3 2 58.79 2.5
 -3 7 2 58.19 2.6
 -3 7 2 58.89 3.1
 -3 7 2 57.39 2.7
 -7 5 -2 21.2 2.8
 5 2 -2 19.4 1
 5 2 -2 20.3 1.3
 2 -7 -2 21.5 2.5
 5 2 -2 20 1.3
 -7 5 -2 19.1 1.6
 -7 5 -2 21.6 1.1
 5 2 -2 17.8 2.4
 2 -7 -2 21.8 1.4
 2 -7 -2 19.1 1.7
 -7 5 -2 23 2
 5 2 -2 21.8 1.7
 2 -7 -2 20.3 1
 -7 5 -2 20.8 1.5
 2 -7 -2 19.1 1.8
 -7 5 -2 18.6 1.1
 -7 5 -2 20.7 2.4
 -7 5 -2 16.4 1.4
 2 -7 -2 20.2 1.3
 -2 7 2 18.8 3.4
 7 -5 2 20 1.4
 -2 7 2 20.6 1.1
 7 -5 2 21.1 1
 7 -5 2 20.8 1.4
 -2 7 2 19.1 1.4
 7 -5 2 20.6 2.3
 -2 7 2 20 2.5
 -5 -2 2 21.8 1.6
 -2 7 2 22.3 1.7
 -5 -2 2 21.4 1.5
 -5 -2 2 20.2 1.2
 7 -5 2 19.4 1.6
 -2 7 2 19.3 1.2
 -2 7 2 19.4 2
 6 1 -2 7.1 0.9
 6 1 -2 7.1 1.4
 6 1 -2 8.4 1.5
 1 -7 -2 6.9 1.1
 1 -7 -2 7.6 0.9
 6 1 -2 10.3 1.8
 -7 6 -2 7.3 0.7
 1 -7 -2 6.8 0.7
 -7 6 -2 8.9 1.1
 -7 6 -2 6.9 0.7
 -7 6 -2 7.1 1.2
 -7 6 -2 7.3 1
 6 1 -2 7.7 0.6
 6 1 -2 7.6 0.9
 -7 6 -2 7.9 1.8
 1 -7 -2 7.1 0.5
 -7 6 -2 9.3 1.5
 -7 6 -2 8.3 2.1
 7 -6 2 8.5 1.9
 -1 7 2 5.7 0.9
 -6 -1 2 8.7 1.1
 -1 7 2 7.4 0.7
 -1 7 2 8.9 2.2
 7 -6 2 7.5 0.5
 -6 -1 2 12.2 4.3
 -1 7 2 7 0.7
 -1 7 2 9 1.3
 -6 -1 2 7 0.8
 -6 -1 2 7.5 0.9
 7 -6 2 8.4 0.9
 -6 -1 2 9 1.1
 -1 7 2 10.7 2
 -1 7 2 8.5 1.3
 0 -7 -2 3.6 0.4
 -7 7 -2 4.4 1.2
 7 0 -2 3.6 0.6
 -7 7 -2 6.5 2.1
 7 0 -2 5.5 1.6
 0 -7 -2 3.9 0.9
 -7 7 -2 4.6 1
 7 0 -2 4.8 1.2
 0 -7 -2 4 0.7
 7 0 -2 3.5 0.9
 -7 7 -2 4 0.6
 7 0 -2 3.5 0.8
 -7 0 2 4.4 0.8
 0 7 2 3.9 0.5
 0 7 2 3.7 0.7
 -7 0 2 2.4 0.5
 0 7 2 4.4 1
 7 -7 2 3.6 0.4
 0 7 2 6.7 2
 0 7 2 3 0.9
 7 -7 2 2.5 0.6
 -7 0 2 4.5 1
 -7 8 -2 1.2 1.2
 -1 -7 -2 1.3 0.7
 8 -1 -2 0.4 0.6
 -7 8 -2 1.1 0.5
 8 -1 -2 0.4 0.4
 -7 8 -2 0.2 1
 8 -1 -2 0.2 0.8
 -7 8 -2 0.5 1.1
 8 -1 -2 0.4 0.9
 7 -8 2 0 1.2
 1 7 2 0.7 0.5
 -8 1 2 1.8 0.5
 1 7 2 1 0.7
 -8 1 2 1.2 0.4
 7 -8 2 0.5 1.3
 7 -8 2 1.7 1.8
 7 -8 2 0.7 0.3
 9 -2 -2 0.2 0.5
 -2 -7 -2 1.8 1.6
 9 -2 -2 0.2 0.3
 -7 9 -2 0.5 0.9
 9 -2 -2 1 0.8
 -7 9 -2 0.8 0.4
 -2 -7 -2 0.1 0.5
 -9 2 2 0.3 0.4
 7 -9 2 0 0.3
 2 7 2 0.3 0.5
 2 7 2 0.5 1.6
 -9 2 2 0.6 0.3
 9 -8 -2 0.6 0.3
 -1 9 -2 1.1 0.3
 1 -9 2 0.4 0.3
 1 -9 2 2.9 0.9
 -9 8 2 1 0.3
 -8 0 -2 2.5 0.7
 8 -8 -2 2.6 2
 -8 0 -2 1.6 1.1
 0 8 -2 1.5 0.4
 8 -8 -2 0.8 0.4
 0 8 -2 2.7 0.8
 0 -8 2 0.5 0.8
 8 0 2 0.6 0.6
 -8 8 2 4.3 1.6
 0 -8 2 0.8 0.5
 8 0 2 2.3 0.6
 1 7 -2 5.9 0.6
 7 -8 -2 7.6 2.5
 7 -8 -2 5.4 0.8
 7 -8 -2 4.9 0.8
 8 -1 2 5.8 1.1
 -1 -7 2 6.3 0.9
 -7 8 2 6.5 0.7
 8 -1 2 6.7 1.2
 -1 -7 2 8.4 2.1
 8 -1 2 7.4 1
 2 6 -2 45.5 2.4
 2 6 -2 49.4 4.6
 6 -8 -2 52.39 2.4
 2 6 -2 48.5 2.1
 6 -8 -2 50.29 2.3
 -8 2 -2 59.49 5.4
 -8 2 -2 47.2 2.1
 8 -2 2 48.4 3
 -6 8 2 49.9 2.3
 8 -2 2 47.8 2.8
 8 -2 2 48.1 2.2
 -6 8 2 48.3 3.7
 -2 -6 2 51.49 2.7
 -6 8 2 50.19 3.6
 -2 -6 2 56.49 2.7
 8 -2 2 48.4 2.6
 -2 -6 2 62.09 5.8
 -8 3 -2 16.7 2.9
 5 -8 -2 14.5 0.9
 3 5 -2 15.1 1.2
 -8 3 -2 16.5 2.3
 -8 3 -2 13.2 1.1
 5 -8 -2 19.8 1.6
 3 5 -2 16.3 2.7
 3 5 -2 18.9 1.2
 3 5 -2 20.1 2.5
 -8 3 -2 14.4 0.9
 5 -8 -2 15.3 1.1
 -3 -5 2 19.9 1.8
 8 -3 2 14.7 1.5
 -3 -5 2 14.6 0.9
 8 -3 2 13.5 1
 -5 8 2 17.4 2.1
 -5 8 2 16.9 1.4
 -5 8 2 14.4 1.1
 8 -3 2 14.1 1.3
 8 -3 2 16.3 1.5
 8 -3 2 14.3 0.8
 -5 8 2 14.8 2.3
 -3 -5 2 15 1.3
 8 -3 2 20.7 2.1
 4 -8 -2 27 1.6
 -8 4 -2 28.2 3.1
 4 4 -2 24.9 1.7
 4 4 -2 28.1 1.4
 4 -8 -2 28.2 1.5
 -8 4 -2 28.1 3
 4 4 -2 19.6 4.8
 4 4 -2 27.9 2.9
 -8 4 -2 25.6 1.3
 8 -4 2 24.8 1.9
 -4 -4 2 26 1.3
 8 -4 2 26.5 1.2
 8 -4 2 27.3 1.8
 -4 8 2 26.5 1.3
 -4 8 2 30 1.8
 8 -4 2 25.9 1.8
 -4 -4 2 26.3 1.7
 -4 8 2 29.3 1.7
 -4 8 2 28.1 2.7
 -8 5 -2 1.7 0.4
 3 -8 -2 1.9 0.3
 -8 5 -2 2.1 1.3
 3 -8 -2 2.2 0.7
 3 -8 -2 1.6 1.1
 5 3 -2 0.7 0.5
 5 3 -2 1.6 0.6
 5 3 -2 0.2 1.1
 -8 5 -2 2.3 1.1
 3 -8 -2 1.3 1.4
 3 -8 -2 1.7 0.5
 -5 -3 2 1.8 0.6
 -5 -3 2 1.7 0.4
 -3 8 2 0.8 0.7
 8 -5 2 1.6 0.5
 -3 8 2 1.5 1.4
 8 -5 2 1.9 0.3
 8 -5 2 3.9 1.7
 -5 -3 2 1.8 0.9
 -3 8 2 1.7 0.8
 -3 8 2 2.1 0.5
 2 -8 -2 4.6 0.6
 2 -8 -2 4.7 0.7
 -8 6 -2 6.9 2.1
 2 -8 -2 4.7 1.2
 2 -8 -2 8.4 2.1
 -8 6 -2 3 0.6
 -8 6 -2 5.6 0.7
 6 2 -2 5.9 0.7
 6 2 -2 6.9 1.6
 6 2 -2 3.9 0.8
 6 2 -2 4.3 1.5
 -2 8 2 4.3 0.8
 -2 8 2 5.3 1.6
 -6 -2 2 5 0.6
 8 -6 2 6.6 0.7
 -6 -2 2 5.1 0.8
 8 -6 2 8.9 1.7
 -2 8 2 9.6 3.1
 8 -6 2 4.3 0.5
 1 -8 -2 0.3 0.3
 1 -8 -2 1.2 0.7
 7 1 -2 1.2 1.1
 -8 7 -2 0.1 1
 1 -8 -2 1.5 1.6
 7 1 -2 0.7 0.9
 7 1 -2 0.4 0.3
 1 -8 -2 0.6 0.7
 7 1 -2 0.9 0.5
 -8 7 -2 1.9 2.2
 -8 7 -2 0.6 0.5
 8 -7 2 0 0.7
 8 -7 2 2.3 1.3
 -7 -1 2 0.9 0.5
 -7 -1 2 1.1 0.5
 -1 8 2 1 0.5
 -1 8 2 1.3 0.7
 8 0 -2 2.7 1
 -8 8 -2 -0.6 0.8
 0 -8 -2 1.2 0.6
 8 0 -2 0.4 1.1
 -8 8 -2 -0.1 0.4
 8 0 -2 -0.1 0.2
 0 -8 -2 0.2 0.6
 0 -8 -2 -0.4 2.2
 8 0 -2 0 0.4
 0 8 2 0.3 0.6
 0 8 2 0.3 0.4
 8 -8 2 -0.1 0.2
 -8 0 2 0 0.3
 8 -8 2 -0.7 1.3
 0 8 2 -0.2 1
 9 -1 -2 1.9 0.5
 9 -1 -2 0.6 0.4
 -8 9 -2 3.3 1.4
 1 8 2 1.1 0.7
 8 -9 2 1.3 0.3
 -9 1 2 1.7 0.4
 1 8 -2 1.4 0.3
 8 -9 -2 0.8 0.4
 9 -1 2 1.6 0.4
 -1 -8 2 2 0.7
 2 7 -2 6.1 0.9
 2 7 -2 5.9 0.5
 7 -9 -2 6.9 0.7
 9 -2 2 6.4 0.8
 -2 -7 2 6.5 0.7
 -7 9 2 6.2 0.6
 3 6 -2 7.5 3.2
 -3 -6 2 6.6 0.8
 -6 9 2 2.1 1.8
 -9 4 -2 7.6 0.8
 4 5 -2 7.9 0.8
 -9 4 -2 9.5 2
 5 -9 -2 13.9 2.5
 5 -9 -2 8 0.8
 4 5 -2 13.8 2.4
 4 5 -2 7.7 0.6
 -5 9 2 7.2 0.8
 -4 -5 2 8.2 0.9
 4 -9 -2 7 1.7
 -9 5 -2 5.7 1.6
 5 4 -2 9.1 1.7
 -4 9 2 8.3 2.6
 6 3 -2 6.5 0.6
 6 3 -2 5.8 0.7
 3 -9 -2 6.8 0.8
 -9 6 -2 11.3 2.4
 -3 9 2 7 0.8
 -6 -3 2 8 0.9
 7 2 -2 0.3 0.2
 2 -9 -2 0.1 0.3
 -9 7 -2 -1.1 1.7
 7 2 -2 0.5 0.3
 -2 9 2 0.1 0.4
 -7 -2 2 0.3 0.4
 9 -7 2 0.7 2
 1 -9 -2 1 0.3
 8 1 -2 0.6 0.5
 8 1 -2 0.8 0.2
 9 -8 2 1.4 0.3
 -8 -1 2 0.8 0.3
 5 -10 -2 18.3 1
 5 5 -2 15.8 1.2
 5 5 -2 18 1
 5 5 -2 19.4 1.4
 -5 -5 2 17.4 1
 10 -5 2 17.9 1.2
 0 1 -3 2137.49 72.39
 -1 0 -3 2025.8 72.89
 1 -1 -3 2053.89 72.49
 0 1 -3 2054.99 72.69
 1 0 3 1897.11 74.09
 -1 1 3 2084.69 74.19
 1 0 -3 10.3 0.8
 1 0 -3 11.1 0.8
 1 0 -3 11.3 0.7
 1 0 -3 10.8 1
 0 -1 -3 9.8 1
 -1 1 -3 10.1 1
 0 -1 -3 10.9 0.7
 -1 1 -3 8.8 1.1
 -1 1 -3 10.1 0.8
 -1 1 -3 11.3 0.9
 0 -1 -3 10.3 1
 -1 1 -3 11.2 1
 1 0 -3 12.1 0.5
 1 0 -3 11.8 1
 0 -1 -3 11.4 0.6
 -1 1 -3 13.8 1.1
 0 -1 -3 10 0.9
 -1 0 3 11.4 0.8
 0 1 3 12.4 0.8
 -1 0 3 9.7 0.8
 1 -1 3 11.8 0.7
 0 1 3 9.6 0.6
 -1 0 3 9.8 1
 1 -1 3 10.6 0.9
 1 -1 3 10.6 0.7
 0 1 3 10.4 0.6
 1 -1 3 10.8 0.9
 1 -1 3 11.5 1
 -1 0 3 8.9 1
 1 -1 3 10.8 0.6
 0 1 3 11.3 0.9
 0 1 3 10.9 0.8
 1 -1 3 11.3 0.9
 1 -1 3 11.3 0.7
 -1 0 3 10.9 0.7
 0 1 3 11.7 0.7
 0 1 3 11.6 0.8
 0 1 3 10.9 0.8
 -1 0 3 12.2 0.7
 -1 0 3 11.3 0.7
 1 -1 3 11.3 1
 -1 0 3 10.8 0.9
 1 -1 3 10 0.8
 0 1 3 11 1
 0 1 3 10.6 0.7
 -1 0 3 10.7 0.7
 0 1 3 11.2 0.9
 -1 0 3 11.6 0.7
 1 -2 3 651.73 24.2
 3 -2 -3 464.55 17.3
 -2 -1 -3 469.15 16.7
 3 -2 -3 478.25 16.9
 1 -3 3 508.45 18
 2 1 3 428.26 16.6
 -2 0 -3 9.9 0.7
 0 2 -3 11.6 0.7
 0 2 -3 8.9 0.5
 0 2 -3 11.3 0.7
 2 -2 -3 11.1 1.2
 2 -2 -3 10.3 0.5
 -2 0 -3 9.3 0.5
 0 2 -3 10.2 0.7
 0 2 -3 12.2 0.8
 0 2 -3 9.9 0.6
 -2 0 -3 11.4 0.6
 2 -2 -3 10.8 0.8
 2 -2 -3 8.1 1
 2 -2 -3 10.8 0.7
 0 2 -3 10.2 1
 0 2 -3 11.2 0.6
 2 -2 -3 9.7 0.7
 2 -2 -3 9.6 0.7
 0 2 -3 10.6 0.6
 -2 0 -3 10.5 0.9
 0 -2 3 9.4 0.4
 2 0 3 10.1 0.9
 -2 2 3 11.9 0.9
 2 0 3 10.1 1
 2 0 3 9.2 0.5
 0 -2 3 10.9 1
 -2 2 3 9.6 0.9
 2 0 3 11.7 0.7
 2 0 3 10 0.6
 0 -2 3 9.3 0.5
 -2 2 3 10.1 0.7
 -2 2 3 11 0.8
 0 -2 3 11.1 1
 -2 2 3 9.4 0.6
 0 -2 3 9.7 0.6
 0 -2 3 11.9 1
 0 -2 3 9.9 0.6
 2 0 3 10 1.1
 -2 2 3 8.9 0.5
 2 0 3 9.4 1
 2 0 3 10.1 0.9
 0 -2 3 10 1.1
 0 -2 3 9.9 0.6
 -2 2 3 11 0.9
 -2 2 3 9.5 0.7
 2 0 3 8.8 1
 0 -2 3 11.7 0.7
 -2 2 3 11.9 1
 2 0 3 9.9 0.7
 -2 2 3 12 0.9
 0 -2 3 10.4 0.7
 1 -2 -3 720.13 24.1
 1 1 -3 669.13 25.3
 -2 1 -3 630.34 24.6
 -2 1 -3 687.73 26.5
 1 -2 -3 654.93 24.7
 -1 2 3 630.44 25.3
 -1 -1 3 599.34 24.8
 2 -1 3 596.84 25.8
 -2 2 -3 11.1 0.5
 0 -2 -3 12.5 0.6
 2 0 -3 11.9 0.5
 -2 2 -3 11.3 1.1
 -2 2 -3 12.6 1.2
 0 -2 -3 11.9 0.8
 -2 2 -3 14 1.2
 2 0 -3 10.7 1
 2 0 -3 13.4 1.1
 2 0 -3 12.1 1.2
 0 -2 -3 12 1.1
 -2 2 -3 10.5 0.5
 -2 2 -3 11.2 0.9
 0 -2 -3 11.9 0.6
 0 -2 -3 12.4 1
 0 -2 -3 11.3 0.8
 2 0 -3 11.4 0.6
 2 0 -3 12.7 1.2
 -2 0 3 11.5 0.7
 -2 0 3 11.3 1
 -2 0 3 11.3 0.6
 2 -2 3 11.4 1
 2 -2 3 15 1.2
 0 2 3 11.3 0.6
 2 -2 3 11.3 0.7
 0 2 3 11.5 0.7
 2 -2 3 12.7 0.7
 -2 0 3 10.3 1
 -2 0 3 13.2 1.2
 -2 0 3 11.8 1.1
 2 -2 3 11.7 0.9
 0 2 3 12.3 0.6
 0 2 3 11.4 0.7
 0 2 3 11.2 0.6
 2 -2 3 10.7 0.6
 -2 0 3 12.8 0.9
 0 2 3 13.7 0.8
 0 2 3 12.3 1
 -2 0 3 11.3 0.9
 2 -2 3 11.2 0.5
 2 -2 3 12.3 1.3
 -2 0 3 10.9 0.6
 0 2 3 13.6 0.7
 0 2 3 11.5 0.8
 -2 0 3 12.3 0.6
 -2 0 3 10.7 0.7
 -1 -2 -3 755.22 26.7
 3 -1 -3 786.62 28.8
 -2 3 -3 731.73 28.9
 -1 -2 -3 623.84 32.3
 3 -1 -3 645.14 30.9
 1 2 3 678.83 28.4
 -3 1 3 683.43 32
 2 -4 3 469.25 18.9
 -2 5 -3 113.89 5.6
 5 -3 -3 115.39 4.9
 5 -3 -3 117.89 4.6
 -2 5 -3 114.99 5.2
 -2 5 -3 113.19 5.4
 -3 -2 -3 113.19 5.1
 -2 5 -3 115.79 4.4
 -2 5 -3 114.49 5.5
 -3 -2 -3 119.59 4.5
 -2 5 -3 112.39 4.3
 5 -3 -3 114.49 4.3
 5 -3 -3 115.89 4.6
 -3 -2 -3 114.79 4.5
 -2 5 -3 117.09 4.2
 5 -3 -3 112.59 5.2
 5 -3 -3 110.69 5.2
 -2 5 -3 110.89 4.5
 2 -5 3 122.09 4.4
 -5 3 3 113.39 5.1
 3 2 3 114.09 4.6
 -5 3 3 125.59 5.6
 -5 3 3 111.29 4.4
 2 -5 3 114.49 4.3
 3 2 3 117.39 6.1
 3 2 3 120.39 5.6
 3 2 3 117.69 4.6
 2 -5 3 112.69 5.5
 -5 3 3 106.69 5
 3 2 3 117.79 4.6
 3 2 3 115.99 5.4
 2 -5 3 112.69 5.3
 2 -5 3 108.59 5.1
 3 2 3 111.89 4.3
 3 2 3 114.39 4.4
 -3 -1 -3 61.79 2.5
 -1 4 -3 63.09 3.2
 4 -3 -3 57.79 2.5
 4 -3 -3 59.69 2.9
 -3 -1 -3 57.69 2.4
 4 -3 -3 60.89 2.7
 -1 4 -3 63.59 3
 -1 4 -3 63.09 2.2
 -1 4 -3 59.89 3.4
 4 -3 -3 58.59 2.5
 4 -3 -3 58.49 2.3
 -1 4 -3 61.99 2.5
 -1 4 -3 61.19 3.1
 -1 4 -3 60.99 2.4
 -1 4 -3 59.09 2.3
 4 -3 -3 56.29 3.2
 4 -3 -3 60.79 2.8
 -1 4 -3 61.79 2.5
 -3 -1 -3 57.49 3.2
 3 1 3 59.19 3.2
 3 1 3 64.19 3.4
 -4 3 3 62.49 3.2
 -4 3 3 58.09 2.4
 -4 3 3 56.79 2.9
 3 1 3 57.09 2.5
 1 -4 3 59.09 2.3
 -4 3 3 53.99 2.4
 3 1 3 57.89 2.3
 1 -4 3 54.29 3.7
 1 -4 3 56.49 3.2
 3 1 3 57.09 2.6
 -4 3 3 53.89 3.3
 -4 3 3 57.49 2.7
 1 -4 3 57.59 2.6
 1 -4 3 58.29 2.2
 1 -4 3 59.79 2.7
 3 1 3 56.89 2.6
 -4 3 3 55.19 2.7
 1 -4 3 55.29 2.3
 3 1 3 54.29 2.3
 1 -4 3 54.69 3
 3 1 3 58.29 3.2
 3 1 3 57.59 2.8
 -4 3 3 60.69 2.8
 0 3 -3 2605.64 93.89
 -3 0 -3 2448.35 95.19
 3 -3 -3 2775.32 95.59
 2 -3 -3 469.35 16.3
 -2 3 3 423.46 15.5
 3 -1 3 387.86 15.7
 -1 -2 3 466.45 16.3
 -3 2 -3 756.62 32.4
 1 -3 -3 818.22 28.7
 2 1 -3 785.82 31.6
 -1 3 3 738.53 30.1
 -2 -1 3 743.93 31.8
 3 0 -3 247.68 8.7
 0 -3 -3 243.88 8.7
 0 -3 -3 249.68 9.4
 3 0 -3 242.68 9.2
 3 -3 3 234.28 8.7
 -3 0 3 242.28 9.4
 -3 0 3 239.48 9.2
 -3 0 3 215.18 9.7
 3 -3 3 225.98 10.4
 3 -3 3 246.28 9.5
 0 3 3 238.98 8.5
 -3 4 -3 123.39 5
 4 -1 -3 121.89 5.2
 -1 -3 -3 116.69 5.3
 -3 4 -3 123.49 5.3
 4 -1 -3 116.39 4.4
 -3 4 -3 117.59 4.5
 4 -1 -3 125.29 4.7
 -1 -3 -3 118.89 5
 4 -1 -3 118.49 5.2
 -1 -3 -3 120.59 4.9
 -1 -3 -3 122.59 4.8
 -3 4 -3 120.89 5.2
 4 -1 -3 123.69 5.7
 4 -1 -3 117.99 4.6
 -3 4 -3 122.99 5.1
 -1 -3 -3 115.89 4.6
 -3 4 -3 129.59 5.5
 3 -4 3 117.69 4.5
 3 -4 3 114.19 4.5
 1 3 3 117.99 4.6
 -4 1 3 120.89 5.1
 -4 1 3 113.29 4.7
 1 3 3 120.39 5.7
 1 3 3 115.89 4.5
 -4 1 3 111.49 5.8
 3 -4 3 119.49 5.3
 3 -4 3 117.19 4.6
 1 3 3 114.59 4.4
 1 3 3 125.59 5.8
 -4 1 3 115.79 4.6
 -4 1 3 118.19 5
 1 3 3 116.89 4.6
 -3 5 -3 313.17 11.4
 5 -2 -3 310.27 12.4
 -2 -3 -3 308.77 11.8
 -2 -3 -3 314.57 11.6
 -3 5 -3 315.17 12.3
 2 3 3 311.67 12.2
 3 -5 3 317.57 11.4
 3 -5 3 325.77 12.6
 2 3 3 304.57 11.2
 2 3 3 312.17 13.2
 2 3 3 314.57 12.8
 -5 2 3 323.57 13
 6 -3 -3 223.38 8.3
 -3 -3 -3 218.48 8.7
 -3 6 -3 218.18 8.2
 -3 6 -3 212.38 9.6
 -3 -3 -3 222.98 8.3
 -3 6 -3 221.88 9.9
 -3 6 -3 224.68 9.3
 6 -3 -3 215.98 10.2
 -3 -3 -3 217.58 9
 6 -3 -3 201.88 9.2
 6 -3 -3 226.58 8.8
 6 -3 -3 225.48 8.1
 -3 6 -3 221.68 9.3
 -3 6 -3 208.68 9.6
 6 -3 -3 222.38 8.5
 3 -6 3 224.58 8.1
 3 3 3 207.98 8.2
 3 3 3 212.48 9.2
 3 3 3 226.28 10.5
 -6 3 3 229.98 9.7
 3 -6 3 228.38 9.4
 3 3 3 234.88 8.3
 3 3 3 212.38 7.9
 3 -6 3 203.48 9.5
 3 -6 3 200.78 9.2
 3 3 3 214.98 9.3
 7 -4 -3 66.09 2.8
 -3 7 -3 64.29 4.5
 -4 -3 -3 67.79 2.8
 -3 7 -3 56.19 5
 -3 7 -3 64.19 2.9
 -3 7 -3 64.19 4
 -3 7 -3 68.59 2.6
 -4 -3 -3 65.59 2.9
 -3 7 -3 64.39 2.9
 7 -4 -3 63.69 3.3
 -3 7 -3 65.09 2.8
 -4 -3 -3 65.49 3.5
 7 -4 -3 69.49 3.3
 7 -4 -3 68.69 3.1
 -3 7 -3 66.19 4.2
 -4 -3 -3 67.69 3.7
 4 3 3 65.09 2.9
 4 3 3 63.69 3.9
 4 3 3 65.19 3
 3 -7 3 64.09 2.8
 4 3 3 67.59 2.8
 -7 4 3 68.79 4.2
 3 -7 3 59.29 3.9
 3 -7 3 66.99 2.7
 3 -7 3 68.49 4.2
 -7 4 3 67.89 2.8
 4 3 3 60.29 2.6
 3 -7 3 64.69 2.9
 4 3 3 62.59 4.5
 -4 -2 -3 29.2 2.1
 -2 6 -3 25.1 1.3
 -2 6 -3 22.7 2.2
 -2 6 -3 25.4 1.2
 6 -4 -3 23.4 2.4
 -2 6 -3 24.8 2.6
 -4 -2 -3 24.8 1.4
 6 -4 -3 25 1.3
 6 -4 -3 28.3 1.8
 6 -4 -3 24.9 1.6
 -2 6 -3 25.7 2.6
 6 -4 -3 25.3 1.6
 -4 -2 -3 24 1.4
 -2 6 -3 23.1 1.4
 -2 6 -3 25 1.4
 -4 -2 -3 24.4 2.1
 -2 6 -3 26.2 1.3
 2 -6 3 23.3 1.2
 -6 4 3 24.5 1.9
 -6 4 3 24.6 2.2
 4 2 3 23.3 1.2
 4 2 3 25.2 1.5
 4 2 3 22.3 1.9
 2 -6 3 25.1 1.2
 4 2 3 22.2 2.5
 2 -6 3 22.4 2.2
 2 -6 3 24.7 2.1
 4 2 3 24.8 2.6
 -6 4 3 23.2 1.3
 4 2 3 24.4 1.5
 4 2 3 24.4 1.3
 -4 -1 -3 8.7 1.2
 -4 -1 -3 10.1 0.8
 -1 5 -3 9.7 0.6
 5 -4 -3 10.1 1.3
 -1 5 -3 10.9 1.8
 -1 5 -3 9 1.4
 -1 5 -3 9.9 0.7
 5 -4 -3 10.6 0.7
 -4 -1 -3 12.1 2.7
 5 -4 -3 9 1
 -1 5 -3 10.4 0.7
 -1 5 -3 11.3 1.7
 -1 5 -3 9.7 0.9
 5 -4 -3 10.7 0.9
 5 -4 -3 11.6 1.9
 -5 4 3 9.6 1.2
 4 1 3 10.9 1.1
 1 -5 3 9.9 0.8
 4 1 3 10.2 0.9
 4 1 3 10.2 0.7
 1 -5 3 10.2 1.1
 4 1 3 10.8 1.4
 1 -5 3 12.6 1.1
 1 -5 3 10.8 0.7
 -5 4 3 9.7 1
 -5 4 3 9.8 0.8
 4 1 3 10.6 1.6
 1 -5 3 11.6 1.5
 -5 4 3 10.9 1.8
 1 -5 3 10.5 0.7
 4 1 3 10.8 1.3
 -5 4 3 10.9 0.8
 -5 4 3 11.2 1.5
 4 1 3 12.8 1.3
 4 1 3 11.3 0.8
 4 -4 -3 480.35 16.7
 0 -4 3 397.36 18.8
 0 -4 3 464.45 16.6
 1 3 -3 59.29 2.3
 3 -4 -3 60.59 2.3
 1 3 -3 56.99 2.6
 -4 1 -3 57.79 2.4
 3 -4 -3 54.59 3.2
 -4 1 -3 62.39 3.8
 1 3 -3 57.39 2.4
 3 -4 -3 54.69 2.7
 -4 1 -3 61.09 2.6
 1 3 -3 53.69 2.5
 -4 1 -3 58.69 2.3
 3 -4 -3 56.69 3.3
 -4 1 -3 50.19 4.1
 1 3 -3 56.59 3.1
 -4 1 -3 58.69 2.5
 1 3 -3 63.09 3.7
 -4 1 -3 55.99 3.4
 -4 1 -3 58.29 3.4
 3 -4 -3 64.69 2.3
 -3 4 3 59.19 2.3
 -3 4 3 62.29 3.2
 -1 -3 3 62.19 2.4
 -1 -3 3 58.19 3.2
 4 -1 3 62.69 3.1
 -3 4 3 56.79 2.4
 4 -1 3 62.39 3.3
 -3 4 3 63.99 3.3
 4 -1 3 56.69 2.4
 -3 4 3 56.49 3.4
 4 -1 3 63.09 3.2
 -1 -3 3 60.29 2.3
 4 -1 3 58.39 3.1
 -3 4 3 62.49 2.5
 -1 -3 3 59.49 2.6
 -3 4 3 57.19 3.4
 -1 -3 3 57.99 2.5
 4 -1 3 62.19 2.3
 -3 4 3 59.39 2.7
 -1 -3 3 56.49 2.6
 -1 -3 3 59.69 3.1
 4 -1 3 63.59 2.7
 2 -4 -3 526.15 19.8
 -2 -2 3 493.85 18
 4 -2 3 461.05 17.6
 1 -4 -3 113.79 4.6
 3 1 -3 115.09 4.5
 -4 3 -3 118.09 4.6
 3 1 -3 123.29 5.9
 -4 3 -3 123.09 5.6
 -4 3 -3 116.29 6
 -4 3 -3 121.59 5.6
 1 -4 -3 115.99 5.9
 -4 3 -3 115.89 4.4
 3 1 -3 119.59 4.4
 1 -4 -3 114.29 4.5
 -4 3 -3 124.59 5.6
 3 1 -3 125.89 5.9
 3 1 -3 129.69 4.7
 -4 3 -3 108.29 5.1
 -4 3 -3 123.99 4.4
 -3 -1 3 114.99 4.8
 -3 -1 3 116.59 4.6
 4 -3 3 117.59 4.8
 -3 -1 3 116.99 4.4
 -1 4 3 119.19 4.5
 4 -3 3 119.59 4.8
 -3 -1 3 122.59 5.4
 4 -3 3 110.69 4.5
 -3 -1 3 120.29 4.6
 -1 4 3 116.49 5.7
 -1 4 3 116.59 4.7
 -3 -1 3 123.29 4.6
 -1 4 3 118.49 4.8
 -1 4 3 112.29 5.4
 -1 4 3 111.19 4.4
 -1 4 3 117.29 4.4
 -3 -1 3 127.59 5.2
 4 -3 3 119.39 4.7
 4 -3 3 116.89 5.5
 4 -3 3 117.29 5.5
 4 -3 3 122.69 4.7
 -4 4 -3 163.28 7.2
 4 0 -3 169.18 7.5
 4 0 -3 149.59 6.2
 0 -4 -3 164.38 6.2
 -4 4 -3 172.48 7
 4 0 -3 161.48 6.1
 4 0 -3 168.58 6
 -4 4 -3 167.58 6.8
 4 0 -3 165.98 7.5
 -4 4 -3 155.38 5.9
 4 0 -3 164.78 6.2
 4 -4 3 160.48 6.2
 0 4 3 155.88 5.9
 -4 0 3 163.18 6.2
 -4 0 3 162.68 6.2
 4 -4 3 167.18 7.4
 4 -4 3 155.28 6.1
 0 4 3 155.88 7.3
 -4 0 3 160.98 6.8
 4 -4 3 156.58 6.1
 0 4 3 150.08 6
 0 4 3 162.88 7.4
 4 -4 3 162.88 7.2
 -1 -4 -3 222.48 8.2
 -1 -4 -3 200.88 8.8
 5 -1 -3 205.28 8.1
 -4 5 -3 224.88 9.4
 5 -1 -3 223.08 9.6
 -4 5 -3 226.98 9.4
 5 -1 -3 227.38 9
 -1 -4 -3 220.88 8.5
 -4 5 -3 212.78 8
 -4 5 -3 229.98 9.1
 -4 5 -3 227.58 8.9
 4 -5 3 227.98 9.8
 4 -5 3 212.48 8
 1 4 3 214.38 7.9
 1 4 3 209.78 9.8
 1 4 3 210.68 8.2
 -5 1 3 201.48 9.8
 4 -5 3 211.78 8.1
 4 -5 3 216.18 9.2
 1 4 3 204.38 7.8
 1 4 3 211.88 9.5
 -5 1 3 217.98 8.4
 -2 -4 -3 16 1
 -4 6 -3 15.8 1
 6 -2 -3 14.8 1.3
 -4 6 -3 17.4 0.9
 6 -2 -3 16.9 1.9
 -2 -4 -3 14.7 1.3
 -2 -4 -3 17.7 1.5
 6 -2 -3 17.4 1.2
 -4 6 -3 20.5 2.1
 -4 6 -3 14.1 1.9
 -4 6 -3 18.6 1.1
 -4 6 -3 16.4 1.1
 6 -2 -3 15.8 1
 -2 -4 -3 15.8 1.2
 6 -2 -3 15.2 1.6
 -4 6 -3 15.4 2.2
 -4 6 -3 19.9 1.9
 -4 6 -3 14.5 1.6
 4 -6 3 16.1 1.9
 2 4 3 14.3 2.2
 2 4 3 15.2 0.9
 4 -6 3 16.3 1.1
 4 -6 3 18.6 2.3
 4 -6 3 13.7 1.9
 -6 2 3 17 1.2
 2 4 3 16.1 2
 4 -6 3 17.2 2.1
 2 4 3 17.4 1
 2 4 3 15.4 1
 2 4 3 16.9 1.2
 2 4 3 17.1 1.4
 4 -6 3 17.8 0.8
 -6 2 3 16.1 2.1
 2 4 3 14.1 1.3
 -4 7 -3 213.98 9.8
 -4 7 -3 218.98 9.6
 -4 7 -3 215.78 8
 -3 -4 -3 210.88 8.6
 -3 -4 -3 205.78 7.9
 -4 7 -3 206.28 9.3
 7 -3 -3 215.38 8.1
 7 -3 -3 212.48 9.2
 -4 7 -3 206.08 7.6
 -4 7 -3 205.58 7.9
 -4 7 -3 187.98 10.5
 7 -3 -3 207.98 7.8
 -3 -4 -3 200.88 8.4
 7 -3 -3 224.68 8.4
 -3 -4 -3 208.58 8
 4 -7 3 205.88 9.4
 -7 3 3 219.68 7.9
 -7 3 3 217.08 9.6
 3 4 3 202.18 7.6
 4 -7 3 203.08 10.1
 3 4 3 213.28 10.2
 4 -7 3 195.78 9.4
 3 4 3 209.38 8.2
 3 4 3 196.18 10.5
 4 -7 3 212.78 7.9
 4 -7 3 208.98 9.4
 3 4 3 217.08 7.8
 3 4 3 208.58 8
 3 4 3 198.38 8.4
 -4 8 -3 3.8 0.8
 8 -4 -3 2.4 0.5
 -4 8 -3 3.2 1.2
 8 -4 -3 3.9 0.8
 8 -4 -3 3.1 1
 -4 8 -3 3.3 0.5
 8 -4 -3 4.2 1.1
 -4 8 -3 3.4 1.5
 -4 8 -3 4.6 1.7
 -4 -4 -3 4.2 0.9
 -4 -4 -3 3.6 1
 4 -8 3 3.7 0.8
 -8 4 3 3.8 0.6
 -8 4 3 4.4 1.1
 4 4 3 6 2
 4 -8 3 3.7 0.5
 4 -8 3 5.2 2.2
 4 4 3 3.1 0.6
 4 -8 3 2.8 1.5
 4 4 3 3.1 0.5
 4 4 3 4.1 0.9
 4 -8 3 5.2 1.9
 -4 9 -3 20.6 1.4
 -4 9 -3 25.2 2.4
 -5 -4 -3 20.2 1.5
 9 -5 -3 24.8 1.6
 -4 9 -3 25.1 2.7
 -4 9 -3 16.7 3.1
 9 -5 -3 24.2 1.7
 4 -9 3 24.7 2.2
 4 -9 3 30.9 2.9
 -9 5 3 26.2 1.4
 4 -9 3 30.8 2.9
 4 -9 3 26 1.5
 -9 5 3 26.4 1.7
 -3 8 -3 34.5 1.5
 8 -5 -3 36.7 2.1
 8 -5 -3 32.3 1.6
 8 -5 -3 30 1.9
 8 -5 -3 34.2 2.1
 -3 8 -3 35.5 1.8
 -3 8 -3 33.7 3.3
 -5 -3 -3 33.8 2.3
 -5 -3 -3 35.2 2.4
 -3 8 -3 32.2 2.8
 -5 -3 -3 29.8 1.6
 -3 8 -3 35.6 3.5
 3 -8 3 34 1.9
 3 -8 3 34.7 1.6
 3 -8 3 30.8 3.3
 5 3 3 33.1 2.4
 5 3 3 35.9 1.6
 -8 5 3 36.9 1.7
 5 3 3 38.8 3.3
 -8 5 3 34.1 2.2
 3 -8 3 33 3.3
 5 3 3 30.9 1.7
 -2 7 -3 49.8 2.1
 -2 7 -3 43.3 2.2
 7 -5 -3 49.1 2.1
 7 -5 -3 48.2 2.5
 7 -5 -3 47.9 3.8
 -5 -2 -3 46.2 2.2
 -2 7 -3 47.5 2
 -2 7 -3 46 2.3
 -2 7 -3 51.79 4.2
 -5 -2 -3 47 3.1
 -5 -2 -3 47.1 2.2
 7 -5 -3 47.1 2.6
 7 -5 -3 47.7 2.5
 -2 7 -3 46.4 4.1
 -2 7 -3 49.1 5.3
 5 2 3 43.5 2
 5 2 3 47.1 2.3
 5 2 3 53.49 3.9
 5 2 3 49.3 2.4
 2 -7 3 50.69 2.4
 5 2 3 43.6 3.2
 2 -7 3 48.3 2.1
 5 2 3 48.5 2.1
 2 -7 3 46.3 3.2
 5 2 3 45.2 3.6
 2 -7 3 42.6 2.1
 -7 5 3 47.5 3.6
 -7 5 3 43.5 2.6
 -7 5 3 47.8 2.1
 6 -5 -3 299.87 10.9
 -5 -1 -3 273.87 11.6
 -1 6 -3 279.77 12.3
 6 -5 -3 298.07 12.8
 -5 -1 -3 290.37 10.6
 -1 6 -3 297.37 13.1
 -1 6 -3 296.37 10.7
 -5 -1 -3 253.87 13.4
 -6 5 3 300.27 12.5
 -6 5 3 286.67 11.3
 5 1 3 292.07 12.1
 5 1 3 281.37 10.4
 1 -6 3 281.07 11.2
 -6 5 3 291.97 11.1
 5 1 3 284.47 10.8
 1 -6 3 295.17 10.4
 5 1 3 283.07 11.3
 -5 0 -3 489.65 21.1
 0 5 -3 523.75 20.2
 5 -5 -3 537.65 20.2
 -5 5 3 538.05 20.4
 0 -5 3 524.15 19.6
 -5 5 3 512.25 20
 -5 5 3 523.15 18.6
 5 0 3 478.35 19.8
 -5 5 3 513.95 19.2
 1 4 -3 9.4 1.9
 4 -5 -3 11.4 0.8
 1 4 -3 9.8 1.7
 4 -5 -3 10.4 1.1
 1 4 -3 10.3 0.7
 4 -5 -3 7.7 1.1
 -5 1 -3 9.8 1
 -5 1 -3 11 0.8
 -5 1 -3 12.4 1.9
 -5 1 -3 8.2 1.7
 -5 1 -3 8.9 2.3
 1 4 -3 10.8 0.7
 4 -5 -3 10.9 0.7
 -5 1 -3 12.4 2
 1 4 -3 11.4 0.8
 1 4 -3 9.6 0.9
 4 -5 -3 11.3 1.5
 4 -5 -3 10.2 0.6
 -1 -4 3 10.2 0.7
 -4 5 3 9.9 0.7
 -4 5 3 12 1.7
 5 -1 3 10.5 1.5
 -4 5 3 10.2 1
 5 -1 3 12.2 1.4
 5 -1 3 10.7 0.7
 5 -1 3 9.9 0.8
 -4 5 3 8.7 1.6
 -1 -4 3 12.1 1.7
 -1 -4 3 10.3 1.3
 -1 -4 3 9.9 0.9
 -1 -4 3 10.5 1
 -4 5 3 10.7 1.5
 -4 5 3 9.5 1.3
 -4 5 3 12.9 1.2
 -1 -4 3 10.5 0.8
 -4 5 3 10.5 0.8
 5 -1 3 10.3 1
 5 -1 3 9.3 1.3
 3 -5 -3 112.49 4.9
 3 -5 -3 113.39 5.7
 -5 2 -3 120.89 4.6
 -5 2 -3 113.29 5.9
 -5 2 -3 108.29 6
 -5 2 -3 115.19 4.3
 2 3 -3 108.09 6.1
 2 3 -3 117.19 6.1
 2 3 -3 114.59 4.7
 -5 2 -3 120.89 4.3
 -5 2 -3 125.99 4.7
 3 -5 -3 115.89 4.4
 -5 2 -3 106.29 6.7
 2 3 -3 122.59 4.3
 2 3 -3 114.99 4.4
 -2 -3 3 107.49 5.6
 -3 5 3 116.69 4.5
 5 -2 3 109.49 5
 5 -2 3 120.79 5.3
 -2 -3 3 108.19 4.6
 -2 -3 3 108.79 5
 -2 -3 3 115.99 4.4
 -3 5 3 118.39 4.9
 -2 -3 3 115.59 4.6
 5 -2 3 124.49 6.5
 -3 5 3 119.09 5.7
 -2 -3 3 113.39 5.6
 -3 5 3 104.19 5.3
 5 -2 3 109.39 4.4
 -3 5 3 110.39 5.9
 -3 5 3 113.89 4.3
 5 -2 3 114.89 4.3
 -3 5 3 116.49 4.4
 -3 5 3 109.99 4.7
 -3 5 3 116.19 5.2
 -5 3 -3 308.47 13.6
 2 -5 -3 304.37 11.3
 -5 3 -3 304.17 12.8
 -5 3 -3 310.37 12.8
 -5 3 -3 318.47 12.7
 3 2 -3 315.27 13.2
 -3 -2 3 303.87 12.4
 -2 5 3 312.57 12
 -2 5 3 301.17 11.1
 5 -3 3 308.17 12.4
 5 -3 3 303.67 11.5
 -3 -2 3 297.27 11.3
 5 -3 3 311.17 11.3
 -3 -2 3 316.27 11.5
 -3 -2 3 300.57 12.2
 -2 5 3 319.97 12.5
 4 1 -3 221.18 8
 -5 4 -3 213.58 9
 -5 4 -3 217.48 8.7
 1 -5 -3 205.38 8
 1 -5 -3 212.68 8
 -5 4 -3 222.78 9.8
 4 1 -3 217.78 9.8
 4 1 -3 210.08 9.8
 -5 4 -3 205.78 9.5
 -1 5 3 213.58 7.8
 -1 5 3 214.88 9.5
 5 -4 3 210.58 8.2
 -1 5 3 219.98 9.7
 -4 -1 3 217.18 8.4
 -4 -1 3 221.78 8.1
 5 -4 3 214.28 8.2
 5 -4 3 203.98 8.8
 5 -4 3 214.28 9.3
 -4 -1 3 221.98 9.2
 5 -4 3 209.48 8
 -5 5 -3 13.1 2
 5 0 -3 15.4 1.1
 -5 5 -3 14.3 0.8
 0 -5 -3 18 1.3
 -5 5 -3 14.6 1.5
 0 -5 -3 15.5 0.9
 -5 5 -3 14.4 1.1
 5 0 -3 15.8 1.2
 -5 5 -3 14.4 0.9
 0 -5 -3 16.5 1.1
 -5 5 -3 14.9 1.5
 0 -5 -3 13.9 1
 -5 5 -3 15.6 1.9
 5 0 -3 13.4 1.6
 -5 5 -3 14.8 1.1
 -5 5 -3 14.8 1.6
 5 0 -3 14.6 0.9
 0 5 3 15.2 1.4
 -5 0 3 14.7 1.1
 5 -5 3 15.3 0.8
 5 -5 3 12.5 1
 -5 0 3 15.9 1.4
 0 5 3 13.1 1.9
 -5 0 3 16.9 1.2
 5 -5 3 14.2 1
 0 5 3 15.3 1.2
 0 5 3 13.5 0.8
 0 5 3 16.2 0.9
 5 -5 3 12.9 1.8
 0 5 3 14.8 2
 -5 0 3 13.4 2.8
 5 -5 3 18.2 2.1
 0 5 3 12.5 0.9
 -1 -5 -3 153.78 6.3
 6 -1 -3 144.89 7.3
 -5 6 -3 147.99 7.6
 -5 6 -3 132.99 8.3
 -1 -5 -3 141.09 6
 -5 6 -3 152.98 5.6
 -5 6 -3 148.99 5.7
 -5 6 -3 147.99 6.6
 6 -1 -3 143.19 7.9
 -1 -5 -3 154.28 5.9
 6 -1 -3 152.08 6
 6 -1 -3 128.49 5.9
 -5 6 -3 152.58 7.6
 -1 -5 -3 160.18 5.6
 -5 6 -3 145.59 6.1
 6 -1 -3 151.48 5.6
 -5 6 -3 157.88 7.6
 5 -6 3 154.78 9.8
 1 5 3 146.29 8
 1 5 3 150.28 6.1
 5 -6 3 159.98 7.4
 1 5 3 146.39 7.6
 -6 1 3 148.79 6.2
 1 5 3 158.88 6.2
 1 5 3 156.18 6
 -6 1 3 134.99 7.7
 1 5 3 143.19 5.5
 5 -6 3 152.18 5.8
 1 5 3 152.78 5.7
 -6 1 3 151.68 5.9
 -2 -5 -3 47.5 2.1
 -5 7 -3 43.6 3.7
 7 -2 -3 53.59 2.5
 7 -2 -3 49.3 2.2
 -5 7 -3 49.9 2.1
 7 -2 -3 59.49 4.7
 -5 7 -3 48.3 4.1
 -2 -5 -3 47.9 2.4
 -2 -5 -3 52.29 2.8
 7 -2 -3 46.1 2.5
 -2 -5 -3 47.4 2.6
 -5 7 -3 41.5 4
 -5 7 -3 47.7 2.2
 -5 7 -3 46 3.8
 -5 7 -3 52.59 2.4
 -5 7 -3 49.5 2.4
 7 -2 -3 45.9 2.9
 2 5 3 46.8 4.2
 -7 2 3 49.99 2.6
 5 -7 3 46.5 2.3
 5 -7 3 49.9 2
 2 5 3 51.49 3.5
 -7 2 3 51.59 2.4
 5 -7 3 47.1 3.9
 5 -7 3 44.2 3.6
 5 -7 3 46.6 3.5
 2 5 3 51.59 2.2
 2 5 3 51.89 2.4
 2 5 3 49.2 2.6
 5 -7 3 48 3.5
 8 -3 -3 10.1 1.3
 -5 8 -3 12 1.9
 8 -3 -3 11.5 1.3
 -3 -5 -3 11 1.2
 8 -3 -3 10.9 0.8
 -5 8 -3 12.9 2.1
 -3 -5 -3 9.9 0.8
 -5 8 -3 11.9 0.8
 -5 8 -3 8.4 1.8
 -5 8 -3 13.3 1.2
 8 -3 -3 13.2 1.3
 5 -8 3 14.5 2.1
 5 -8 3 13.2 2.1
 3 5 3 14.4 2.4
 -8 3 3 12.6 0.9
 3 5 3 11.2 0.8
 -8 3 3 11.2 1.2
 5 -8 3 11.5 1.9
 5 -8 3 13.3 1
 3 5 3 12.1 1.4
 5 -8 3 12.6 0.8
 3 5 3 11.3 1
 -8 3 3 12.3 1.3
 9 -4 -3 9.1 1.1
 -4 -5 -3 6.8 0.9
 9 -4 -3 8.3 1
 -5 9 -3 4.3 1.9
 -5 9 -3 11.1 1.6
 5 -9 3 7.2 0.8
 5 -9 3 8.7 1.4
 -9 4 3 12.3 1.6
 4 5 3 7.3 1
 -9 4 3 9.7 0.8
 -6 -3 -3 12.2 1.6
 9 -6 -3 12.6 1
 -3 9 -3 11.8 0.9
 -9 6 3 11.5 0.8
 3 -9 3 11.9 1
 3 -9 3 10.9 1.5
 6 3 3 9.3 1.1
 -2 8 -3 5.8 0.7
 -2 8 -3 6.1 0.7
 8 -6 -3 6.3 1
 8 -6 -3 6.8 0.6
 -6 -2 -3 4.2 0.9
 -2 8 -3 4.8 1.3
 -6 -2 -3 5.5 1.2
 -6 -2 -3 11.2 3.5
 6 2 3 5.3 0.7
 2 -8 3 9.5 3.3
 -8 6 3 9.5 2.1
 2 -8 3 6.5 1.6
 -8 6 3 5.4 0.7
 2 -8 3 4.5 0.7
 6 2 3 5.4 1.2
 6 2 3 5.9 0.9
 2 -8 3 7.5 2.1
 6 2 3 6.3 0.6
 2 -8 3 6.2 0.6
 -1 7 -3 57.69 2.3
 -1 7 -3 56.99 4.8
 -6 -1 -3 56.59 2.5
 -1 7 -3 60.19 2.5
 7 -6 -3 53.59 4.2
 7 -6 -3 60.49 2.8
 7 -6 -3 55.39 2.8
 -1 7 -3 57.59 2.5
 7 -6 -3 60.09 2.5
 -1 7 -3 59.79 4.1
 -6 -1 -3 47.6 7.2
 -1 7 -3 55.59 2.8
 -6 -1 -3 55.09 3.5
 -6 -1 -3 54.39 2.5
 -7 6 3 63.79 3.6
 1 -7 3 55.19 3.5
 1 -7 3 57.79 2.8
 1 -7 3 54.39 2.4
 6 1 3 55.19 2.4
 1 -7 3 45.9 5.6
 -7 6 3 61.09 5.8
 6 1 3 58.19 4.3
 -7 6 3 60.89 2.5
 6 1 3 55.49 2.7
 1 -7 3 57.99 2.5
 6 1 3 58.59 2.8
 -6 0 -3 0.1 0.5
 6 -6 -3 0.1 0.3
 6 -6 -3 0.4 0.6
 -6 0 -3 0.5 1.2
 -6 0 -3 -0.1 1.5
 0 6 -3 -0.2 0.4
 0 6 -3 -0.1 0.3
 -6 0 -3 0.4 1
 0 6 -3 0.2 0.5
 6 -6 -3 0.2 0.4
 0 6 -3 0.4 0.4
 0 6 -3 -0.5 1.7
 6 -6 -3 2.1 1.6
 0 6 -3 0.6 1.1
 0 6 -3 0.2 0.4
 -6 0 -3 0.3 0.4
 6 -6 -3 0.4 0.5
 6 0 3 0.7 0.4
 -6 6 3 0.4 1.2
 0 -6 3 0.6 0.4
 -6 6 3 0.8 0.5
 -6 6 3 0.9 0.7
 6 0 3 0.1 0.6
 0 -6 3 0 0.4
 0 -6 3 0.4 1.3
 6 0 3 0.2 0.9
 0 -6 3 -0.1 0.5
 0 -6 3 0.9 0.8
 -6 6 3 0.4 1.1
 6 0 3 0.2 0.4
 6 0 3 0.4 0.9
 6 0 3 -0.4 0.7
 6 0 3 0.9 0.5
 5 -6 -3 291.17 10.1
 -6 1 -3 287.37 10.1
 -6 1 -3 261.17 12.7
 5 -6 -3 266.07 11.5
 1 5 -3 283.27 10.4
 -6 1 -3 270.97 11.9
 -6 1 -3 257.27 12.6
 1 5 -3 287.87 13.2
 -6 1 -3 271.17 14.2
 1 5 -3 286.97 12.5
 -5 6 3 291.27 11.8
 6 -1 3 279.37 10.2
 -1 -5 3 274.87 12.2
 -5 6 3 281.17 10.7
 6 -1 3 286.97 10.7
 -1 -5 3 284.77 12.3
 -5 6 3 258.37 12.2
 6 -1 3 260.77 11.2
 -5 6 3 291.87 12.1
 6 -1 3 280.57 11.3
 -5 6 3 281.97 11
 -5 6 3 254.77 12.4
 -5 6 3 272.17 10.2
 4 -6 -3 24.5 1.1
 -6 2 -3 25.2 2.6
 -6 2 -3 24.1 3.5
 -6 2 -3 22.9 2.6
 4 -6 -3 23.6 1.3
 -6 2 -3 24.1 1.6
 4 -6 -3 26.1 2
 2 4 -3 24.9 2.8
 2 4 -3 23.9 1.3
 2 4 -3 23.6 1.3
 4 -6 -3 22.6 2.3
 2 4 -3 23.3 1.6
 -6 2 -3 23.4 1.2
 2 4 -3 25.2 1.2
 4 -6 -3 23.9 1.4
 2 4 -3 24 2.9
 -6 2 -3 23.7 1.5
 -6 2 -3 23.9 2.6
 6 -2 3 26.5 1.6
 -2 -4 3 25 2.5
 6 -2 3 25.2 1.2
 -4 6 3 24.7 2.1
 -2 -4 3 25.8 1.6
 -2 -4 3 26.3 1.6
 -4 6 3 23.7 2.4
 -4 6 3 25.1 2.4
 6 -2 3 24.5 1.4
 -4 6 3 25.1 1.4
 6 -2 3 25.6 1.9
 -2 -4 3 24.6 1.3
 -4 6 3 24.9 1.3
 -2 -4 3 22.4 1.3
 -2 -4 3 22.9 2.4
 6 -2 3 24.8 2.4
 -4 6 3 22.8 1.8
 -6 3 -3 206.38 9.7
 -6 3 -3 225.38 8.5
 -6 3 -3 227.88 8.4
 3 3 -3 233.98 10.6
 3 -6 -3 221.18 8.9
 3 -6 -3 211.78 9.7
 -6 3 -3 216.68 11
 3 3 -3 204.58 10.5
 -6 3 -3 230.88 8.1
 -6 3 -3 223.98 10.2
 3 -6 -3 220.68 8.2
 -6 3 -3 227.48 10.1
 -6 3 -3 224.58 8
 -3 -3 3 217.38 8.5
 -3 6 3 216.98 9.3
 -3 -3 3 203.38 9.3
 -3 6 3 211.68 9.6
 -3 -3 3 216.28 8.5
 -3 6 3 214.48 8.8
 -3 6 3 216.08 10
 6 -3 3 231.18 8.6
 6 -3 3 216.28 8.7
 -3 6 3 220.78 8.2
 -3 -3 3 215.68 9.6
 6 -3 3 225.68 8.3
 6 -3 3 227.08 9.8
 -3 -3 3 225.28 8.2
 6 -3 3 226.08 8.8
 4 2 -3 16.4 1.2
 4 2 -3 13 2.2
 -6 4 -3 16.4 1.2
 -6 4 -3 16.3 2.3
 -6 4 -3 18.3 2.7
 2 -6 -3 16 1.1
 4 2 -3 17.1 1.1
 4 2 -3 14 2.2
 -6 4 -3 17.8 1.4
 4 2 -3 18.1 0.9
 2 -6 -3 13.5 2
 -6 4 -3 15.4 1.8
 2 -6 -3 17.9 1
 -6 4 -3 14.1 2.2
 -6 4 -3 17 1
 -6 4 -3 16.8 0.9
 2 -6 -3 15.7 1.4
 -6 4 -3 15 1.5
 6 -4 3 16.9 0.9
 6 -4 3 17.6 2.1
 -2 6 3 17.8 2.5
 -2 6 3 15.7 1
 -2 6 3 14.5 2.9
 -4 -2 3 16.1 1.1
 -2 6 3 16.8 1.5
 -4 -2 3 15.7 1.3
 6 -4 3 15.8 1.3
 6 -4 3 17 1.4
 6 -4 3 20.7 1.9
 -4 -2 3 13.5 1.9
 -4 -2 3 15.7 1.1
 6 -4 3 16.7 1.2
 -2 6 3 14.4 1.6
 -2 6 3 16.2 0.9
 6 -4 3 14.3 1.2
 -4 -2 3 17.2 1.3
 1 -6 -3 156.48 5.5
 5 1 -3 132.39 5.8
 1 -6 -3 155.78 6.1
 5 1 -3 148.69 7.7
 -6 5 -3 158.88 7.7
 -6 5 -3 155.88 5.6
 -6 5 -3 147.19 5.5
 -6 5 -3 150.28 7.8
 -6 5 -3 152.68 6.5
 5 1 -3 152.38 5.5
 -6 5 -3 134.39 6.7
 -6 5 -3 144.29 6.1
 1 -6 -3 154.18 5.9
 5 1 -3 151.08 5.9
 -1 6 3 142.09 5.5
 6 -5 3 152.68 7.4
 6 -5 3 150.68 5.8
 6 -5 3 141.39 7.3
 -1 6 3 129.09 6.1
 -5 -1 3 149.19 5.9
 6 -5 3 142.59 5.9
 -5 -1 3 147.59 6.1
 -1 6 3 142.09 7.6
 -1 6 3 153.68 5.6
 -5 -1 3 152.98 6
 -1 6 3 137.99 6.3
 -1 6 3 144.59 7.6
 -1 6 3 156.48 5.9
 6 0 -3 19.7 2.4
 -6 6 -3 16.1 1.9
 -6 6 -3 19.2 1.1
 -6 6 -3 20.4 1.8
 -6 6 -3 21.8 2.7
 6 0 -3 16.4 1.3
 -6 6 -3 16.7 1.3
 -6 6 -3 18.7 2.3
 0 -6 -3 17.9 2.1
 0 -6 -3 16.8 1.4
 6 0 -3 19.2 1.1
 -6 6 -3 14.1 1.3
 6 0 -3 17.3 2
 6 0 -3 18.5 1.3
 -6 6 -3 15.2 2.7
 0 -6 -3 16.5 1
 -6 6 -3 19.2 1.1
 0 -6 -3 17.5 1.3
 0 6 3 20 2.5
 6 -6 3 19.1 2.3
 6 -6 3 17.6 1.2
 0 6 3 18.2 1.5
 0 6 3 21.6 1.7
 6 -6 3 18.4 0.9
 -6 0 3 18.4 1.3
 -6 0 3 16.5 1.3
 6 -6 3 16.2 2.2
 0 6 3 19 2.5
 0 6 3 17.2 1.1
 -6 7 -3 23.7 1.2
 -1 -6 -3 24.1 1.7
 -6 7 -3 24.1 1.6
 7 -1 -3 24.6 1.3
 7 -1 -3 23.3 1.6
 -6 7 -3 30.9 3.4
 -6 7 -3 21.9 2.8
 7 -1 -3 24.1 1.5
 7 -1 -3 25.3 2.2
 7 -1 -3 22.1 2.5
 -1 -6 -3 21.9 1.2
 -6 7 -3 26.5 3.8
 -6 7 -3 24.1 2.2
 -1 -6 -3 22.8 1.5
 -7 1 3 25.9 1.7
 6 -7 3 20.8 3.2
 6 -7 3 23.2 1.1
 6 -7 3 27.5 2.8
 1 6 3 29.3 3.1
 1 6 3 25.1 1.8
 6 -7 3 21.8 2.7
 6 -7 3 23 1.4
 1 6 3 23.1 1.9
 1 6 3 23.3 1.3
 6 -7 3 23.6 2.6
 -7 1 3 25.4 1.5
 6 -7 3 27.9 4.2
 -7 1 3 24 2
 -6 8 -3 8.6 1.6
 -2 -6 -3 7.8 1
 -6 8 -3 11.6 2.3
 8 -2 -3 10.8 1
 8 -2 -3 8.3 0.6
 -6 8 -3 7.8 1.8
 8 -2 -3 8.2 1.5
 -6 8 -3 8.8 0.7
 8 -2 -3 8.3 1.2
 -6 8 -3 8.4 1
 6 -8 3 8.4 0.6
 2 6 3 8.3 0.7
 2 6 3 7.6 1.9
 6 -8 3 9.2 0.8
 -8 2 3 9.5 0.8
 -8 2 3 9.3 1.4
 2 6 3 13.6 3.1
 -8 2 3 9.8 1
 2 6 3 8.4 1.2
 6 -8 3 8.9 1.8
 6 -8 3 4.4 1.6
 2 6 3 9.4 1.1
 -3 -6 -3 2.1 0.9
 -6 9 -3 4.1 1.4
 -3 -6 -3 1.1 2.1
 9 -3 -3 0.2 0.7
 -6 9 -3 1.8 0.5
 -6 9 -3 0.9 1
 9 -3 -3 1.3 0.4
 3 6 3 1.4 1.8
 -9 3 3 1.7 0.5
 6 -9 3 2.9 0.9
 -9 3 3 1.2 0.3
 6 -9 3 1.6 0.4
 3 6 3 1 0.9
 -2 9 -3 3.6 1.1
 7 2 3 4.6 1.4
 2 -9 3 6.9 1
 2 -9 3 8 2.2
 -1 8 -3 20 1.2
 -7 -1 -3 20 1.8
 -7 -1 -3 26.5 2.4
 -7 -1 -3 29 4.7
 8 -7 -3 21.1 1.4
 -1 8 -3 18.5 2.4
 7 1 3 21.9 1.8
 1 -8 3 18.6 1.4
 1 -8 3 20.7 2.5
 7 1 3 16.8 1.5
 1 -8 3 19.7 2.1
 7 1 3 21.4 1.9
 -8 7 3 20.8 1.1
 0 7 -3 86.29 6.2
 0 7 -3 84.09 3.6
 0 7 -3 85.49 3.9
 -7 0 -3 86.69 8
 7 -7 -3 81.59 4
 7 -7 -3 99.09 4.1
 0 7 -3 86.09 3.3
 7 -7 -3 88.59 3.5
 7 -7 -3 77.99 5.4
 0 -7 3 90.79 3.5
 -7 7 3 94.59 3.6
 -7 7 3 89.39 3.4
 0 -7 3 92.59 4
 0 -7 3 90.79 5.9
 7 0 3 86.29 3.4
 7 0 3 90.69 4
 0 -7 3 83.29 5.6
 7 0 3 91.59 4.6
 -7 1 -3 55.89 2.7
 6 -7 -3 59.59 2.8
 6 -7 -3 55.29 2.5
 -7 1 -3 62.29 4
 1 6 -3 55.89 5
 1 6 -3 59.59 2.8
 -7 1 -3 69.49 7.9
 6 -7 -3 55.39 2.8
 1 6 -3 61.09 2.5
 1 6 -3 54.99 2.5
 1 6 -3 57.19 2.3
 6 -7 -3 58.09 4.5
 6 -7 -3 61.09 2.5
 1 6 -3 55.79 4.3
 -7 1 -3 54.59 2.7
 -1 -6 3 56.89 2.5
 -6 7 3 61.99 2.6
 -1 -6 3 61.99 3
 7 -1 3 60.19 3.2
 -6 7 3 57.79 2.3
 -1 -6 3 67.89 6.3
 -6 7 3 58.79 4.1
 -1 -6 3 59.59 2.5
 -1 -6 3 59.69 5
 -1 -6 3 55.99 3.1
 -6 7 3 57.49 4.2
 7 -1 3 57.29 3
 7 -1 3 59.09 2.4
 7 -1 3 58.69 4.6
 5 -7 -3 49.3 2
 -7 2 -3 45.7 3.7
 -7 2 -3 44.2 2
 2 5 -3 42.8 4.3
 2 5 -3 48.7 2.1
 2 5 -3 49.7 2.5
 2 5 -3 45 1.9
 -7 2 -3 41.9 4.7
 2 5 -3 47.2 4
 2 5 -3 43.8 2.1
 -7 2 -3 45.8 2.4
 5 -7 -3 49.4 2.3
 5 -7 -3 47.1 2.2
 -7 2 -3 42.5 2.3
 5 -7 -3 47.6 2.4
 -2 -5 3 49.4 2.2
 -2 -5 3 47.5 3.6
 -5 7 3 47.9 2
 -2 -5 3 46.6 2
 -5 7 3 47 2.2
 7 -2 3 44.5 2.1
 -5 7 3 45.8 3.5
 -5 7 3 46.5 3.6
 7 -2 3 49.1 2.8
 7 -2 3 47.4 1.9
 -2 -5 3 50.99 2.6
 7 -2 3 46.8 2.9
 -2 -5 3 43.7 3.7
 -2 -5 3 49 2.5
 7 -2 3 47.2 2.5
 -5 7 3 52.09 3.1
 7 -2 3 45 3.2
 3 4 -3 64.79 2.8
 -7 3 -3 67.79 3.2
 3 4 -3 64.89 2.7
 -7 3 -3 61.39 5.3
 -7 3 -3 64.39 2.6
 4 -7 -3 65.79 2.8
 3 4 -3 66.09 2.6
 4 -7 -3 65.29 2.6
 -7 3 -3 64.39 4.2
 -7 3 -3 62.99 4.7
 -7 3 -3 68.69 3.1
 4 -7 -3 67.49 3
 -7 3 -3 63.09 3.7
 4 -7 -3 64.39 4.3
 4 -7 -3 61.89 2.8
 3 4 -3 60.09 5.1
 3 4 -3 65.29 3.1
 3 4 -3 61.19 4.7
 7 -3 3 65.89 3.5
 -3 -4 3 68.69 3.2
 -4 7 3 60.19 4.1
 -3 -4 3 66.99 2.7
 -4 7 3 65.09 3.4
 -4 7 3 64.49 2.6
 -3 -4 3 63.49 3.1
 7 -3 3 63.99 3.3
 -4 7 3 63.09 3
 7 -3 3 67.19 3.2
 7 -3 3 67.19 2.6
 7 -3 3 61.69 2.8
 -3 -4 3 65.29 4.4
 -4 7 3 66.79 2.9
 7 -3 3 65.49 4.1
 -4 7 3 59.59 4.4
 -7 4 -3 183.18 10
 4 3 -3 204.58 10.1
 3 -7 -3 220.18 7.9
 3 -7 -3 182.88 9.7
 -7 4 -3 206.88 7.6
 -7 4 -3 209.48 10.4
 -7 4 -3 201.18 9.3
 -7 4 -3 210.28 8.1
 4 3 -3 208.08 7.9
 3 -7 -3 208.18 7.9
 -7 4 -3 211.68 8.7
 4 3 -3 207.28 7.6
 4 3 -3 206.38 10.5
 -7 4 -3 224.98 8.2
 3 -7 -3 197.48 9.7
 7 -4 3 202.58 8.2
 -3 7 3 200.68 7.9
 7 -4 3 215.58 9.6
 -4 -3 3 211.18 8.1
 7 -4 3 196.78 7.8
 -4 -3 3 197.18 7.7
 7 -4 3 211.18 8.4
 -3 7 3 205.48 9.2
 -3 7 3 217.98 8.6
 7 -4 3 213.08 8.2
 -4 -3 3 207.48 8.1
 -3 7 3 218.18 10.2
 -7 5 -3 48.8 4.1
 5 2 -3 52.39 5.2
 2 -7 -3 45.2 2.8
 2 -7 -3 49 2.2
 2 -7 -3 45.6 2.8
 2 -7 -3 47.4 2.4
 -7 5 -3 50.39 3.9
 -7 5 -3 45.3 2.8
 -7 5 -3 51.09 3.4
 5 2 -3 53.29 2.3
 -7 5 -3 51.09 2.2
 -7 5 -3 50.69 2.5
 5 2 -3 52.19 2.9
 5 2 -3 49.7 2
 -7 5 -3 48.2 2.1
 2 -7 -3 53.49 4
 -7 5 -3 41.8 2.5
 2 -7 -3 48.2 2
 7 -5 3 49.7 3.7
 -2 7 3 57.19 4.3
 -2 7 3 51.29 2.1
 7 -5 3 50.89 2
 7 -5 3 46 2.5
 -5 -2 3 46.3 2.5
 -2 7 3 53.19 2.5
 -5 -2 3 49.8 2.3
 -2 7 3 47.3 4.4
 7 -5 3 45.7 2.3
 -5 -2 3 50.79 2.6
 -2 7 3 47 4
 -7 6 -3 26.6 3
 -7 6 -3 24.3 3.5
 -7 6 -3 26.1 3.2
 6 1 -3 24.6 2.7
 1 -7 -3 26.9 2.5
 1 -7 -3 27 2.9
 6 1 -3 23 2.3
 6 1 -3 22.3 1.2
 -7 6 -3 22.8 1.6
 1 -7 -3 22.9 1.8
 1 -7 -3 22.1 1.2
 -7 6 -3 21.4 1.9
 1 -7 -3 21.9 1.5
 -7 6 -3 24.2 1.2
 -7 6 -3 22.2 1.6
 6 1 -3 24.8 1.5
 7 -6 3 21.3 1.5
 -1 7 3 24.4 1.9
 -6 -1 3 25 2
 7 -6 3 26.3 2.7
 -1 7 3 21.4 3.2
 -6 -1 3 23.9 1.5
 -6 -1 3 22.8 1.6
 -1 7 3 23.8 1.2
 7 -6 3 23.2 1.1
 -1 7 3 25.9 1.7
 7 0 -3 8.1 1.5
 -7 7 -3 9.4 2
 -7 7 -3 7.9 2.1
 -7 7 -3 8.2 2.2
 7 0 -3 8 1.9
 7 0 -3 6.4 0.6
 0 -7 -3 6.6 1
 -7 7 -3 6.9 0.6
 -7 7 -3 6 0.9
 7 0 -3 5.3 0.8
 7 -7 3 9.4 2.1
 -7 0 3 7.1 0.8
 0 7 3 6.5 1.1
 7 -7 3 5.9 0.5
 7 -7 3 7.1 1.6
 -7 0 3 7.5 0.9
 7 -7 3 9.2 2
 0 7 3 7.6 0.7
 0 7 3 5.4 0.8
 8 -1 -3 6.6 0.9
 -7 8 -3 5.7 0.8
 8 -1 -3 8.5 2.8
 -7 8 -3 5.7 2
 -1 -7 -3 4.4 1
 -1 -7 -3 7.1 2.7
 8 -1 -3 4.5 0.7
 8 -1 -3 5.7 1.1
 1 7 3 4.7 1
 -8 1 3 4.7 0.7
 -8 1 3 5 0.6
 7 -8 3 10.6 2.4
 1 7 3 8.4 2
 7 -8 3 7.9 1.9
 1 7 3 4.3 0.7
 7 -8 3 4 0.5
 -2 -7 -3 0.6 2.4
 9 -2 -3 0 0.3
 -2 -7 -3 0 0.4
 9 -2 -3 0.1 0.8
 -7 9 -3 -0.4 0.7
 -7 9 -3 0.1 0.4
 2 7 3 -0.3 1.6
 -9 2 3 0.2 0.4
 2 7 3 -0.3 0.4
 7 -9 3 0.2 0.3
 -9 2 3 0.3 0.3
 -1 9 -3 2.1 0.4
 9 -8 -3 1.6 0.4
 1 -9 3 2.4 0.4
 -9 8 3 2.1 0.4
 1 -9 3 0.2 1
 -8 0 -3 5 1.4
 0 8 -3 2.5 0.4
 8 -8 -3 2 0.5
 8 -8 -3 7.6 1.9
 -8 0 -3 3.9 0.9
 8 0 3 4.2 0.9
 0 -8 3 2.7 0.6
 0 -8 3 2.7 0.9
 8 0 3 5 1.1
 8 0 3 2.8 0.6
 -8 8 3 2.2 0.4
 1 7 -3 21.3 1.1
 7 -8 -3 19.2 1.3
 1 7 -3 19.3 1.4
 7 -8 -3 21.1 2.5
 -7 8 3 19.7 1.2
 -1 -7 3 21.9 1.5
 8 -1 3 20 1.7
 -7 8 3 24.2 2.9
 8 -1 3 21.3 1.9
 -1 -7 3 18 1.8
 8 -1 3 19.5 1.4
 6 -8 -3 5.5 1.6
 2 6 -3 6.6 0.6
 6 -8 -3 4.9 0.8
 6 -8 -3 6.1 0.6
 2 6 -3 5.9 0.9
 2 6 -3 6.1 2
 2 6 -3 6.7 0.7
 -2 -6 3 7.2 1
 -2 -6 3 3.8 0.7
 8 -2 3 6.4 1.2
 -6 8 3 4.8 0.7
 -2 -6 3 5.4 0.6
 8 -2 3 6.6 1.3
 8 -2 3 9.6 2.2
 8 -2 3 5.5 0.5
 -6 8 3 11.7 3.2
 -6 8 3 6.6 0.5
 3 5 -3 31.8 1.4
 -8 3 -3 38.7 3.3
 5 -8 -3 35.1 2
 3 5 -3 36.9 3.9
 5 -8 -3 34.1 3.4
 5 -8 -3 33.6 1.5
 3 5 -3 32.3 3.9
 -8 3 -3 35.4 4
 3 5 -3 33.4 1.9
 -8 3 -3 30.7 1.8
 5 -8 -3 30.1 2
 3 5 -3 33.7 1.6
 -5 8 3 33.2 1.5
 -5 8 3 38.3 1.9
 -3 -5 3 33.5 2
 8 -3 3 40.8 3.2
 8 -3 3 33.4 2.2
 -3 -5 3 35.5 2.1
 8 -3 3 33.7 2.3
 -3 -5 3 34.1 1.5
 -5 8 3 32.9 3.4
 8 -3 3 35 1.4
 8 -3 3 35.6 2.1
 4 4 -3 3.1 0.8
 4 4 -3 5.6 1.8
 4 -8 -3 2.8 0.8
 4 4 -3 1.9 0.5
 4 -8 -3 3.7 0.8
 4 4 -3 5.2 2.1
 4 -8 -3 3.5 0.5
 4 4 -3 3.7 0.4
 -8 4 -3 3.3 1.7
 -8 4 -3 6.8 2.1
 8 -4 3 4.4 0.9
 -4 -4 3 2.7 0.7
 -4 8 3 3.3 0.7
 -4 8 3 5.8 2
 8 -4 3 3.3 0.4
 -4 8 3 3.6 0.5
 8 -4 3 4.5 1.5
 -4 -4 3 3.4 0.5
 8 -4 3 5.9 1.3
 -4 -4 3 3 0.7
 8 -4 3 4.1 0.8
 5 3 -3 12.6 0.9
 -8 5 -3 15.5 1.5
 3 -8 -3 12.2 0.7
 5 3 -3 10.5 0.7
 -8 5 -3 14.4 2.3
 3 -8 -3 10.5 1
 5 3 -3 10.9 1.2
 3 -8 -3 12.4 2.2
 -8 5 -3 13.2 1.3
 5 3 -3 15.2 2.5
 3 -8 -3 12.2 0.9
 -8 5 -3 17.3 3
 -3 8 3 13.1 2.2
 -3 8 3 13.9 1.2
 8 -5 3 11.2 2.2
 -3 8 3 12.3 1.4
 8 -5 3 12.6 0.7
 8 -5 3 13.7 1.9
 -5 -3 3 12.7 0.9
 -5 -3 3 10.3 1.1
 -3 8 3 11.8 0.8
 -8 6 -3 8.5 2.1
 -8 6 -3 7.4 1
 -8 6 -3 11 2.3
 2 -8 -3 6.8 0.7
 6 2 -3 9.5 2
 -8 6 -3 10.8 1.3
 2 -8 -3 7.3 0.5
 2 -8 -3 8.9 1.2
 2 -8 -3 10.8 2.3
 6 2 -3 7.8 0.5
 -8 6 -3 9.1 2
 6 2 -3 7.6 1
 6 2 -3 8.3 0.8
 6 2 -3 9.8 1.7
 -6 -2 3 9 1
 -2 8 3 6 1.3
 -2 8 3 8.3 1
 8 -6 3 13.4 2.5
 -2 8 3 9.1 0.7
 -6 -2 3 7.3 0.7
 8 -6 3 11.5 1.6
 8 -6 3 8.1 0.5
 -8 7 -3 3.7 1.6
 1 -8 -3 8.9 2.2
 -8 7 -3 5 0.8
 1 -8 -3 6.3 1.2
 -8 7 -3 7.4 2.2
 7 1 -3 5.1 2
 7 1 -3 5.4 0.6
 8 -7 3 4.7 1.2
 -1 8 3 5.6 1
 -1 8 3 3.4 0.7
 -7 -1 3 3.8 0.6
 -7 -1 3 5.7 1
 8 -7 3 3.2 2.2
 8 -7 3 7.1 1.9
 0 -8 -3 3.6 0.9
 0 -8 -3 3.4 0.8
 8 0 -3 3.6 0.8
 -8 8 -3 2.1 0.5
 -8 8 -3 7.6 2.1
 8 0 -3 1.7 0.4
 -8 0 3 3.4 0.5
 0 8 3 2.9 0.8
 0 8 3 3.2 0.6
 8 -8 3 2.7 0.4
 0 8 3 5.2 1.8
 -8 0 3 2.3 0.5
 8 -8 3 8.4 2.6
 -1 -8 -3 0 0.2
 9 -1 -3 0.2 0.2
 -8 9 -3 0.1 0.3
 9 -1 -3 -0.1 0.3
 -9 1 3 -0.1 0.2
 1 8 -3 2.2 0.4
 8 -9 -3 1.7 0.4
 -1 -8 3 2.6 0.5
 -1 -8 3 2.9 1
 -8 9 3 3.7 0.7
 9 -1 3 2.3 0.5
 7 -9 -3 0.9 1.8
 7 -9 -3 1.5 0.4
 2 7 -3 1.3 0.3
 -9 2 -3 4.8 1.2
 2 7 -3 1.7 0.6
 -7 9 3 1.8 2.7
 -7 9 3 1.7 0.4
 9 -2 3 1.4 0.5
 -2 -7 3 3.6 0.8
 9 -2 3 2.7 0.9
 -2 -7 3 1.6 0.5
 3 6 -3 10.3 0.9
 3 6 -3 12 0.7
 6 -9 -3 11.4 0.9
 -6 9 3 12.2 0.9
 9 -3 3 12.6 1.2
 -3 -6 3 11.6 1
 5 -9 -3 27.6 2.8
 4 5 -3 23.8 1.4
 5 -9 -3 25 1.5
 4 5 -3 24.9 1.3
 -5 9 3 24.4 1.4
 9 -4 3 19.7 1.6
 -4 -5 3 21.1 1.5
 4 -9 -3 8.1 0.9
 -9 5 -3 9.5 2.4
 5 4 -3 6.9 0.7
 5 4 -3 6.7 0.8
 -4 9 3 7.6 1.1
 -5 -4 3 8.1 0.9
 6 3 -3 1.7 1.4
 6 3 -3 8.8 1.9
 9 -6 3 12 2.6
 7 2 -3 1 1.4
 -9 7 -3 -0.1 2.2
 2 -9 -3 0.2 0.3
 7 2 -3 -0.2 0.2
 7 2 -3 -0.1 0.3
 -2 9 3 0.5 0.4
 9 -7 3 -0.1 1.9
 -7 -2 3 0 0.3
 9 -7 3 0 0.4
 8 1 -3 0 0.4
 8 1 -3 0.2 0.3
 1 -9 -3 -0.1 0.2
 -1 9 3 0.6 0.4
 9 -8 3 0 0.2
 -8 -1 3 0 0.2
 0 0 -4 0.2 0.5
 0 0 -4 -0.1 0.2
 0 0 -4 0.2 0.4
 0 0 -4 -0.1 0.4
 0 0 -4 0 0.3
 0 0 4 1.1 0.6
 0 0 4 0.2 0.4
 0 0 4 0 0.4
 0 0 4 0.8 0.3
 0 0 4 0.3 0.2
 0 0 4 0.1 0.2
 0 0 4 0 0.2
 0 0 4 -0.1 0.4
 0 0 4 0.2 0.3
 0 0 4 0.1 0.4
 0 0 4 0.5 0.4
 0 1 -4 2547.34 92.39
 1 -1 -4 2686.93 92.49
 0 -1 -4 179.08 6.6
 0 -1 -4 183.28 7.3
 -1 0 4 182.98 7.2
 -1 0 4 184.38 7.2
 0 1 4 181.78 7.3
 0 1 4 178.88 6.6
 -1 0 4 191.18 6.9
 1 -1 4 187.48 7.1
 1 -1 4 193.68 7.1
 1 -1 4 192.98 7.2
 1 -1 4 162.08 6.6
 -1 0 4 173.88 6.6
 -1 0 4 185.68 7
 1 -1 4 167.98 6.5
 -1 2 -4 265.37 10.2
 2 -1 -4 291.97 10.3
 2 -1 -4 279.97 10.8
 1 1 4 292.97 10.2
 1 -2 4 285.77 10.2
 -2 1 4 294.57 10.3
 1 1 4 294.07 10.3
 -2 1 4 293.87 10.2
 1 -3 4 701.73 26.5
 0 -2 4 499.65 18.9
 1 1 -4 297.67 10.5
 1 -2 -4 316.57 11.2
 -2 1 -4 299.07 10.5
 1 1 -4 267.27 10.5
 2 -1 4 293.87 10.6
 -1 2 4 293.27 10.7
 -1 -1 4 304.57 10.6
 2 -1 4 286.77 10.4
 -2 2 -4 194.08 7.2
 -2 2 -4 169.38 6.6
 2 0 -4 172.88 6.7
 2 0 -4 177.88 6.6
 0 -2 -4 195.78 7.6
 -2 0 4 192.38 7.2
 2 -2 4 180.38 6.6
 -2 0 4 172.78 6.6
 2 -2 4 192.18 7.3
 0 2 4 204.38 7.8
 -2 0 4 186.88 7.5
 -2 0 4 189.58 6.9
 -2 0 4 183.48 6.9
 -2 0 4 178.78 6.8
 2 -2 4 192.58 7.4
 3 -1 -4 168.18 6.4
 3 -1 -4 161.38 6.8
 3 -1 -4 164.58 6.8
 -1 -2 -4 154.48 6.5
 -2 3 -4 157.98 6.8
 3 -1 -4 146.69 5.9
 -2 3 -4 150.38 5.7
 3 -1 -4 152.68 5.7
 -2 3 -4 157.68 5.7
 2 -3 4 152.98 7.5
 2 -3 4 168.68 6.8
 2 -3 4 159.78 6.5
 -3 1 4 158.58 5.9
 2 -3 4 164.28 6.9
 1 2 4 152.88 5.9
 -3 1 4 167.68 6.3
 -3 1 4 158.98 6.4
 1 2 4 157.68 5.9
 -3 1 4 160.08 6.4
 2 -3 4 160.18 6.8
 1 2 4 158.28 6.7
 1 2 4 172.38 6.3
 1 2 4 148.59 5.9
 1 2 4 153.68 6
 1 2 4 158.88 7
 -3 1 4 173.98 6.6
 -3 1 4 159.38 6.3
 4 -2 -4 105.49 5
 4 -2 -4 105.89 4.9
 4 -2 -4 101.69 4.1
 4 -2 -4 108.09 5.2
 -2 4 -4 110.79 4.6
 -2 -2 -4 91.59 4.5
 -2 4 -4 104.09 3.9
 -2 4 -4 111.29 4.5
 4 -2 -4 106.79 3.9
 -2 -2 -4 101.39 4
 -2 4 -4 116.99 4.8
 -2 4 -4 110.09 5.1
 -2 4 -4 95.09 4.2
 4 -2 -4 106.69 4.6
 4 -2 -4 108.69 4.1
 -2 -2 -4 107.19 4.8
 -2 4 -4 99.89 3.8
 2 2 4 102.89 4
 2 -4 4 110.69 5.3
 2 -4 4 104.49 3.9
 2 2 4 103.79 4.4
 2 2 4 104.89 5.2
 -4 2 4 103.29 4.1
 2 2 4 106.29 5.2
 2 -4 4 110.99 4.9
 -4 2 4 95.79 4.9
 -4 2 4 109.79 4.6
 2 2 4 101.79 4.1
 2 2 4 103.99 3.9
 2 -4 4 93.49 5.3
 2 -4 4 104.19 4.1
 2 -4 4 106.39 4.2
 2 -4 4 112.29 5
 -4 2 4 107.99 4.7
 2 2 4 110.59 5.3
 2 2 4 100.19 4.2
 2 2 4 108.99 4.5
 5 -3 -4 42.7 3.4
 -2 5 -4 44.7 2.6
 5 -3 -4 43.6 2.4
 5 -3 -4 43 1.9
 5 -3 -4 43.2 3.1
 5 -3 -4 49.9 2.4
 -3 -2 -4 43.1 2.7
 -2 5 -4 41.1 3
 -3 -2 -4 44.2 2.5
 5 -3 -4 42.8 2.1
 -2 5 -4 44.5 1.8
 -3 -2 -4 41.8 1.9
 -2 5 -4 44.8 1.8
 -2 5 -4 40.8 2
 -2 5 -4 43 2.7
 5 -3 -4 42.3 2.6
 -3 -2 -4 46 2.1
 2 -5 4 41.5 3
 2 -5 4 42.2 1.9
 2 -5 4 45.5 2.2
 2 -5 4 44.6 1.9
 3 2 4 41.5 2.3
 3 2 4 42 2.1
 -5 3 4 43.4 2.7
 2 -5 4 43.6 2.8
 3 2 4 43.2 1.9
 3 2 4 43.9 2.6
 3 2 4 41 2.1
 -5 3 4 44.5 2.3
 3 2 4 44.6 3.2
 -5 3 4 43.8 2
 2 -5 4 43.2 1.8
 -5 3 4 45.1 2.6
 2 -5 4 45.3 2.8
 2 -5 4 45.1 1.7
 3 2 4 41.2 3
 3 2 4 43.5 2
 -1 4 -4 22 1.7
 4 -3 -4 20.9 1.5
 -1 4 -4 23.3 2
 -3 -1 -4 20.1 1.1
 -3 -1 -4 21.8 1.9
 -1 4 -4 22.2 1.5
 4 -3 -4 23.1 1.2
 4 -3 -4 20.9 1
 -1 4 -4 22.8 1.1
 -1 4 -4 21.5 1
 4 -3 -4 21 1.9
 4 -3 -4 23.5 1.4
 -3 -1 -4 22.3 1.2
 -1 4 -4 20.7 1.1
 -1 4 -4 23.1 1.7
 -1 4 -4 20.2 1.4
 4 -3 -4 21.6 1.2
 -1 4 -4 21.5 1.5
 4 -3 -4 22.2 2.1
 -4 3 4 20 1.6
 3 1 4 21.6 1.3
 1 -4 4 20.1 1.7
 1 -4 4 22.1 1.1
 -4 3 4 23.9 1.7
 -4 3 4 23.6 2
 -4 3 4 21.4 1.1
 3 1 4 21 2
 3 1 4 22.9 1.7
 -4 3 4 20 1.3
 3 1 4 23.6 2
 3 1 4 20.6 1
 3 1 4 21.3 1.4
 1 -4 4 21.7 1.9
 3 1 4 21.4 1.2
 -4 3 4 21.3 1.4
 3 1 4 21.3 1.4
 1 -4 4 22.6 0.9
 1 -4 4 23.9 1.4
 1 -4 4 24 1.1
 1 -4 4 21.2 1
 3 1 4 21.7 1.2
 3 -3 -4 2358.96 91.89
 0 3 -4 2519.15 87.99
 2 -3 -4 631.24 23.4
 -1 -2 4 653.53 23.8
 -3 2 -4 154.28 5.9
 2 1 -4 167.98 6.9
 2 1 -4 166.08 6.5
 -3 2 -4 151.78 7.1
 -3 2 -4 156.98 7.4
 1 -3 -4 164.58 6.9
 2 1 -4 157.48 5.8
 1 -3 -4 156.78 6.4
 -3 2 -4 172.58 7.1
 2 1 -4 153.88 5.9
 -3 2 -4 146.49 5.7
 -1 3 4 169.98 7
 -2 -1 4 157.18 6.8
 -2 -1 4 156.08 5.9
 3 -2 4 163.18 6.7
 -2 -1 4 160.28 6.3
 -1 3 4 162.58 6.2
 -2 -1 4 158.18 6
 3 -2 4 160.88 6
 -1 3 4 143.99 6.1
 3 -2 4 167.18 6.5
 3 -2 4 153.38 6.5
 -2 -1 4 166.88 6.7
 -2 -1 4 158.48 5.9
 -2 -1 4 154.28 6.1
 -2 -1 4 168.78 6.8
 -1 3 4 164.38 6.3
 -2 -1 4 154.88 5.8
 3 -2 4 164.78 6.9
 3 -2 4 162.68 5.8
 3 -2 4 150.38 6.2
 0 -3 -4 370.56 13.6
 0 -3 -4 384.56 14.5
 4 -1 -4 56.89 3.1
 -3 4 -4 55.49 2.3
 -1 -3 -4 51.89 3
 -3 4 -4 54.19 2.1
 -1 -3 -4 59.99 2.3
 4 -1 -4 59.39 3
 -1 -3 -4 55.59 2.7
 -3 4 -4 50.99 2.4
 4 -1 -4 55.99 2.2
 -3 4 -4 53.59 3
 4 -1 -4 55.59 2.4
 -1 -3 -4 56.39 2.8
 4 -1 -4 55.09 2.4
 4 -1 -4 55.69 3.3
 -1 -3 -4 57.09 2.8
 -3 4 -4 57.09 2.3
 -3 4 -4 56.19 2.8
 -3 4 -4 56.39 3.1
 -1 -3 -4 53.89 2.4
 -3 4 -4 54.49 2.9
 3 -4 4 54.79 2.4
 3 -4 4 57.89 3.6
 1 3 4 56.99 2.2
 3 -4 4 52.29 3.2
 1 3 4 54.39 2.3
 -4 1 4 52.49 2.6
 1 3 4 58.29 2.4
 -4 1 4 55.69 3
 1 3 4 56.49 2.4
 -4 1 4 53.89 2.9
 3 -4 4 58.59 2.1
 1 3 4 58.09 3.4
 1 3 4 56.49 3.5
 -4 1 4 59.49 2.4
 1 3 4 56.89 2.6
 -4 1 4 57.89 3.2
 3 -4 4 56.59 3.2
 3 -4 4 57.39 2.4
 -3 5 -4 171.88 7.9
 5 -2 -4 166.98 6.3
 -3 5 -4 152.28 6.3
 -2 -3 -4 173.78 7.1
 -3 5 -4 161.48 7.2
 5 -2 -4 165.58 7.5
 -2 -3 -4 170.78 6.5
 -2 -3 -4 188.98 7.3
 -2 -3 -4 172.88 6.9
 5 -2 -4 171.08 7.1
 5 -2 -4 174.48 6.5
 -3 5 -4 174.48 7.4
 -3 5 -4 178.28 7.5
 5 -2 -4 167.78 7.5
 2 3 4 166.68 7.9
 2 3 4 155.98 6.8
 2 3 4 173.68 6.6
 3 -5 4 167.28 7.5
 2 3 4 169.78 6.5
 -5 2 4 177.98 7.5
 2 3 4 169.68 6.5
 3 -5 4 166.38 6.7
 3 -5 4 178.08 7.7
 2 3 4 174.38 6.9
 -5 2 4 174.18 6.9
 -5 2 4 169.68 6.5
 3 -5 4 181.68 8.2
 -5 2 4 175.28 7.2
 3 -5 4 159.28 6.3
 3 -5 4 169.78 7.8
 2 3 4 165.48 8.1
 -3 6 -4 21.9 1.1
 -3 6 -4 21.5 2.3
 6 -3 -4 17.5 1.4
 -3 6 -4 23.2 2.1
 -3 -3 -4 21.6 1.3
 -3 6 -4 20.6 1.2
 6 -3 -4 23.6 2.7
 6 -3 -4 20.8 2
 6 -3 -4 21.3 1.7
 -3 6 -4 22.3 2.1
 6 -3 -4 22.1 1.2
 -3 6 -4 23 2.3
 -3 -3 -4 23.2 2
 -3 6 -4 21.3 2
 -3 6 -4 21.8 1.2
 6 -3 -4 22.6 1.4
 -3 -3 -4 21.9 1.6
 -3 -3 -4 17.9 1.2
 -3 -3 -4 18.7 1.7
 3 3 4 21.3 1.3
 3 3 4 21.1 1.7
 -6 3 4 22.2 1.6
 3 -6 4 18.4 2
 3 -6 4 23.1 2.2
 3 -6 4 20.5 2.3
 3 3 4 22.9 1.5
 -6 3 4 21.7 1.9
 3 3 4 20.7 1.7
 3 3 4 21.2 2.3
 3 3 4 23 2.6
 -6 3 4 22.4 2
 3 -6 4 25.9 3.1
 -3 7 -4 30.5 3.9
 -3 7 -4 27.4 1.5
 -3 7 -4 25.4 1.5
 -3 7 -4 24.8 1.2
 -4 -3 -4 26.6 2.2
 -4 -3 -4 27 1.4
 -3 7 -4 31.8 3.2
 7 -4 -4 25.8 1.8
 -3 7 -4 25.1 2.5
 -4 -3 -4 25.2 2
 -3 7 -4 24.1 2.8
 7 -4 -4 24.5 1.4
 7 -4 -4 24.2 1.7
 7 -4 -4 24.5 1.8
 4 3 4 28.2 1.5
 4 3 4 25.7 2.9
 4 3 4 26.5 1.5
 3 -7 4 27.9 1.3
 4 3 4 24.4 1.5
 3 -7 4 22.9 3
 3 -7 4 23.9 2.6
 3 -7 4 26.1 1.5
 -7 4 4 24.8 2
 3 -7 4 22 2.8
 3 -7 4 25.8 2.5
 -7 4 4 26.2 1.4
 4 3 4 23 2
 6 -4 -4 27 1.4
 -2 6 -4 25.5 1.2
 -2 6 -4 25 2.6
 6 -4 -4 25.7 1.6
 -2 6 -4 25.1 2.6
 -4 -2 -4 28.6 1.5
 6 -4 -4 22.8 2.5
 -4 -2 -4 25.3 1.5
 -2 6 -4 27.7 1.3
 -4 -2 -4 27.7 2.1
 -2 6 -4 28.9 1.4
 -2 6 -4 24.5 2.3
 6 -4 -4 25.4 1.7
 6 -4 -4 27.6 1.7
 -6 4 4 27.2 2.1
 4 2 4 20.7 2.6
 2 -6 4 26.1 2.3
 4 2 4 28.9 2.3
 4 2 4 25.5 2
 2 -6 4 26.6 2.4
 -6 4 4 27.5 1.9
 4 2 4 24.6 1.4
 -6 4 4 27.3 1.4
 2 -6 4 27.3 1.3
 2 -6 4 27.4 2.2
 4 2 4 27.7 1.6
 4 2 4 25.2 2.7
 -6 4 4 28.4 2.4
 2 -6 4 28.1 1.4
 4 2 4 28.8 1.4
 2 -6 4 27.4 1.5
 -4 -1 -4 77.89 3.2
 -1 5 -4 76.89 4.6
 5 -4 -4 76.19 3.4
 5 -4 -4 79.09 3
 -1 5 -4 72.59 4.4
 -1 5 -4 78.19 2.9
 -4 -1 -4 71.59 3
 5 -4 -4 72.99 4.1
 -1 5 -4 79.19 3
 -1 5 -4 79.89 3.2
 -1 5 -4 75.99 4
 5 -4 -4 76.19 4.6
 -1 5 -4 77.59 3
 5 -4 -4 78.09 3.3
 -1 5 -4 67.99 3.2
 -4 -1 -4 76.99 4.2
 5 -4 -4 76.09 3.2
 -5 4 4 75.99 4.6
 1 -5 4 70.69 3.8
 4 1 4 73.79 3.2
 4 1 4 70.89 3.4
 1 -5 4 73.99 3
 1 -5 4 75.29 3.1
 4 1 4 76.29 4.1
 1 -5 4 77.59 2.9
 1 -5 4 71.69 4.2
 1 -5 4 68.19 2.9
 4 1 4 74.09 3
 -5 4 4 76.99 3.8
 4 1 4 79.19 3.4
 -5 4 4 76.69 3.5
 -5 4 4 75.29 3
 4 1 4 72.29 4.3
 4 -4 -4 2.8 0.6
 4 -4 -4 2.4 1.1
 -4 0 -4 3.2 1.2
 -4 0 -4 3 0.4
 4 -4 -4 3.7 0.5
 4 -4 -4 3.1 0.6
 0 4 -4 2.9 0.4
 4 -4 -4 2.7 0.5
 -4 0 -4 3.9 0.6
 0 4 -4 2.2 1
 4 -4 -4 4.2 1.5
 0 4 -4 2.8 0.5
 -4 0 -4 3.6 1.2
 0 4 -4 3.3 0.6
 -4 4 4 4 1.2
 4 0 4 2.8 0.8
 0 -4 4 4 0.8
 4 0 4 3.7 0.7
 4 0 4 4 0.8
 0 -4 4 4.3 1.4
 0 -4 4 4.6 1.4
 0 -4 4 3.2 0.6
 0 -4 4 3.6 0.4
 4 0 4 4.2 0.8
 -4 4 4 2.8 0.8
 -4 4 4 3.1 0.7
 -4 4 4 2.6 1.1
 4 0 4 2.9 0.5
 -4 4 4 2.9 0.8
 4 0 4 3.6 0.5
 4 0 4 3.8 1.2
 -4 4 4 3.3 0.4
 0 -4 4 3.9 0.5
 0 -4 4 3.8 0.9
 4 0 4 4.4 1
 -4 1 -4 17.5 2.5
 1 3 -4 23 1
 3 -4 -4 21.9 1.4
 -4 1 -4 21.4 1
 -4 1 -4 24.2 1.3
 3 -4 -4 22.3 1
 3 -4 -4 22.1 1.7
 -4 1 -4 22.8 1.2
 -4 1 -4 19.7 2.2
 3 -4 -4 20.6 2
 1 3 -4 22.2 1.3
 3 -4 -4 21.3 1
 3 -4 -4 22 1.2
 1 3 -4 20.2 1.7
 3 -4 -4 22.5 1
 -4 1 -4 20.1 1
 1 3 -4 20.1 2.1
 1 3 -4 24.7 1.7
 1 3 -4 22.6 1.1
 -1 -3 4 22.5 1
 4 -1 4 21 1.7
 -1 -3 4 20.8 1.2
 4 -1 4 22 1.8
 -3 4 4 22.1 1.6
 -3 4 4 20.3 1.8
 -3 4 4 21.8 1
 -3 4 4 20.1 1.4
 -1 -3 4 21.7 2.1
 4 -1 4 21.9 1.3
 4 -1 4 23.3 1.1
 -1 -3 4 22.2 1.1
 -1 -3 4 21.6 1.9
 -3 4 4 20.9 1.7
 4 -1 4 21.6 1.5
 4 -1 4 21.2 1.9
 -3 4 4 22.4 1.4
 -3 4 4 22.1 1.2
 -1 -3 4 20.4 1.5
 -1 -3 4 21.3 1.2
 -1 -3 4 21.9 1.8
 -4 2 -4 106.89 5.4
 -4 2 -4 100.19 5.5
 -4 2 -4 103.49 4.1
 2 2 -4 104.99 4
 2 2 -4 104.09 3.9
 2 2 -4 110.29 4.1
 2 -4 -4 104.19 4.2
 -4 2 -4 103.79 3.9
 -4 2 -4 106.59 4.1
 -4 2 -4 92.09 3.8
 2 -4 -4 106.89 4.2
 2 -4 -4 110.79 5.3
 2 2 -4 112.29 5.5
 2 2 -4 111.19 5.4
 -4 2 -4 101.29 6
 -4 2 -4 105.29 5
 2 -4 -4 92.49 4.6
 2 -4 -4 92.29 4
 -2 -2 4 96.29 4.1
 -2 -2 4 106.99 4.1
 4 -2 4 110.69 5.1
 4 -2 4 105.49 3.9
 -2 4 4 109.29 4.5
 -2 -2 4 105.09 4.1
 4 -2 4 114.19 4.5
 -2 -2 4 101.39 4.4
 -2 -2 4 99.99 4.5
 4 -2 4 108.69 4.7
 -2 4 4 96.99 4.5
 -2 -2 4 106.99 5.2
 -2 -2 4 105.79 5.1
 -2 -2 4 102.99 4.5
 4 -2 4 106.49 5.1
 -2 -2 4 106.29 3.9
 -2 -2 4 112.89 4.9
 -2 4 4 107.89 4
 -2 4 4 102.99 4.6
 -2 4 4 105.69 4.4
 4 -2 4 111.29 4.2
 -2 -2 4 106.39 4.1
 3 1 -4 54.29 2.6
 -4 3 -4 56.89 3.3
 1 -4 -4 61.09 2.2
 1 -4 -4 55.59 2.5
 -4 3 -4 52.69 3.7
 1 -4 -4 53.99 2.5
 3 1 -4 55.79 2.4
 -4 3 -4 59.89 3.5
 3 1 -4 56.69 3.6
 3 1 -4 55.69 2.2
 -4 3 -4 54.89 2.2
 -4 3 -4 51.89 2.1
 1 -4 -4 52.19 2.3
 -4 3 -4 54.79 2.4
 3 1 -4 58.49 3.5
 -4 3 -4 59.89 2.4
 3 1 -4 58.39 2.4
 -4 3 -4 57.39 3.4
 4 -3 4 57.09 3.3
 -1 4 4 57.49 2.2
 4 -3 4 53.49 3.3
 -1 4 4 55.29 3.1
 4 -3 4 56.49 2.6
 -1 4 4 58.89 2.7
 4 -3 4 53.39 2.7
 -3 -1 4 58.59 3.1
 -3 -1 4 55.29 2.4
 -1 4 4 54.19 3.5
 -1 4 4 53.79 2.6
 -3 -1 4 50.59 2.4
 -3 -1 4 52.39 2.2
 4 -3 4 57.89 2.5
 -3 -1 4 52.19 2.4
 -1 4 4 54.69 2.3
 4 -3 4 53.09 2.9
 -3 -1 4 57.09 3.3
 -3 -1 4 54.09 2.4
 4 -3 4 55.39 2.2
 -1 4 4 55.39 2.6
 4 -3 4 58.39 2.8
 0 -4 -4 159.78 6.1
 4 0 -4 145.49 5.5
 4 0 -4 140.29 5.9
 0 -4 -4 136.19 5.5
 0 -4 -4 140.19 6.6
 -4 4 -4 143.09 5.5
 4 0 -4 126.09 6.8
 4 0 -4 151.88 5.6
 0 -4 -4 158.68 5.9
 -4 4 -4 159.08 6.6
 -4 4 -4 144.29 6.3
 -4 4 -4 149.39 6.1
 -4 4 -4 155.58 6.8
 -4 0 4 141.99 5.6
 4 -4 4 139.79 6.5
 0 4 4 149.49 5.8
 0 4 4 137.59 6.6
 -4 0 4 145.89 6.4
 4 -4 4 141.99 5.6
 -4 0 4 136.49 5.9
 4 -4 4 150.28 5.6
 0 4 4 133.09 5.4
 4 -4 4 135.99 5.4
 -4 0 4 143.99 5.6
 0 4 4 150.38 7.1
 -4 0 4 125.49 5.6
 -4 0 4 135.29 6.7
 0 4 4 142.69 5.3
 0 4 4 147.99 5.5
 -1 -4 -4 158.48 6.4
 -4 5 -4 165.88 6.1
 -1 -4 -4 156.58 6.5
 -4 5 -4 169.38 7.5
 -1 -4 -4 145.89 6.9
 5 -1 -4 155.78 6.2
 -4 5 -4 173.88 7.2
 -1 -4 -4 154.18 6.2
 5 -1 -4 156.78 7.5
 5 -1 -4 147.29 6.7
 -4 5 -4 168.88 7.5
 5 -1 -4 168.68 6.4
 -4 5 -4 157.28 7
 5 -1 -4 162.88 6
 -4 5 -4 166.48 6.8
 -5 1 4 157.08 6.7
 -5 1 4 165.58 6.2
 -5 1 4 165.98 6.4
 1 4 4 152.68 7.7
 -5 1 4 156.68 7.4
 1 4 4 164.98 6.6
 4 -5 4 153.78 6.1
 4 -5 4 168.78 7.5
 1 4 4 167.48 7.9
 4 -5 4 165.08 7.9
 1 4 4 161.88 6
 1 4 4 162.78 6.3
 1 4 4 152.38 6.6
 4 -5 4 161.78 7.4
 1 4 4 164.08 6.2
 4 -5 4 162.78 6.2
 6 -2 -4 48 3
 -4 6 -4 48.5 3.3
 -4 6 -4 51.09 2.3
 -2 -4 -4 50.79 2.8
 6 -2 -4 51.89 3.5
 6 -2 -4 49.2 2.4
 -4 6 -4 53.59 2.3
 -2 -4 -4 50.89 2.7
 -4 6 -4 49 3
 -4 6 -4 48.4 2.1
 -2 -4 -4 47.6 2.3
 -4 6 -4 57.69 4.3
 -4 6 -4 43.5 3.6
 -2 -4 -4 53.19 2.2
 6 -2 -4 49.9 2.6
 6 -2 -4 51.49 2.2
 -4 6 -4 48.2 3.4
 2 4 4 45.1 2.1
 2 4 4 47.7 2.6
 -6 2 4 50.59 2.6
 -6 2 4 51.99 2.4
 2 4 4 52.49 2.7
 4 -6 4 46.9 4.6
 4 -6 4 51.99 3.7
 2 4 4 49.1 2.4
 -6 2 4 50.19 3.3
 4 -6 4 51.49 2
 2 4 4 50.29 4
 4 -6 4 51.09 3.5
 2 4 4 49.3 2.6
 2 4 4 50.99 2.2
 2 4 4 52.39 3.9
 -4 7 -4 99.09 6.2
 7 -3 -4 94.29 5.3
 -3 -4 -4 106.89 5
 7 -3 -4 109.49 4.5
 -4 7 -4 108.49 4
 -3 -4 -4 102.39 4.8
 -4 7 -4 114.59 7.7
 7 -3 -4 104.29 4.6
 -4 7 -4 109.39 4.3
 -4 7 -4 103.59 5.8
 -4 7 -4 98.69 4.3
 -4 7 -4 97.49 5.9
 7 -3 -4 102.29 4.2
 -3 -4 -4 112.79 4.2
 3 4 4 107.29 6.4
 -7 3 4 103.89 4.9
 4 -7 4 107.99 5.8
 4 -7 4 115.99 4.2
 3 4 4 98.39 4.8
 4 -7 4 107.39 5.8
 3 4 4 110.09 4.2
 4 -7 4 113.69 4
 4 -7 4 101.39 5.9
 -7 3 4 108.99 4.3
 3 4 4 98.59 4.1
 3 4 4 99.39 4.6
 4 -7 4 104.99 6.4
 3 4 4 107.29 4.4
 4 -7 4 104.49 6.3
 3 4 4 107.89 4.6
 -4 -4 -4 19.4 1.6
 -4 8 -4 20.3 2.4
 8 -4 -4 18.3 1.6
 -4 8 -4 19.9 1
 -4 8 -4 16.3 1.2
 8 -4 -4 21.5 1.5
 -4 -4 -4 20.4 1.7
 -4 8 -4 20.6 1.3
 -4 8 -4 15.1 3.8
 8 -4 -4 21.4 1.5
 -4 8 -4 19.9 2.6
 8 -4 -4 18.3 1.1
 4 -8 4 20.3 2.2
 -8 4 4 17.9 1.6
 4 -8 4 20.8 2.6
 4 4 4 18.4 1.6
 -8 4 4 20.2 1.2
 4 -8 4 18.9 2.5
 4 -8 4 20.6 1.3
 -8 4 4 19.4 1.7
 4 -8 4 19.3 1.1
 4 4 4 19.6 1.1
 4 4 4 17.2 2.1
 4 4 4 18 2.6
 -5 -4 -4 4.3 0.9
 -4 9 -4 4.4 1.3
 -4 9 -4 4 0.6
 -4 9 -4 4.8 1.5
 9 -5 -4 6.1 1.1
 9 -5 -4 2.8 0.5
 4 -9 4 3.8 1
 -9 5 4 5.2 0.8
 4 -9 4 4.7 0.7
 4 -9 4 6.9 1.9
 -9 5 4 3.9 0.5
 5 4 4 4.3 0.8
 8 -5 -4 6.4 0.9
 -3 8 -4 7.1 0.8
 -5 -3 -4 7.3 0.7
 -3 8 -4 13.1 2.3
 -3 8 -4 8.5 0.8
 8 -5 -4 7.5 0.7
 -5 -3 -4 11.4 1.5
 8 -5 -4 6.9 1.1
 -3 8 -4 5.6 1.4
 -3 8 -4 9.8 1.9
 8 -5 -4 8.3 1.1
 -3 8 -4 7.5 0.6
 -5 -3 -4 7.6 1.3
 3 -8 4 9.1 1.8
 3 -8 4 5.2 1.7
 3 -8 4 8.4 1
 -8 5 4 7.9 0.7
 5 3 4 7.8 0.7
 5 3 4 9.4 1.5
 3 -8 4 8.1 0.7
 3 -8 4 10.1 2.2
 -8 5 4 9.9 1.3
 3 -8 4 10.1 2.5
 5 3 4 7.1 0.7
 5 3 4 7 1.3
 -2 7 -4 118.19 4.4
 7 -5 -4 118.79 5.1
 -2 7 -4 103.69 6.9
 7 -5 -4 108.19 6.5
 -2 7 -4 116.89 7
 -2 7 -4 110.49 6.3
 -5 -2 -4 111.99 5.7
 -5 -2 -4 119.29 4.7
 7 -5 -4 114.89 5
 -2 7 -4 121.09 4.7
 -5 -2 -4 118.99 5.5
 7 -5 -4 122.49 5
 7 -5 -4 121.99 4.6
 -2 7 -4 122.59 4.6
 2 -7 4 119.59 4.9
 5 2 4 123.89 5.6
 -7 5 4 121.29 4.6
 2 -7 4 115.89 6.9
 5 2 4 117.19 4.8
 -7 5 4 118.29 5.3
 2 -7 4 113.09 7
 5 2 4 117.79 6.5
 2 -7 4 119.59 4.6
 -7 5 4 108.29 6.3
 2 -7 4 119.89 6
 6 -5 -4 170.88 6.7
 -1 6 -4 170.28 8.8
 -1 6 -4 170.18 6.3
 6 -5 -4 168.78 6.8
 6 -5 -4 167.08 8.5
 6 -5 -4 169.78 6.3
 -5 -1 -4 147.59 9.5
 -5 -1 -4 170.08 7.6
 6 -5 -4 165.38 6.6
 -1 6 -4 147.79 8.4
 -1 6 -4 160.28 7.9
 -5 -1 -4 175.58 6.5
 -1 6 -4 166.78 6.1
 1 -6 4 172.28 7.4
 1 -6 4 173.08 6.6
 -6 5 4 159.78 8.1
 1 -6 4 173.78 8.8
 -6 5 4 173.68 7.6
 5 1 4 159.68 6.6
 5 1 4 171.08 6.7
 -6 5 4 167.38 7
 1 -6 4 163.18 8.8
 5 1 4 170.78 6.3
 5 1 4 170.98 8.1
 5 1 4 169.18 7.3
 0 5 -4 361.56 14.6
 5 -5 -4 354.76 12.8
 5 -5 -4 371.56 15.2
 5 -5 -4 345.17 14.4
 -5 0 -4 344.57 15.9
 -5 0 -4 357.66 14.7
 -5 0 -4 351.06 12.9
 0 5 -4 368.06 15.6
 -5 5 4 373.56 14.9
 -5 5 4 338.27 14.8
 -5 5 4 329.07 14
 0 -5 4 371.56 15.2
 5 0 4 355.86 14.5
 5 0 4 373.66 13.4
 0 -5 4 367.46 14.4
 5 0 4 370.16 13.6
 1 4 -4 77.49 3.1
 1 4 -4 73.89 3.3
 4 -5 -4 75.99 2.8
 -5 1 -4 71.09 2.9
 -5 1 -4 66.99 4.8
 4 -5 -4 75.29 3.1
 4 -5 -4 73.49 2.9
 -5 1 -4 63.99 4.3
 1 4 -4 71.19 4.1
 1 4 -4 75.19 3
 -5 1 -4 71.39 3.2
 1 4 -4 72.59 4.7
 1 4 -4 77.69 2.9
 1 4 -4 74.29 4.9
 4 -5 -4 76.99 3
 4 -5 -4 72.79 4.3
 -5 1 -4 63.19 5.4
 -5 1 -4 64.59 4.8
 5 -1 4 76.49 4
 -1 -4 4 75.59 3
 -1 -4 4 73.89 4.6
 5 -1 4 69.69 4
 -4 5 4 75.69 4.2
 5 -1 4 75.29 3.7
 -4 5 4 75.79 3.5
 -1 -4 4 79.09 4.1
 -1 -4 4 79.79 4.6
 5 -1 4 79.59 3
 -4 5 4 74.19 3.6
 -4 5 4 77.39 3.8
 5 -1 4 71.69 4.1
 -1 -4 4 78.69 3
 -4 5 4 69.19 4.2
 -4 5 4 79.19 3
 -1 -4 4 79.49 3.3
 -1 -4 4 77.79 3.3
 5 -1 4 79.89 3.4
 3 -5 -4 49.1 2.5
 -5 2 -4 45.2 2.1
 -5 2 -4 42 1.8
 -5 2 -4 45.1 3.5
 -5 2 -4 45.1 3.3
 -5 2 -4 52.89 4.7
 2 3 -4 40.8 3.3
 2 3 -4 41.2 2.2
 3 -5 -4 46.9 1.9
 2 3 -4 44.9 1.8
 -5 2 -4 41.5 3.1
 2 3 -4 43.6 1.9
 -5 2 -4 43.6 1.8
 2 3 -4 45.3 3.5
 -5 2 -4 38.4 3.8
 3 -5 -4 42.8 3.1
 3 -5 -4 41.8 1.9
 3 -5 -4 39.1 2.3
 5 -2 4 42.9 1.8
 -2 -3 4 47.7 3.2
 -2 -3 4 38.8 2.9
 5 -2 4 42.6 2.7
 -2 -3 4 43 1.9
 5 -2 4 44.7 2.6
 5 -2 4 40.5 2.9
 -2 -3 4 40.7 2.7
 -2 -3 4 43.1 2
 -3 5 4 43 2
 -3 5 4 47.2 2.8
 -2 -3 4 43.9 2.1
 -3 5 4 42.6 1.8
 -2 -3 4 43.8 2.1
 5 -2 4 49.99 2.6
 -3 5 4 40.7 3
 5 -2 4 45.7 2.4
 -2 -3 4 39.1 2.5
 -3 5 4 39.6 2.4
 5 -2 4 42.5 2.8
 -3 5 4 47.6 2.5
 3 2 -4 171.88 8.2
 2 -5 -4 170.88 7.9
 2 -5 -4 175.78 6.6
 -5 3 -4 163.48 7.8
 -5 3 -4 162.88 7.8
 -5 3 -4 175.68 6.5
 2 -5 -4 161.48 6.3
 -5 3 -4 169.18 8.7
 3 2 -4 167.58 8.2
 -5 3 -4 162.38 6.1
 3 2 -4 169.98 6.2
 5 -3 4 168.68 7.7
 -2 5 4 160.18 7
 5 -3 4 175.08 6.7
 -2 5 4 174.38 8.1
 -3 -2 4 169.48 7.7
 5 -3 4 173.28 7.7
 -3 -2 4 172.88 6.5
 -2 5 4 168.48 7.4
 -2 5 4 176.28 6.9
 5 -3 4 176.28 6.6
 -3 -2 4 156.38 7.6
 5 -3 4 173.48 6.8
 -3 -2 4 166.58 6.5
 -3 -2 4 162.38 6.5
 5 -3 4 167.28 6.8
 -2 5 4 157.28 6.6
 -3 -2 4 168.68 6.4
 5 -3 4 154.18 6.4
 1 -5 -4 154.08 6.2
 1 -5 -4 166.48 6.3
 -5 4 -4 160.38 6.2
 -5 4 -4 159.38 7.2
 -5 4 -4 153.18 5.9
 4 1 -4 162.08 7.9
 -5 4 -4 165.08 7.8
 1 -5 -4 156.08 6.1
 -5 4 -4 170.58 7.5
 4 1 -4 163.48 6.1
 -5 4 -4 162.38 6.9
 -5 4 -4 164.08 7.9
 4 1 -4 163.08 7.9
 4 1 -4 162.48 5.9
 5 -4 4 151.58 6
 5 -4 4 169.08 6.3
 -4 -1 4 150.38 7.1
 -4 -1 4 155.08 6.2
 5 -4 4 158.68 6.3
 -1 5 4 142.29 5.9
 -4 -1 4 157.78 6.3
 -1 5 4 155.98 7.9
 5 -4 4 143.09 6.8
 5 -4 4 163.68 7.6
 -1 5 4 170.38 6.1
 -4 -1 4 162.08 6.2
 -4 -1 4 160.98 6.3
 5 -4 4 168.88 7.6
 -1 5 4 159.78 7.5
 0 -5 -4 3.8 0.5
 5 0 -4 3.1 0.6
 -5 5 -4 2.9 0.8
 -5 5 -4 3.6 1.2
 0 -5 -4 2.9 0.6
 -5 5 -4 3.7 1.3
 5 0 -4 4.7 1.5
 -5 5 -4 3.9 0.6
 0 -5 -4 3.5 0.6
 5 0 -4 4.1 0.5
 -5 5 -4 3.8 0.5
 0 -5 -4 3 1.1
 5 0 -4 2.6 1
 0 -5 -4 5.7 1
 5 0 -4 3 0.6
 -5 5 -4 3.7 1.1
 -5 5 -4 4.6 1
 -5 5 -4 4.2 0.7
 0 5 4 3 1.3
 -5 0 4 3.9 0.7
 5 -5 4 3.4 0.6
 0 5 4 4.1 0.5
 5 -5 4 3.8 1.3
 -5 0 4 5.3 1.3
 5 -5 4 3.5 0.4
 0 5 4 3.2 0.7
 -5 0 4 3.1 0.7
 -5 0 4 5.7 1.1
 5 -5 4 5.8 1.7
 0 5 4 4.3 0.5
 5 -5 4 6.5 1.7
 -5 0 4 3.2 0.7
 0 5 4 4.3 1.4
 0 5 4 5 1
 -5 6 -4 16.8 1.2
 -1 -5 -4 12.4 0.9
 6 -1 -4 13.6 2
 -5 6 -4 14.7 1.8
 6 -1 -4 12.1 1.6
 -5 6 -4 13.6 1.1
 -5 6 -4 12.4 2
 -1 -5 -4 13.8 1.3
 -1 -5 -4 13.5 1.5
 -5 6 -4 15.3 0.9
 6 -1 -4 13.9 1.2
 -1 -5 -4 14.7 1.5
 -5 6 -4 14.9 1.7
 6 -1 -4 13.9 0.9
 -5 6 -4 13.9 1.5
 6 -1 -4 15 1.2
 5 -6 4 12.6 2
 1 5 4 14 2.2
 5 -6 4 15.3 2.1
 -6 1 4 15 1.3
 1 5 4 15.6 1.5
 -6 1 4 14 1.2
 1 5 4 16.3 1.4
 1 5 4 17.5 2.3
 -6 1 4 12.4 1.3
 5 -6 4 15.7 2.2
 5 -6 4 14.5 0.8
 5 -6 4 15.4 2.1
 1 5 4 13.4 1
 5 -6 4 14.5 2.2
 -5 7 -4 59.99 2.7
 -5 7 -4 61.69 2.7
 -5 7 -4 51.19 4.1
 7 -2 -4 58.39 2.9
 7 -2 -4 56.69 2.5
 -2 -5 -4 52.39 2.8
 -2 -5 -4 56.99 3
 -5 7 -4 54.89 3.6
 -5 7 -4 55.09 4.1
 -5 7 -4 60.09 2.4
 7 -2 -4 52.89 3.3
 7 -2 -4 65.29 2.8
 7 -2 -4 52.49 3.8
 -2 -5 -4 50.19 2.4
 -5 7 -4 48.4 4.3
 5 -7 4 52.69 4.1
 2 5 4 57.89 4.5
 2 5 4 60.59 3.1
 2 5 4 57.49 4.5
 5 -7 4 58.09 4.2
 -7 2 4 57.39 3.2
 5 -7 4 58.29 2.3
 2 5 4 59.89 2.5
 2 5 4 57.59 2.9
 -7 2 4 59.89 2.7
 -7 2 4 59.19 2.9
 5 -7 4 53.69 4.5
 5 -7 4 57.39 4
 5 -7 4 55.39 3.9
 8 -3 -4 4.6 0.8
 -3 -5 -4 5.6 1
 -5 8 -4 5.5 1.5
 8 -3 -4 5.6 1
 -3 -5 -4 4.8 0.5
 -5 8 -4 5.2 1.5
 -5 8 -4 6 0.8
 -5 8 -4 4.6 1.5
 -5 8 -4 4.9 0.6
 8 -3 -4 5.2 0.9
 8 -3 -4 5.1 0.6
 3 5 4 4.2 0.5
 5 -8 4 4 0.6
 -8 3 4 5.4 0.9
 5 -8 4 5 0.5
 5 -8 4 4.8 1.5
 -8 3 4 3.1 0.9
 3 5 4 4.9 1.1
 3 5 4 9 2.2
 5 -8 4 8.9 2.6
 -8 3 4 5.2 0.6
 5 -8 4 7 1.9
 -5 9 -4 8.3 1.9
 -5 9 -4 12.5 2
 5 -9 4 10.6 4
 4 5 4 12.5 2.3
 -9 4 4 14.9 1.5
 9 -6 -4 13.4 1
 -3 9 -4 12.1 0.9
 -6 -3 -4 11.6 1.1
 -9 6 4 12.1 0.8
 3 -9 4 12.4 1
 3 -9 4 11.6 1.8
 -9 6 4 13 1.1
 3 -9 4 20.4 3.2
 8 -6 -4 -0.2 0.5
 -6 -2 -4 0 0.3
 -2 8 -4 0.1 0.4
 8 -6 -4 0 0.3
 -2 8 -4 0.1 1.6
 -2 8 -4 0.5 0.9
 -6 -2 -4 0.3 0.7
 -2 8 -4 0 0.3
 -6 -2 -4 -1.1 1.9
 8 -6 -4 -0.5 0.4
 -6 -2 -4 0.2 0.8
 6 2 4 0.8 0.6
 2 -8 4 1.3 1.3
 6 2 4 0.7 0.8
 2 -8 4 -0.1 0.3
 2 -8 4 1.6 1.8
 2 -8 4 -0.2 0.4
 -8 6 4 0.2 0.3
 6 2 4 0.1 0.4
 -8 6 4 0.5 0.7
 6 2 4 0 0.3
 2 -8 4 0.9 1.3
 2 -8 4 0.7 1
 -1 7 -4 82.39 5.4
 -1 7 -4 89.09 6.1
 7 -6 -4 82.79 3.9
 -1 7 -4 83.79 3.5
 -6 -1 -4 86.19 3.6
 7 -6 -4 85.69 3.4
 -6 -1 -4 70.99 6.8
 -6 -1 -4 91.29 4.8
 -6 -1 -4 75.09 4.5
 -1 7 -4 90.39 3.4
 -1 7 -4 87.79 3.3
 7 -6 -4 92.39 3.8
 -7 6 4 87.49 3.4
 6 1 4 87.89 4.6
 6 1 4 84.79 3.4
 6 1 4 86.99 5
 -7 6 4 84.29 4.2
 6 1 4 88.59 3.8
 -7 6 4 83.39 5.2
 -7 6 4 77.79 5.3
 1 -7 4 84.29 3.5
 1 -7 4 87.69 3.8
 1 -7 4 79.69 5.5
 1 -7 4 82.89 5.4
 1 -7 4 91.89 4.8
 1 -7 4 84.99 5.7
 -6 0 -4 3 1.4
 -6 0 -4 0.6 1.8
 6 -6 -4 1.7 0.7
 -6 0 -4 1.2 2
 0 6 -4 2.6 0.5
 6 -6 -4 1.7 0.6
 0 6 -4 -0.1 1.3
 0 6 -4 1.2 0.6
 6 -6 -4 3 0.5
 0 6 -4 1.9 0.4
 6 -6 -4 1.2 1.3
 -6 0 -4 1.6 0.6
 0 6 -4 1.8 1.5
 0 6 -4 1.5 0.4
 -6 6 4 2.5 1.5
 0 -6 4 2.6 0.5
 6 0 4 2.9 1.2
 6 0 4 1.2 0.9
 6 0 4 2.1 0.5
 0 -6 4 0.3 1.5
 6 0 4 1.7 0.8
 0 -6 4 1 0.5
 -6 6 4 0.7 0.7
 0 -6 4 3.3 1.4
 -6 6 4 1.4 0.8
 0 -6 4 2.5 0.9
 -6 6 4 1.7 0.5
 0 -6 4 1.6 0.6
 0 -6 4 1.4 1.5
 1 5 -4 177.78 6.1
 -6 1 -4 145.49 8.7
 5 -6 -4 172.28 6.5
 -6 1 -4 167.38 6.5
 -6 1 -4 148.39 11.2
 5 -6 -4 166.98 8.6
 5 -6 -4 156.58 6.2
 1 5 -4 153.98 6.5
 1 5 -4 175.38 6.3
 -6 1 -4 164.38 8.1
 5 -6 -4 170.58 6.4
 5 -6 -4 172.28 6.1
 5 -6 -4 155.08 7.8
 1 5 -4 162.48 8.6
 -6 1 -4 154.78 10
 1 5 -4 160.58 8.9
 6 -1 4 161.38 6.6
 -1 -5 4 169.58 6.3
 -5 6 4 149.69 7.6
 6 -1 4 171.58 6.2
 -5 6 4 161.98 8
 -5 6 4 156.88 7
 -1 -5 4 171.78 6.2
 -1 -5 4 176.68 6.8
 6 -1 4 160.18 7.4
 -5 6 4 170.28 7.1
 -1 -5 4 161.98 8.4
 -1 -5 4 164.28 6.6
 -1 -5 4 173.68 8.5
 6 -1 4 176.18 7.3
 -6 2 -4 25.7 2.9
 -6 2 -4 26.2 3.7
 4 -6 -4 25.1 1.4
 4 -6 -4 28.4 1.5
 2 4 -4 28.3 1.7
 2 4 -4 28 1.5
 2 4 -4 27.6 1.3
 4 -6 -4 26.2 1.4
 4 -6 -4 27.7 2.6
 2 4 -4 23.6 3
 2 4 -4 25.1 2.9
 -6 2 -4 25.8 1.6
 4 -6 -4 27.3 1.2
 -6 2 -4 27.2 2.8
 2 4 -4 27.2 1.4
 -6 2 -4 27.2 1.7
 -6 2 -4 28.2 2.9
 -2 -4 4 26.9 2.6
 -4 6 4 23.7 2.5
 -2 -4 4 25.2 1.4
 6 -2 4 28.1 2
 6 -2 4 25.9 2.4
 6 -2 4 27.4 1.3
 -2 -4 4 31.2 4.1
 -2 -4 4 27 1.4
 -4 6 4 26.6 1.7
 6 -2 4 26.4 1.6
 6 -2 4 25.4 2.5
 -2 -4 4 25.5 1.7
 -4 6 4 24.7 2
 -4 6 4 26.1 2.4
 6 -2 4 24.7 2
 -2 -4 4 26.6 1.6
 -4 6 4 27.5 1.4
 6 -2 4 26.8 1.9
 3 -6 -4 21.4 2.5
 -6 3 -4 17.3 1.4
 3 -6 -4 21.6 1.3
 3 3 -4 21.5 1.1
 3 -6 -4 21.1 1
 -6 3 -4 21.2 2.6
 -6 3 -4 20.5 2.4
 3 3 -4 20.5 2.7
 3 3 -4 22.7 1.2
 -6 3 -4 20.7 3
 3 -6 -4 22.1 1.6
 3 3 -4 22.1 1.6
 3 3 -4 23.7 2.8
 -6 3 -4 21.1 2.3
 -6 3 -4 20 1.4
 -6 3 -4 21.1 2.5
 3 -6 -4 20.4 1.1
 -6 3 -4 21.8 1.2
 -3 -3 4 24.3 2
 -3 -3 4 22.4 1.4
 -3 6 4 26.3 2.1
 -3 -3 4 22.8 2.4
 6 -3 4 21 1.7
 6 -3 4 17.8 2.2
 -3 6 4 22.2 1.8
 6 -3 4 22.5 2
 6 -3 4 21.8 1.5
 -3 -3 4 22.9 1.3
 -3 -3 4 23.3 2.3
 6 -3 4 21.2 1.5
 -3 6 4 19.9 1.3
 -6 4 -4 49.9 2.4
 -6 4 -4 50.69 3.1
 -6 4 -4 52.39 2.2
 -6 4 -4 51.09 4.1
 2 -6 -4 49 2.6
 2 -6 -4 49.4 2.6
 -6 4 -4 53.79 2.6
 4 2 -4 51.49 2.3
 4 2 -4 48.6 3.9
 -6 4 -4 44.1 3.7
 2 -6 -4 47 2.3
 4 2 -4 52.09 2.4
 4 2 -4 49.5 2.1
 -6 4 -4 47.6 3.4
 2 -6 -4 52.59 2.1
 4 2 -4 46.9 3.9
 2 -6 -4 49.2 3.8
 -6 4 -4 45.6 3.3
 -2 6 4 53.79 2.4
 -4 -2 4 48.9 2.4
 -2 6 4 50.59 2.9
 6 -4 4 45 2.6
 6 -4 4 50.29 2.6
 -4 -2 4 48.5 3.3
 -2 6 4 52.29 2.1
 -2 6 4 57.39 4.6
 -4 -2 4 50.09 2.4
 -2 6 4 51.09 4
 -4 -2 4 49.99 2.5
 6 -4 4 49.5 3.5
 6 -4 4 53.09 3.7
 6 -4 4 48.4 2
 -6 5 -4 14.7 1.5
 1 -6 -4 15.5 1.4
 1 -6 -4 13.1 1.2
 1 -6 -4 14.2 0.9
 -6 5 -4 13.9 1.7
 1 -6 -4 18.9 3.8
 -6 5 -4 13.9 1.7
 -6 5 -4 14.4 0.9
 -6 5 -4 15.7 1.2
 -6 5 -4 13.6 2
 5 1 -4 16.4 2.3
 -6 5 -4 12.5 1.2
 5 1 -4 13.3 1.1
 1 -6 -4 17.5 2.3
 5 1 -4 14.3 1.2
 5 1 -4 14.9 0.9
 -5 -1 4 14.3 1.2
 6 -5 4 12.9 2.1
 -5 -1 4 12.4 1.2
 -5 -1 4 14 1.2
 6 -5 4 13.2 1.1
 6 -5 4 13.4 2.1
 -1 6 4 14.5 0.9
 -1 6 4 14.5 1.5
 -1 6 4 13 2.3
 6 -5 4 14.9 0.8
 -1 6 4 15.5 2
 -1 6 4 14.9 1.2
 -6 6 -4 26.6 2.8
 6 0 -4 21.8 1.2
 6 0 -4 18.3 1.5
 -6 6 -4 22.5 1.2
 0 -6 -4 22.4 1.6
 6 0 -4 19.3 2.1
 6 0 -4 22 1.4
 -6 6 -4 18.5 2.6
 -6 6 -4 22.2 1.5
 0 -6 -4 21.8 1.1
 -6 6 -4 21.8 1.9
 6 0 -4 22.3 2.6
 -6 6 -4 21.6 2.5
 6 -6 4 22.5 2.6
 6 -6 4 23.5 2.6
 0 6 4 21.2 1.2
 -6 0 4 19.2 1.4
 6 -6 4 23.2 2.6
 0 6 4 24.2 2.1
 -6 0 4 20.1 1.6
 0 6 4 21.6 2.8
 6 -6 4 19.7 1
 0 6 4 18.9 1.6
 -6 0 4 20.6 1.5
 -1 -6 -4 139.39 5.6
 -6 7 -4 148.89 7.9
 7 -1 -4 151.78 6
 7 -1 -4 152.08 5.7
 -1 -6 -4 151.58 6.3
 -6 7 -4 152.18 7
 -6 7 -4 151.58 6
 7 -1 -4 151.68 7.7
 7 -1 -4 139.09 6.1
 7 -1 -4 134.29 7.9
 -6 7 -4 147.09 8.3
 -6 7 -4 160.18 5.7
 -6 7 -4 138.19 7.7
 6 -7 4 149.49 7.6
 -7 1 4 156.58 6
 6 -7 4 152.48 7.6
 6 -7 4 130.49 7.9
 1 6 4 163.88 6.3
 -7 1 4 161.28 6.1
 6 -7 4 155.28 7.9
 1 6 4 153.78 8.1
 1 6 4 154.88 5.7
 -7 1 4 149.49 6.5
 6 -7 4 155.78 5.5
 1 6 4 160.18 6.5
 -6 8 -4 4.4 1.5
 8 -2 -4 7 0.8
 -6 8 -4 4.7 0.6
 8 -2 -4 6.7 0.8
 8 -2 -4 8.9 1.4
 -6 8 -4 11 2.2
 8 -2 -4 5.6 1
 -2 -6 -4 6.1 1.1
 8 -2 -4 6.3 0.6
 -6 8 -4 6.1 1.4
 -2 -6 -4 9.7 2.2
 -6 8 -4 6 0.9
 2 6 4 5.6 2
 2 6 4 4.8 0.8
 2 6 4 5.5 0.6
 6 -8 4 6 0.5
 -8 2 4 8.2 1.4
 6 -8 4 6.5 0.7
 -8 2 4 7 0.9
 6 -8 4 9.3 2
 -8 2 4 5.9 0.7
 2 6 4 5.9 1.2
 9 -3 -4 3.4 0.6
 -3 -6 -4 4.5 0.7
 -6 9 -4 8.1 2.3
 -6 9 -4 3.6 0.6
 3 6 4 2.4 0.7
 6 -9 4 3.8 0.6
 -9 3 4 3.1 0.4
 6 -9 4 5.8 1.3
 -9 3 4 3 0.6
 9 -7 -4 2 0.4
 -2 9 -4 3.3 0.5
 -2 9 -4 4.8 1.1
 -7 -2 -4 4.8 0.6
 -9 7 4 3.5 0.4
 -9 7 4 1.8 0.5
 2 -9 4 4.4 1.1
 2 -9 4 2.3 0.5
 8 -7 -4 14.3 0.8
 -7 -1 -4 16.2 1.7
 -1 8 -4 14.8 1.7
 8 -7 -4 17.8 1.2
 -1 8 -4 16 1
 -7 -1 -4 14.2 1.5
 1 -8 4 14.3 1.2
 7 1 4 14.5 1.6
 -8 7 4 16.3 0.9
 7 1 4 14.5 1.1
 7 1 4 16.3 1.7
 1 -8 4 14.9 0.9
 7 1 4 13.5 0.7
 -7 0 -4 100.99 5
 0 7 -4 100.89 6
 0 7 -4 98.29 3.8
 7 -7 -4 98.69 4.4
 0 7 -4 110.19 4
 0 7 -4 90.59 4
 7 -7 -4 107.19 3.9
 0 7 -4 90.79 4.2
 -7 0 -4 93.89 8.1
 7 -7 -4 102.09 6.2
 0 7 -4 99.09 6.7
 7 -7 -4 106.89 4.3
 0 -7 4 95.39 5
 0 -7 4 107.59 4.4
 7 0 4 100.09 5
 -7 7 4 109.99 7.8
 0 -7 4 95.49 6.1
 7 0 4 97.79 3.8
 0 -7 4 99.29 4
 -7 7 4 104.09 3.8
 -7 7 4 109.19 4
 0 -7 4 103.69 6.4
 7 0 4 104.49 4.4
 1 6 -4 87.99 3.3
 6 -7 -4 83.39 3.8
 1 6 -4 89.09 3.4
 6 -7 -4 100.69 7.4
 6 -7 -4 85.99 3.4
 -7 1 -4 83.19 3.7
 -7 1 -4 88.99 6.4
 1 6 -4 79.19 5.5
 -7 1 -4 75.29 6.7
 6 -7 -4 90.69 3.8
 1 6 -4 84.79 3.5
 1 6 -4 83.89 6.2
 1 6 -4 90.99 3.9
 -1 -6 4 87.09 3.5
 -1 -6 4 83.49 3.9
 7 -1 4 75.99 4.2
 -6 7 4 90.09 3.5
 7 -1 4 91.79 4.1
 -1 -6 4 93.29 5.7
 7 -1 4 87.99 4.5
 -1 -6 4 85.49 3.4
 7 -1 4 83.59 3.3
 -6 7 4 87.59 3.3
 -1 -6 4 87.09 5.6
 5 -7 -4 110.49 4.8
 2 5 -4 112.29 5.4
 -7 2 -4 116.39 4.9
 -7 2 -4 113.99 6.5
 2 5 -4 108.59 6.8
 2 5 -4 111.19 4.6
 -7 2 -4 100.49 6.6
 5 -7 -4 117.79 4.7
 -7 2 -4 108.69 7.9
 2 5 -4 126.59 4.5
 5 -7 -4 116.69 6.9
 5 -7 -4 125.29 4.5
 2 5 -4 111.19 7.3
 -5 7 4 121.89 6.2
 7 -2 4 117.69 5.3
 -5 7 4 120.79 4.6
 -5 7 4 105.89 5.2
 -2 -5 4 116.79 5
 -2 -5 4 117.79 5
 -2 -5 4 118.59 6.7
 -2 -5 4 118.39 6.6
 -2 -5 4 123.39 4.6
 7 -2 4 118.29 5.5
 7 -2 4 119.49 4.4
 -5 7 4 115.79 4.4
 7 -2 4 108.39 4.8
 -2 -5 4 120.99 4.5
 7 -2 4 110.59 5.8
 -7 3 -4 25.8 1.7
 4 -7 -4 23.3 1.5
 4 -7 -4 27 1.5
 -7 3 -4 26.7 2.7
 -7 3 -4 25.8 3.5
 -7 3 -4 26.3 3.1
 -7 3 -4 24.6 2.3
 3 4 -4 24.5 1.2
 3 4 -4 36.8 4.8
 3 4 -4 26.1 1.7
 4 -7 -4 27.7 2.8
 4 -7 -4 23.2 3
 3 4 -4 25.3 1.4
 4 -7 -4 26.2 1.2
 -7 3 -4 22.6 1.6
 3 4 -4 27.6 3.4
 3 4 -4 25.2 1.5
 -3 -4 4 29.4 2.8
 -3 -4 4 28.6 1.8
 -3 -4 4 25.5 1.4
 -4 7 4 30.8 2.9
 7 -3 4 26.4 2.6
 -4 7 4 26.7 1.3
 7 -3 4 27.3 2.7
 -4 7 4 27.5 1.5
 7 -3 4 26.4 1.2
 7 -3 4 26.2 2
 -3 -4 4 25.2 1.6
 7 -3 4 24.9 1.7
 -4 7 4 25.6 3.1
 7 -3 4 25.2 1.9
 -7 4 -4 95.29 5.7
 3 -7 -4 103.49 6.1
 -7 4 -4 100.69 6.4
 3 -7 -4 108.69 4
 3 -7 -4 109.19 4.2
 -7 4 -4 100.59 4.6
 4 3 -4 98.69 6.5
 4 3 -4 106.69 4.2
 -7 4 -4 104.19 4.5
 4 3 -4 94.39 7.8
 -7 4 -4 105.39 6.6
 4 3 -4 108.39 4.4
 4 3 -4 96.29 4.6
 4 3 -4 112.19 4
 -7 4 -4 105.69 5.2
 3 -7 -4 104.39 4.1
 -7 4 -4 105.89 6.4
 3 -7 -4 104.29 6.3
 7 -4 4 111.09 6
 -4 -3 4 97.79 4.2
 7 -4 4 103.19 4.7
 7 -4 4 104.09 4.8
 -3 7 4 109.49 4.4
 -4 -3 4 105.99 5.6
 7 -4 4 106.19 6
 -3 7 4 101.49 6.6
 -3 7 4 107.69 6.5
 7 -4 4 113.49 4
 -4 -3 4 110.79 4.6
 -3 7 4 112.89 4.1
 5 2 -4 54.19 4.3
 2 -7 -4 55.49 2.4
 -7 5 -4 57.59 4.2
 -7 5 -4 56.39 4.5
 5 2 -4 47.5 3.4
 5 2 -4 59.09 2.4
 2 -7 -4 57.79 4.3
 2 -7 -4 59.89 2.3
 2 -7 -4 52.39 3
 5 2 -4 59.19 2.6
 2 -7 -4 56.99 3.1
 -7 5 -4 48.3 2.8
 -7 5 -4 54.99 3.2
 -7 5 -4 58.79 2.4
 -7 5 -4 55.59 3.8
 2 -7 -4 54.09 4.2
 -7 5 -4 60.39 2.8
 -7 5 -4 57.79 4.6
 -2 7 4 58.09 2.4
 -5 -2 4 56.49 2.8
 -2 7 4 57.99 3.2
 -2 7 4 57.69 4.5
 -5 -2 4 56.99 2.6
 -2 7 4 61.29 2.8
 7 -5 4 58.49 4.1
 7 -5 4 56.99 2.8
 7 -5 4 56.49 4.2
 7 -5 4 58.59 2.3
 -7 6 -4 140.09 7.4
 1 -7 -4 144.19 5.7
 6 1 -4 154.78 5.7
 6 1 -4 162.78 6
 6 1 -4 135.59 8.4
 1 -7 -4 148.39 6.4
 -7 6 -4 159.98 6.1
 -7 6 -4 154.58 7.9
 -7 6 -4 161.18 5.7
 -7 6 -4 147.39 6.7
 1 -7 -4 142.09 8.1
 -7 6 -4 148.89 8.1
 6 1 -4 145.99 7.9
 1 -7 -4 149.88 10
 -7 6 -4 137.69 6.2
 7 -6 4 149.88 7.7
 -1 7 4 161.58 6.2
 -1 7 4 163.88 6.7
 -1 7 4 149.49 8.2
 -1 7 4 157.28 5.8
 -6 -1 4 157.48 6
 -6 -1 4 155.88 6.1
 7 -6 4 150.68 7.8
 7 -6 4 153.08 5.5
 7 0 -4 13.3 1.1
 -7 7 -4 15.6 1.2
 -7 7 -4 12.7 1.2
 0 -7 -4 13.3 0.9
 7 0 -4 15.4 0.9
 0 -7 -4 15 1.4
 7 0 -4 15.3 1.1
 -7 7 -4 22.8 3.4
 -7 7 -4 14.7 0.9
 -7 7 -4 18.2 2.9
 7 0 -4 13.8 1.8
 -7 7 -4 14.1 1.8
 -7 7 -4 15.9 2.4
 0 -7 -4 15.7 2.5
 7 0 -4 14 2.1
 0 7 4 16.4 1.6
 7 -7 4 13.7 2.2
 7 -7 4 14.7 0.8
 7 -7 4 16.8 2.4
 7 -7 4 16.3 2.1
 0 7 4 15.8 2.4
 -7 0 4 15.1 1.2
 0 7 4 14.8 0.9
 0 7 4 17.2 1.4
 -7 0 4 13.2 1.1
 8 -1 -4 10.4 0.9
 -7 8 -4 12.7 1.9
 -7 8 -4 11.6 1
 8 -1 -4 10.7 0.7
 -7 8 -4 13.5 1.8
 -1 -7 -4 10.8 1.1
 8 -1 -4 9.2 1.4
 -1 -7 -4 12.8 2.5
 -7 8 -4 12.6 2
 1 7 4 10.6 1.1
 7 -8 4 8.7 0.6
 -8 1 4 8.4 1
 7 -8 4 11.1 0.8
 1 7 4 10.1 1.2
 -8 1 4 9.1 0.8
 -7 9 -4 12.4 1.8
 9 -2 -4 10.3 0.8
 -7 9 -4 8.5 0.7
 -2 -7 -4 12.2 1
 7 -9 4 10.6 0.8
 -9 2 4 9.9 0.7
 2 7 4 11.4 1.3
 -9 2 4 9.6 0.8
 0 8 -4 0.1 0.3
 8 -8 -4 1 0.4
 -8 0 -4 -0.1 1.2
 -8 0 -4 0 0.6
 -8 8 4 0.3 0.3
 8 0 4 1.9 0.8
 8 0 4 0.4 0.4
 0 -8 4 0 0.9
 0 -8 4 9.5 4.2
 8 0 4 0.5 0.7
 0 -8 4 0.5 0.4
 -8 1 -4 16.7 1.8
 1 7 -4 12.3 1.7
 7 -8 -4 13.7 0.8
 7 -8 -4 15.6 1.1
 1 7 -4 15.1 0.9
 8 -1 4 14.8 0.7
 -1 -7 4 13.8 1.8
 -7 8 4 15.1 1
 -1 -7 4 15.8 1.2
 8 -1 4 16.2 1.7
 8 -1 4 15.7 1.3
 8 -1 4 15.4 1.5
 2 6 -4 1 1.7
 2 6 -4 0 0.3
 2 6 -4 0.4 0.4
 -8 2 -4 0.1 0.7
 6 -8 -4 1.4 1.2
 2 6 -4 -0.9 1.9
 6 -8 -4 -0.1 0.4
 6 -8 -4 0.2 0.5
 -8 2 -4 1.9 1.5
 6 -8 -4 -0.2 0.3
 2 6 -4 0.1 0.3
 -8 2 -4 0 1.7
 -8 2 -4 0 0.4
 -6 8 4 0.4 0.3
 8 -2 4 0.8 0.7
 8 -2 4 0.1 0.6
 8 -2 4 0 0.2
 -2 -6 4 0.4 0.3
 8 -2 4 0.8 0.7
 -6 8 4 0 1.1
 -2 -6 4 0.1 0.5
 -6 8 4 0 0.4
 3 5 -4 7.1 0.7
 5 -8 -4 7.9 0.6
 5 -8 -4 7.3 1.8
 3 5 -4 6.7 0.6
 3 5 -4 12.4 2.5
 -8 3 -4 7.5 0.9
 5 -8 -4 8.1 0.8
 3 5 -4 7.1 0.7
 5 -8 -4 8 0.9
 -8 3 -4 11.2 1.7
 3 5 -4 7.2 0.9
 -8 3 -4 9.3 2
 8 -3 4 7.3 1.2
 -3 -5 4 7.6 0.7
 8 -3 4 8.5 1.3
 8 -3 4 9.9 1.8
 -5 8 4 7.1 0.6
 8 -3 4 7.6 0.6
 -3 -5 4 9.7 1.2
 -5 8 4 8.9 2
 -5 8 4 8.6 0.9
 4 4 -4 25.7 3.3
 -8 4 -4 16.5 1.3
 4 4 -4 20.5 1.1
 -8 4 -4 19.7 2.7
 -8 4 -4 21.2 1.7
 4 -8 -4 19.4 2.6
 4 4 -4 17.3 1.1
 4 4 -4 18.3 1.4
 4 -8 -4 19.9 1
 4 4 -4 22.2 3
 4 4 -4 16.3 0.9
 4 -8 -4 19.5 1.2
 4 -8 -4 15.9 1.2
 -4 8 4 24.1 2.8
 -4 -4 4 21.1 1.1
 -4 -4 4 19.2 1.5
 8 -4 4 25.9 2.7
 8 -4 4 19.2 1.6
 8 -4 4 18.9 0.9
 -4 8 4 20.8 1.1
 -4 8 4 20.7 1.4
 3 -8 -4 4.2 1.5
 3 -8 -4 8.1 1.8
 3 -8 -4 4.7 0.6
 5 3 -4 4.4 0.6
 5 3 -4 6.6 1.9
 -8 5 -4 7 1.1
 3 -8 -4 4.9 0.7
 -8 5 -4 3.1 0.6
 -8 5 -4 4.6 0.7
 5 3 -4 3.8 0.5
 -8 5 -4 3.1 1.5
 3 -8 -4 4.3 0.5
 5 3 -4 3.7 0.8
 5 3 -4 5 0.6
 8 -5 4 7.3 1.7
 8 -5 4 8.7 2.1
 -3 8 4 7.4 1.9
 -3 8 4 5.2 0.6
 -3 8 4 6 0.9
 8 -5 4 7.9 1.9
 8 -5 4 5.2 0.4
 -5 -3 4 5.1 0.6
 -5 -3 4 6.3 0.9
 6 2 -4 5.4 0.7
 2 -8 -4 10.7 2.1
 6 2 -4 7.1 1.7
 -8 6 -4 3.5 1.4
 2 -8 -4 5.5 0.5
 6 2 -4 8.7 1.6
 6 2 -4 4.9 0.5
 6 2 -4 5.6 0.9
 2 -8 -4 12.2 2.7
 2 -8 -4 5.4 0.6
 -8 6 -4 7 2
 -8 6 -4 6.5 1
 2 -8 -4 5.1 0.6
 8 -6 4 7.2 2
 -2 8 4 7.1 0.6
 8 -6 4 11.1 2.1
 -2 8 4 9.4 2.3
 -2 8 4 6.8 1.2
 -2 8 4 6.9 1
 8 -6 4 6.1 0.4
 -6 -2 4 6 0.7
 -6 -2 4 8.1 1
 8 -6 4 7.6 1.6
 -8 7 -4 13.3 2
 -8 7 -4 11.6 1.1
 1 -8 -4 10.1 0.6
 7 1 -4 11.8 1.7
 7 1 -4 14 1.9
 7 1 -4 9.2 0.8
 7 1 -4 9.7 1.1
 -8 7 -4 13.8 1.9
 -8 7 -4 12.6 2.4
 -1 8 4 9.2 1.2
 -7 -1 4 10.2 0.9
 -1 8 4 14.9 1.9
 -1 8 4 9.9 1
 8 -7 4 11.4 2
 8 -7 4 13.6 2.5
 -7 -1 4 9.3 0.9
 8 -7 4 9.5 0.6
 0 -8 -4 14.1 1.2
 -8 8 -4 13.2 1.9
 8 0 -4 14 0.9
 8 0 -4 13.3 1.1
 -8 8 -4 10.8 0.9
 0 8 4 14.6 1.3
 8 -8 4 13.2 1.6
 8 -8 4 14 0.8
 -8 0 4 16.3 1.1
 0 8 4 13.2 1.1
 -8 0 4 13.3 0.9
 7 -9 -4 2.3 0.5
 2 7 -4 2.9 0.4
 7 -9 -4 2.9 2
 9 -2 4 3.7 0.7
 -2 -7 4 1.8 0.4
 -7 9 4 2.5 0.4
 3 6 -4 9.9 1
 6 -9 -4 12.4 1
 3 6 -4 12.2 0.7
 -6 9 4 10.9 0.9
 -3 -6 4 13.5 1.3
 9 -3 4 13.1 1.2
 -3 -6 4 12.8 1
 4 5 -4 3.8 0.5
 5 -9 -4 2.9 0.6
 4 5 -4 4.1 0.6
 -5 9 4 4.7 0.7
 9 -4 4 5.4 0.9
 -4 -5 4 2.4 0.6
 5 4 -4 8.3 1.8
 5 4 -4 4.3 0.5
 5 4 -4 3.8 0.6
 4 -9 -4 4.6 0.6
 -9 5 -4 8.7 2.1
 -5 -4 4 5 0.8
 9 -5 4 4.6 0.9
 -4 9 4 5.2 0.7
 -9 6 -4 12.4 2.7
 6 3 -4 7.7 2.8
 6 3 -4 11.3 1.8
 9 -6 4 16.8 2.4
 -3 9 4 20.3 5.1
 7 2 -4 8.6 0.8
 7 2 -4 9.1 0.6
 2 -9 -4 9.4 0.7
 -2 9 4 10.7 0.9
 -7 -2 4 9.5 0.8
 9 -7 4 8.9 1
 0 0 -5 -0.1 0.3
 0 0 -5 -0.1 0.5
 0 0 -5 0 0.3
 0 0 -5 0.1 0.3
 0 0 -5 0.4 0.5
 0 0 5 -0.5 0.4
 0 0 5 0.1 0.4
 0 0 5 0.4 0.3
 0 0 5 0 0.2
 0 0 5 0 0.2
 0 0 5 -0.2 0.4
 0 0 5 0.2 0.4
 0 0 5 -0.2 0.5
 0 0 5 0.3 0.5
 0 0 5 0 0.2
 -1 0 -5 329.27 12
 1 -1 -5 341.07 12.3
 0 -1 5 339.67 11.9
 -1 1 5 326.97 12
 1 0 -5 2251.97 81.29
 1 0 -5 2342.07 81.39
 -1 2 -5 1816.12 65.99
 -1 2 -5 1794.82 64.99
 -1 -1 -5 1851.81 64.49
 -1 -1 -5 1761.62 65.79
 2 -1 -5 1829.12 65.59
 2 1 5 410.46 16.3
 1 -3 5 447.56 17.3
 0 2 -5 225.78 8.3
 -2 0 -5 228.08 8.2
 0 2 -5 226.68 8.1
 0 2 -5 212.68 8.1
 2 -2 -5 225.88 8.4
 0 2 -5 217.08 8.6
 2 -2 -5 216.48 8.1
 -2 0 -5 222.38 9.1
 2 -2 -5 234.38 8.4
 2 0 5 224.58 8.3
 0 -2 5 220.88 8.2
 0 -2 5 215.58 8
 0 -2 5 232.48 9.3
 2 0 5 219.78 8.2
 2 0 5 212.38 8
 2 0 5 211.88 8.3
 0 -2 5 235.38 9.3
 -2 2 5 238.78 9.2
 -2 2 5 239.68 8.6
 2 0 5 251.47 9.3
 0 -2 5 235.88 8.6
 2 0 5 236.78 8.8
 -2 2 5 221.28 8.1
 1 -2 -5 1844.02 64.89
 -2 1 -5 1785.42 64.49
 1 1 -5 1704.53 66.79
 1 -2 -5 1807.32 65.99
 1 1 -5 1878.41 64.89
 -2 2 -5 142.89 5.5
 -2 2 -5 142.89 6.1
 0 -2 -5 151.88 6.3
 0 -2 -5 151.28 5.9
 0 -2 -5 158.58 6.7
 2 0 -5 151.18 6.5
 0 -2 -5 160.98 6.7
 -2 2 -5 136.39 5.5
 -2 2 -5 145.59 6.7
 -2 2 -5 166.98 6.7
 -2 2 -5 157.28 6.7
 2 0 -5 144.29 5.6
 2 0 -5 163.08 6.3
 2 0 -5 155.98 6.6
 2 -2 5 146.29 5.8
 -2 0 5 157.78 6.5
 0 2 5 155.48 6.8
 0 2 5 152.58 5.7
 -2 0 5 157.28 5.8
 0 2 5 155.98 6.1
 2 -2 5 151.58 6.3
 0 2 5 166.58 6.3
 -2 0 5 134.79 5.5
 0 2 5 162.98 6.6
 2 -2 5 169.18 6.7
 -2 0 5 146.79 6
 0 2 5 154.98 6.1
 -2 0 5 147.59 5.9
 2 -2 5 149.79 5.6
 -2 0 5 163.78 6.2
 -2 0 5 157.78 6.5
 2 -2 5 165.98 6.6
 2 -2 5 155.88 6.4
 2 -2 5 169.48 6.8
 0 2 5 138.79 5.6
 -2 0 5 144.69 5.7
 -2 0 5 159.68 6.3
 -2 0 5 149.29 6.5
 2 -2 5 159.48 6.6
 -1 -2 -5 175.08 7
 -2 3 -5 166.78 7.1
 -2 3 -5 183.88 7.1
 3 -1 -5 160.48 6
 3 -1 -5 171.18 7.1
 3 -1 -5 169.38 7.3
 -2 3 -5 152.98 6
 -2 3 -5 179.28 6.9
 3 -1 -5 158.68 7.1
 -1 -2 -5 172.08 7
 -2 3 -5 167.58 5.9
 3 -1 -5 161.88 6.1
 3 -1 -5 164.08 6.7
 -3 1 5 163.28 6.2
 -3 1 5 151.58 6.1
 2 -3 5 178.18 7.3
 1 2 5 166.28 6.3
 1 2 5 159.88 6.4
 -3 1 5 168.68 7
 1 2 5 157.48 6
 2 -3 5 173.48 7.2
 2 -3 5 163.48 7.1
 2 -3 5 171.98 7
 1 2 5 156.98 6.1
 2 -3 5 144.59 7.9
 1 2 5 168.48 7.3
 2 -3 5 178.98 7.5
 -3 1 5 170.28 6.9
 2 -3 5 159.48 7.3
 -3 1 5 167.28 6.7
 1 2 5 172.48 6.6
 -3 1 5 152.88 6.6
 1 2 5 164.88 7.4
 -2 4 -5 45.8 2.9
 4 -2 -5 47.9 2.5
 -2 -2 -5 51.19 2.5
 4 -2 -5 53.89 3.6
 -2 -2 -5 45.5 2.4
 -2 4 -5 49.8 1.9
 -2 4 -5 50.19 2.6
 4 -2 -5 47.4 2.2
 4 -2 -5 52.69 4.5
 -2 4 -5 47.2 1.9
 -2 4 -5 50.99 2.8
 4 -2 -5 47 2
 -2 4 -5 51.99 2
 4 -2 -5 48.5 2.1
 -2 -2 -5 49.99 2.1
 -2 4 -5 49.4 2.5
 -4 2 5 49.1 2.7
 2 2 5 48.7 3.3
 -4 2 5 50.49 2.5
 -4 2 5 49.7 2.5
 2 -4 5 56.79 4.6
 -4 2 5 52.09 2.1
 2 -4 5 49.5 3.1
 2 -4 5 49.1 2.9
 2 2 5 50.89 3.3
 2 2 5 45.9 2
 -4 2 5 51.49 2.8
 2 -4 5 46.1 1.9
 2 2 5 45.5 2.5
 2 2 5 49 2.2
 2 -4 5 45.3 2
 2 2 5 48.8 2.3
 2 -4 5 47.7 2.2
 2 -4 5 48 3.3
 2 2 5 47.6 2.2
 -4 2 5 48.2 2.5
 2 2 5 50.79 2.4
 2 -4 5 50.29 3.2
 -3 -2 -5 27.2 1.4
 -2 5 -5 22.9 2
 5 -3 -5 26.6 2.3
 -3 -2 -5 29.2 2
 -2 5 -5 28.9 2.5
 -2 5 -5 28.7 1.3
 -2 5 -5 25.8 1.2
 5 -3 -5 24.8 1.3
 5 -3 -5 22.2 2.4
 5 -3 -5 25.9 1.5
 -2 5 -5 26.2 2.2
 -2 5 -5 26.5 1.2
 -2 5 -5 26.7 2.1
 5 -3 -5 27.3 1.7
 -2 5 -5 24.2 1.9
 -3 -2 -5 25.3 2.1
 5 -3 -5 25.4 1.5
 5 -3 -5 28.3 2
 3 2 5 25.8 2.5
 -5 3 5 24.8 1.8
 2 -5 5 26 1.3
 2 -5 5 25.7 2.2
 2 -5 5 28.7 2.5
 2 -5 5 26 1.3
 2 -5 5 26.1 1.6
 -5 3 5 25.9 2
 3 2 5 26.8 1.5
 2 -5 5 26.1 1.1
 3 2 5 25.6 1.6
 3 2 5 25.1 1.8
 -5 3 5 25.9 2
 2 -5 5 27.8 2.7
 3 2 5 24 1.3
 2 -5 5 24.8 2.6
 3 2 5 26.6 1.3
 3 2 5 26.1 1.5
 3 2 5 27.5 2.6
 2 -5 5 26.2 2.3
 -5 3 5 26.7 1.4
 -1 4 -5 341.17 14.3
 -1 4 -5 341.77 13.2
 4 -3 -5 343.07 14.1
 1 -4 5 354.16 14.2
 1 -4 5 368.26 15.9
 1 -4 5 343.57 13.8
 1 -4 5 352.66 13.6
 3 1 5 334.07 13.9
 -4 3 5 322.77 13.6
 0 3 -5 0 0.5
 0 3 -5 0 0.4
 -3 0 -5 0.1 0.2
 0 3 -5 -0.1 0.2
 -3 0 -5 -0.5 0.3
 3 -3 -5 0.1 0.2
 3 -3 -5 0.2 0.3
 -3 0 -5 0.3 0.9
 3 -3 -5 0.2 0.8
 3 -3 -5 -0.5 0.8
 3 -3 -5 0.4 0.5
 0 3 -5 0.1 0.4
 3 -3 -5 0.2 0.2
 0 3 -5 -0.3 0.3
 0 3 -5 1 0.3
 -3 0 -5 0.4 0.4
 -3 0 -5 -0.2 0.5
 0 -3 5 0.2 0.6
 -3 3 5 0.2 0.6
 0 -3 5 -0.1 0.7
 0 -3 5 -0.1 0.3
 0 -3 5 0.8 0.7
 0 -3 5 0.1 0.3
 3 0 5 0.3 0.5
 0 -3 5 0.2 0.8
 3 0 5 0.2 0.8
 3 0 5 0.1 0.6
 0 -3 5 0 0.4
 3 0 5 0.2 0.2
 3 0 5 0 0.6
 3 0 5 0.5 0.6
 3 0 5 0.2 0.3
 3 0 5 0.4 0.6
 0 -3 5 0.3 0.7
 -3 3 5 0 0.6
 0 -3 5 0.2 0.2
 -3 3 5 -0.1 0.5
 3 0 5 0.4 0.7
 3 0 5 0.3 0.7
 0 -3 5 0.2 0.2
 2 -3 -5 462.05 16.7
 -2 3 5 440.06 16.7
 -1 -2 5 464.15 17.1
 1 -3 -5 154.88 6.7
 -3 2 -5 172.48 7.4
 -3 2 -5 154.78 5.9
 2 1 -5 158.58 6.1
 1 -3 -5 173.08 7.4
 -3 2 -5 167.38 7.4
 -3 2 -5 163.68 6.1
 -3 2 -5 158.28 7.5
 -3 2 -5 158.48 7.7
 2 1 -5 168.98 7.2
 2 1 -5 166.88 6.8
 -3 2 -5 169.58 6.9
 2 1 -5 157.08 6
 3 -2 5 159.68 6.9
 -1 3 5 159.98 6.1
 -2 -1 5 168.28 6.2
 -1 3 5 168.98 6.6
 -2 -1 5 157.78 6.5
 -2 -1 5 176.58 7.3
 -2 -1 5 157.98 6.4
 -1 3 5 157.08 6
 -2 -1 5 170.78 6.7
 -1 3 5 170.28 7.1
 3 -2 5 182.68 7.2
 -2 -1 5 169.18 7.1
 -2 -1 5 159.28 6.1
 -1 3 5 162.08 6.5
 -2 -1 5 175.28 7.3
 3 -2 5 174.18 7.3
 -1 3 5 165.18 7.4
 3 -2 5 167.78 7
 3 -2 5 166.28 7
 -2 -1 5 175.58 6.7
 -2 -1 5 156.78 6.2
 3 -2 5 152.28 6.5
 3 -2 5 183.78 7
 3 0 -5 510.05 23.2
 0 -3 -5 543.55 19.4
 -3 3 -5 522.45 23.7
 0 -3 -5 474.65 25.8
 3 0 -5 445.96 24.5
 -3 4 -5 98.99 3.9
 4 -1 -5 103.29 4.1
 -3 4 -5 107.29 4.9
 -1 -3 -5 103.59 4.3
 4 -1 -5 99.49 4.7
 -3 4 -5 98.09 3.7
 -1 -3 -5 96.59 4.8
 4 -1 -5 98.49 4
 4 -1 -5 99.79 3.8
 4 -1 -5 100.89 4.9
 -1 -3 -5 97.69 4.5
 4 -1 -5 102.69 5.2
 -1 -3 -5 105.09 3.9
 -1 -3 -5 103.09 4.6
 -3 4 -5 98.79 4.8
 -3 4 -5 105.49 4.9
 -3 4 -5 103.19 4.7
 4 -1 -5 101.99 5
 3 -4 5 102.49 5.3
 1 3 5 101.79 4
 -4 1 5 102.79 4.8
 -4 1 5 102.79 4.3
 -4 1 5 104.19 4.6
 3 -4 5 100.29 5.1
 3 -4 5 99.69 4.1
 3 -4 5 105.29 5.3
 1 3 5 98.09 5
 1 3 5 99.19 3.8
 1 3 5 104.89 5.4
 1 3 5 109.19 4.4
 1 3 5 98.49 4.1
 1 3 5 98.99 4.1
 1 3 5 101.59 5.5
 1 3 5 96.69 4.2
 -4 1 5 107.99 4.4
 3 -4 5 107.59 5.6
 -4 1 5 100.69 4.1
 3 -4 5 102.09 4.1
 -4 1 5 103.59 4.7
 3 -4 5 103.09 3.7
 3 -4 5 103.19 5.1
 -2 -3 -5 53.59 3
 -3 5 -5 54.59 3.2
 -3 5 -5 50.69 3.1
 -3 5 -5 50.49 3.5
 -3 5 -5 56.19 3.3
 5 -2 -5 50.09 3.3
 -2 -3 -5 53.79 2.8
 -3 5 -5 56.59 2.9
 -3 5 -5 56.29 2.3
 -2 -3 -5 52.79 3
 -3 5 -5 52.59 2.1
 5 -2 -5 52.69 2.4
 5 -2 -5 52.19 3.4
 -2 -3 -5 55.39 2.3
 5 -2 -5 53.69 2.2
 5 -2 -5 50.09 2.9
 -3 5 -5 54.29 2.3
 5 -2 -5 52.69 2.5
 3 -5 5 53.39 3.9
 3 -5 5 55.09 2.5
 2 3 5 54.09 2.2
 -5 2 5 48.9 2.9
 -5 2 5 55.19 2.4
 -5 2 5 55.39 2.9
 3 -5 5 51.29 3.6
 3 -5 5 49.5 3.5
 2 3 5 50.79 2.7
 -5 2 5 57.99 2.8
 3 -5 5 54.49 2.1
 2 3 5 54.19 3.8
 2 3 5 54.89 2.4
 2 3 5 49.6 2.5
 2 3 5 50.19 2.4
 3 -5 5 56.99 3.9
 2 3 5 55.89 2.6
 3 -5 5 54.59 3.4
 6 -3 -5 131.39 6.7
 -3 6 -5 132.69 5
 -3 6 -5 119.29 6.2
 -3 6 -5 127.99 6.2
 6 -3 -5 129.09 5.4
 -3 -3 -5 128.09 5.7
 -3 -3 -5 131.99 5.7
 -3 6 -5 135.69 6.8
 -3 6 -5 127.79 6.7
 6 -3 -5 126.09 6.1
 -3 6 -5 133.19 6.1
 -3 -3 -5 139.59 5.1
 -6 3 5 131.49 5.1
 -6 3 5 125.49 5.9
 3 -6 5 138.49 6.5
 3 3 5 113.89 5.4
 3 -6 5 131.59 7.2
 3 3 5 129.19 5.4
 3 -6 5 130.59 5
 3 -6 5 126.29 6.7
 -6 3 5 134.39 5.7
 3 3 5 127.89 5
 3 3 5 134.79 5.2
 3 3 5 134.99 7.2
 3 -6 5 121.09 7.4
 3 -6 5 124.79 7.1
 3 3 5 129.29 6.9
 3 -6 5 131.49 4.8
 3 3 5 132.79 5.7
 7 -4 -5 68.69 3.2
 -4 -3 -5 65.39 3.6
 -3 7 -5 73.29 2.7
 -3 7 -5 68.09 4.9
 7 -4 -5 65.59 3.3
 -3 7 -5 65.89 4.8
 -4 -3 -5 67.89 2.9
 -3 7 -5 67.59 3
 -3 7 -5 66.89 2.9
 -3 7 -5 72.29 4.3
 -4 -3 -5 66.89 3.8
 -3 7 -5 59.69 4.2
 -4 -3 -5 64.09 4.4
 7 -4 -5 70.89 2.9
 7 -4 -5 66.19 3.4
 3 -7 5 68.19 5
 4 3 5 66.99 3
 -7 4 5 71.69 2.9
 4 3 5 69.29 3.4
 3 -7 5 68.79 4.3
 3 -7 5 74.19 2.8
 4 3 5 74.49 2.9
 3 -7 5 70.09 5.1
 3 -7 5 66.49 5
 4 3 5 66.19 4.8
 3 -7 5 67.79 4.6
 4 3 5 68.59 3.7
 4 3 5 64.59 3.4
 -7 4 5 68.39 3.7
 3 -7 5 70.79 3
 6 -4 -5 17.8 1.4
 6 -4 -5 17.4 1.1
 -2 6 -5 18 1
 -2 6 -5 17.6 2.3
 -2 6 -5 17.4 2.3
 -4 -2 -5 18.7 1.2
 -2 6 -5 17.8 1.1
 -4 -2 -5 18.3 1.8
 -2 6 -5 17.4 0.9
 6 -4 -5 15.9 1.4
 6 -4 -5 18.6 1.4
 -2 6 -5 16.7 1.9
 -4 -2 -5 16.9 1.8
 -4 -2 -5 16 1.8
 4 2 5 16 1.1
 2 -6 5 19.6 2.1
 2 -6 5 17.3 1
 2 -6 5 14.6 2.5
 2 -6 5 17.1 2.5
 -6 4 5 16 1.1
 2 -6 5 17 1.2
 -6 4 5 18.2 2
 4 2 5 18.6 2.4
 -6 4 5 16.5 1.6
 4 2 5 19.3 1.7
 2 -6 5 18 1.1
 4 2 5 20 2.5
 4 2 5 17.3 1.5
 2 -6 5 21.3 1.9
 4 2 5 17.2 1.5
 -6 4 5 13.5 2.2
 -6 4 5 18.2 1.8
 2 -6 5 17.6 2.2
 -1 5 -5 89.29 3.2
 -1 5 -5 87.19 3.3
 5 -4 -5 84.79 5.1
 -4 -1 -5 88.39 3.5
 5 -4 -5 83.19 3.5
 -1 5 -5 81.39 3.3
 -1 5 -5 87.29 3.5
 5 -4 -5 83.39 3.6
 -1 5 -5 81.19 4.3
 5 -4 -5 82.09 3.2
 -1 5 -5 78.79 4.7
 -4 -1 -5 79.59 4.4
 -4 -1 -5 80.99 4
 5 -4 -5 81.99 4.7
 5 -4 -5 80.79 3.6
 -4 -1 -5 82.49 4.6
 -1 5 -5 79.29 5
 -5 4 5 82.19 4.2
 4 1 5 81.49 4.8
 1 -5 5 79.59 4.2
 4 1 5 80.49 3.6
 -5 4 5 80.79 3.9
 4 1 5 80.79 4.1
 1 -5 5 84.19 3.2
 -5 4 5 79.19 4.6
 1 -5 5 86.09 3.3
 -5 4 5 82.59 3.3
 1 -5 5 94.49 4.4
 4 1 5 78.29 4.5
 1 -5 5 80.29 4.7
 1 -5 5 85.19 5.2
 1 -5 5 83.89 3.4
 4 1 5 76.89 3.3
 4 1 5 87.69 3.7
 1 -5 5 89.69 5.1
 -4 0 -5 176.78 7.5
 4 -4 -5 186.78 8.4
 -4 0 -5 186.68 8.4
 0 4 -5 191.98 7
 0 4 -5 177.98 8.1
 4 -4 -5 177.18 6.8
 0 4 -5 177.98 7.7
 0 4 -5 180.58 8.6
 -4 0 -5 181.58 9.2
 4 -4 -5 188.28 8.6
 4 -4 -5 183.98 7
 0 -4 5 181.68 6.9
 4 0 5 186.68 7.9
 4 0 5 179.58 6.9
 4 0 5 188.08 7.2
 0 -4 5 179.98 7.6
 4 0 5 191.68 8.3
 0 -4 5 171.38 7.2
 4 0 5 168.18 6.9
 -4 4 5 186.38 7.3
 4 0 5 185.58 7.5
 0 -4 5 187.08 8.2
 -4 4 5 183.98 8.1
 0 -4 5 186.08 8.5
 -4 4 5 184.38 7.6
 4 0 5 177.98 8
 0 -4 5 183.88 8.3
 4 0 5 179.78 7.6
 1 3 -5 293.77 12.8
 1 3 -5 307.97 12.6
 3 -4 -5 334.87 13.7
 -4 1 -5 331.57 14.1
 -1 -3 5 335.27 13.1
 4 -1 5 368.76 13.8
 4 -1 5 322.87 13.1
 4 -1 5 327.67 12
 -1 -3 5 342.97 13.2
 -1 -3 5 329.37 13.5
 -1 -3 5 335.77 12.7
 4 -1 5 339.47 13.1
 4 -1 5 321.17 12.8
 -4 2 -5 48.1 3
 -4 2 -5 46.4 3.3
 2 -4 -5 47.2 3.3
 2 -4 -5 45.7 2.2
 2 -4 -5 51.49 3.4
 -4 2 -5 46.2 1.9
 -4 2 -5 40.2 3.6
 -4 2 -5 49.6 2.1
 2 2 -5 52.39 2.1
 2 2 -5 47.7 3.3
 2 2 -5 45.7 2.1
 2 -4 -5 48.2 1.9
 -4 2 -5 46 3.3
 2 2 -5 48.4 1.9
 -4 2 -5 44.9 3.5
 -4 2 -5 45 2.1
 2 2 -5 48.7 3.2
 -2 -2 5 45.1 2.2
 -2 4 5 50.49 2
 -2 -2 5 48.3 2.5
 4 -2 5 51.49 2.5
 -2 -2 5 49.5 2.1
 -2 -2 5 44.9 2.1
 4 -2 5 44.8 2.5
 -2 -2 5 48.1 2.1
 -2 -2 5 49.9 3.1
 4 -2 5 49.7 2.9
 4 -2 5 48.7 2.2
 -2 4 5 47.8 1.9
 4 -2 5 48.3 3.1
 4 -2 5 47.2 3
 -2 4 5 45.2 2.8
 -2 4 5 49.6 2.5
 -2 -2 5 47.4 2
 -2 -2 5 48.5 3.2
 4 -2 5 48.8 2
 4 -2 5 48.7 2.4
 4 -2 5 49 3.1
 -2 4 5 51.39 2.6
 -2 4 5 49.8 3.4
 3 1 -5 99.29 5.2
 3 1 -5 102.89 3.8
 -4 3 -5 99.89 3.7
 -4 3 -5 101.09 5.6
 1 -4 -5 96.79 5.3
 -4 3 -5 102.79 5.2
 1 -4 -5 102.59 4.1
 3 1 -5 96.99 4.5
 3 1 -5 92.49 5.3
 -4 3 -5 99.29 5.3
 -4 3 -5 97.89 4.1
 -4 3 -5 107.59 4
 1 -4 -5 99.39 4.1
 -4 3 -5 92.09 4.9
 -4 3 -5 99.19 4
 3 1 -5 102.09 4
 3 1 -5 104.29 4.1
 1 -4 -5 103.59 5.3
 -1 4 5 104.59 4.4
 -1 4 5 96.99 4.5
 -3 -1 5 98.29 4.2
 4 -3 5 98.09 3.7
 -1 4 5 104.99 3.9
 -1 4 5 101.79 4.4
 -3 -1 5 94.39 3.8
 -1 4 5 100.39 3.9
 4 -3 5 103.59 4.3
 -3 -1 5 104.39 4.9
 4 -3 5 93.49 4.7
 -3 -1 5 96.79 4.6
 4 -3 5 108.99 4.3
 4 -3 5 104.09 5.3
 4 -3 5 99.59 4.5
 4 -3 5 93.59 5
 -3 -1 5 94.19 4.9
 -3 -1 5 104.89 5.1
 -1 4 5 103.79 5.5
 -3 -1 5 106.19 4.4
 4 -3 5 104.49 5.2
 0 -4 -5 0.1 0.7
 -4 4 -5 0.3 0.8
 -4 4 -5 0.3 0.3
 4 0 -5 1 0.6
 0 -4 -5 0.2 0.4
 -4 4 -5 0.6 0.6
 -4 4 -5 0.8 0.8
 0 -4 -5 0.6 0.5
 -4 4 -5 -0.1 0.5
 -4 4 -5 0.4 0.2
 4 0 -5 0.3 0.4
 4 0 -5 0 0.7
 4 0 -5 0.5 0.3
 -4 4 -5 0.7 0.8
 0 4 5 0.5 0.5
 4 -4 5 -0.2 0.8
 4 -4 5 1.3 1
 -4 0 5 0.3 0.5
 0 4 5 0.3 0.4
 4 -4 5 1.6 0.8
 0 4 5 1.3 0.6
 4 -4 5 -0.4 0.7
 0 4 5 0.2 0.3
 -4 0 5 0.2 0.3
 -4 0 5 1.3 0.7
 0 4 5 0.3 0.2
 -4 0 5 0 0.7
 0 4 5 -0.4 0.8
 -4 0 5 0.7 0.5
 4 -4 5 -0.2 0.9
 4 -4 5 0.2 0.3
 4 -4 5 -0.2 0.8
 4 -4 5 0.2 0.2
 0 4 5 1 0.6
 0 4 5 0.2 0.3
 5 -1 -5 0.6 0.3
 -1 -4 -5 2.2 0.8
 -4 5 -5 1 0.4
 -4 5 -5 1.5 0.7
 -1 -4 -5 1.4 0.6
 -4 5 -5 1.4 0.3
 -1 -4 -5 0.8 0.3
 -4 5 -5 0.3 0.9
 5 -1 -5 0.8 0.5
 -1 -4 -5 2.8 0.9
 5 -1 -5 0.9 0.4
 -4 5 -5 0.9 0.8
 -4 5 -5 1 0.6
 -4 5 -5 1.4 0.4
 5 -1 -5 1.1 0.9
 5 -1 -5 2.3 0.8
 -4 5 -5 1.4 0.8
 5 -1 -5 1 0.7
 4 -5 5 1.8 1.2
 1 4 5 0.9 0.4
 1 4 5 1 0.5
 4 -5 5 0.8 1.2
 -5 1 5 1.2 0.5
 4 -5 5 1.2 1
 1 4 5 1.3 0.4
 4 -5 5 1.3 0.5
 1 4 5 0.8 0.7
 1 4 5 1.5 1.2
 4 -5 5 1.9 1.2
 1 4 5 0.8 1.1
 4 -5 5 1.1 0.3
 -5 1 5 1.1 0.6
 1 4 5 0.7 0.9
 -5 1 5 1 0.5
 1 4 5 1.9 0.5
 -5 1 5 0.8 0.8
 4 -5 5 0.8 1
 -4 6 -5 7.2 1.3
 -4 6 -5 5.6 2.4
 -2 -4 -5 5.4 1.2
 -4 6 -5 8.8 1.4
 -4 6 -5 6.5 2.1
 6 -2 -5 6.4 0.9
 -4 6 -5 8.4 1.6
 -4 6 -5 7.4 0.8
 6 -2 -5 6.8 0.7
 6 -2 -5 6.7 1.4
 6 -2 -5 6.5 1
 -2 -4 -5 6.9 1
 -4 6 -5 7.3 0.6
 6 -2 -5 8.2 1.3
 -2 -4 -5 7.4 0.7
 -4 6 -5 7.2 0.8
 4 -6 5 8.6 1.9
 2 4 5 7 0.7
 4 -6 5 6.1 1.8
 4 -6 5 7.6 1.9
 4 -6 5 7.1 0.5
 2 4 5 7.4 1.3
 4 -6 5 7.6 0.9
 4 -6 5 8.6 1.9
 -6 2 5 7.1 1.2
 -6 2 5 7.5 1
 2 4 5 6.9 1.2
 -6 2 5 5.2 0.7
 2 4 5 6.5 0.7
 2 4 5 6.6 1
 4 -6 5 9.2 2.2
 2 4 5 7.7 2.2
 2 4 5 8.8 1.9
 -4 7 -5 6.9 1.8
 7 -3 -5 7.6 0.8
 7 -3 -5 9.8 1.1
 -4 7 -5 9.2 1.6
 -4 7 -5 8.5 0.9
 -3 -4 -5 7.5 0.7
 -4 7 -5 7.2 0.9
 7 -3 -5 8.3 1.2
 7 -3 -5 8.3 1.5
 -4 7 -5 8.2 0.7
 -4 7 -5 7.2 1.7
 -3 -4 -5 7.2 1.2
 -4 7 -5 9.6 1.9
 7 -3 -5 8.8 1.1
 -3 -4 -5 6.6 1.1
 3 4 5 8.4 1.1
 4 -7 5 7.1 2.1
 3 4 5 9.7 1.3
 3 4 5 7.7 0.8
 3 4 5 7.5 1
 3 4 5 12.1 2.8
 4 -7 5 8.4 0.6
 4 -7 5 10.9 2.1
 -7 3 5 8.8 1.3
 -7 3 5 7.5 1.2
 4 -7 5 8.8 2.3
 4 -7 5 8.9 1.9
 4 -7 5 13 2.6
 3 4 5 7.3 0.7
 -7 3 5 8.2 0.9
 4 -7 5 7.8 0.8
 -4 8 -5 5.9 1.7
 -4 8 -5 5.4 0.6
 8 -4 -5 5.3 0.9
 8 -4 -5 5.7 0.9
 -4 -4 -5 7.8 1.2
 -4 -4 -5 11.1 2.5
 -4 -4 -5 4.9 0.6
 -4 8 -5 9.6 2.3
 -4 8 -5 6.6 0.8
 -4 8 -5 8.4 1.6
 -4 8 -5 5 0.7
 -4 -4 -5 6.4 1
 8 -4 -5 6.9 0.7
 8 -4 -5 6.7 0.9
 4 -8 5 5.8 0.6
 4 4 5 6.2 0.7
 4 4 5 5.7 0.7
 4 -8 5 5.6 1.6
 -8 4 5 8.2 1.6
 4 -8 5 7.3 0.9
 -8 4 5 5.7 0.7
 4 -8 5 7.4 2.4
 -8 4 5 5.8 1
 4 -8 5 6.2 2.4
 4 4 5 13.3 3.6
 4 -8 5 7.2 1.7
 4 4 5 5.6 1.5
 -4 9 -5 9.2 0.8
 9 -5 -5 8.5 0.8
 -5 -4 -5 7.1 0.9
 5 4 5 10.8 0.9
 -9 5 5 9.1 0.7
 4 -9 5 16 3.3
 -9 5 5 9.2 0.9
 4 -9 5 10.7 0.7
 4 -9 5 10.9 0.9
 8 -5 -5 14.5 1.2
 -5 -3 -5 13.1 0.9
 -3 8 -5 13 1
 -5 -3 -5 13.7 1.5
 -5 -3 -5 12 1.4
 8 -5 -5 13 1.2
 -3 8 -5 15.1 2
 -3 8 -5 15.2 0.8
 8 -5 -5 14.9 0.9
 -3 8 -5 14.2 1.9
 -3 8 -5 21.3 3.4
 -3 8 -5 15 1
 8 -5 -5 14.1 1.4
 5 3 5 11.7 1.2
 5 3 5 14.4 0.9
 3 -8 5 16.5 1.2
 3 -8 5 21.1 3.1
 5 3 5 16 1.6
 3 -8 5 13.1 0.9
 5 3 5 12.8 0.9
 -8 5 5 13.1 0.9
 3 -8 5 16.5 2
 3 -8 5 28.9 6.1
 3 -8 5 13.9 2.3
 -8 5 5 16.2 1.4
 5 3 5 16.7 1.4
 -8 5 5 15.6 1.8
 7 -5 -5 21 1.5
 7 -5 -5 19.8 1.5
 -2 7 -5 16.9 2.6
 -2 7 -5 19.6 1.2
 -2 7 -5 18.6 1.2
 -2 7 -5 16 2.8
 -5 -2 -5 18.5 2
 -2 7 -5 18.7 1
 7 -5 -5 18.6 1.5
 -2 7 -5 17.9 2.3
 7 -5 -5 19 1.2
 -5 -2 -5 19.6 1.2
 -5 -2 -5 19 1.8
 7 -5 -5 19.4 2.6
 5 2 5 21.2 2.6
 2 -7 5 19.7 2.9
 2 -7 5 19.2 2.9
 2 -7 5 17.7 1.1
 -7 5 5 18.5 1.8
 5 2 5 19 1.7
 5 2 5 19.6 1.9
 -7 5 5 19.2 1.7
 -7 5 5 20.1 1.2
 2 -7 5 19.3 1.4
 2 -7 5 20.6 2.6
 2 -7 5 18 2.2
 5 2 5 16.9 1.5
 5 2 5 19.3 1.4
 6 -5 -5 168.38 6.3
 -1 6 -5 155.38 7.9
 6 -5 -5 173.48 6.7
 -5 -1 -5 168.08 6.5
 6 -5 -5 166.78 6.7
 -1 6 -5 174.68 6.3
 6 -5 -5 175.38 6.6
 -1 6 -5 172.88 6.2
 -5 -1 -5 172.38 7.3
 -1 6 -5 167.88 6.1
 -5 -1 -5 159.78 7.7
 6 -5 -5 167.28 8.6
 -6 5 5 168.18 6.3
 5 1 5 165.58 7.1
 1 -6 5 158.38 7.9
 1 -6 5 169.58 6.2
 5 1 5 162.98 7.3
 5 1 5 153.68 6.6
 5 1 5 149.69 8
 -6 5 5 158.28 7.2
 1 -6 5 177.58 7.6
 -6 5 5 150.78 8
 1 -6 5 163.18 8.5
 5 1 5 170.88 6.3
 -6 5 5 170.58 7.1
 5 1 5 171.18 6.7
 1 -6 5 166.28 6.5
 1 -6 5 171.08 8.8
 1 -6 5 159.78 8.6
 5 -5 -5 1.5 1.2
 0 5 -5 2 0.4
 5 -5 -5 2.1 0.6
 -5 0 -5 2 0.6
 -5 0 -5 1.8 1.2
 0 5 -5 2.7 0.5
 -5 0 -5 1.8 1.8
 5 -5 -5 2.6 0.6
 5 -5 -5 2.2 0.4
 0 5 -5 2.3 0.6
 0 5 -5 1.2 1.3
 -5 0 -5 1.8 1.4
 0 5 -5 3.7 1.2
 0 5 -5 1.4 0.4
 5 -5 -5 2.1 1.2
 5 -5 -5 2.1 0.6
 0 -5 5 3.3 0.5
 5 0 5 2.3 0.5
 0 -5 5 1.8 0.5
 0 -5 5 2.9 1.7
 0 -5 5 1 1.1
 5 0 5 3.3 0.9
 0 -5 5 1.3 1
 5 0 5 2.2 0.8
 0 -5 5 0.6 1.3
 5 0 5 2.2 0.9
 5 0 5 1.3 1.1
 -5 5 5 2.6 0.9
 4 -5 -5 86.39 3.4
 1 4 -5 86.69 3.4
 4 -5 -5 83.79 5.2
 -5 1 -5 73.29 5.3
 1 4 -5 84.19 3.2
 1 4 -5 78.39 5.2
 -5 1 -5 84.19 3.2
 -5 1 -5 79.39 6.2
 -5 1 -5 74.39 4.8
 4 -5 -5 85.29 3.1
 1 4 -5 83.49 3.6
 -5 1 -5 81.39 3.5
 1 4 -5 84.39 3.3
 1 4 -5 77.59 5.7
 4 -5 -5 83.89 4.9
 -5 1 -5 81.09 5.6
 4 -5 -5 85.39 3.3
 5 -1 5 83.99 4.1
 -1 -4 5 82.39 3.3
 5 -1 5 89.29 3.3
 -1 -4 5 81.79 3.5
 -4 5 5 82.79 4.2
 5 -1 5 75.09 4.3
 -1 -4 5 80.99 3.6
 5 -1 5 85.49 3.9
 -4 5 5 75.49 4.4
 5 -1 5 80.69 4.4
 -1 -4 5 85.59 3.3
 -4 5 5 83.59 3.2
 -1 -4 5 78.39 4.5
 5 -1 5 80.19 3.8
 -1 -4 5 81.09 5
 -1 -4 5 84.09 5.1
 -4 5 5 83.89 3.9
 5 -1 5 80.89 4.2
 5 -1 5 81.99 4.6
 -5 2 -5 25.2 2.7
 3 -5 -5 27.2 1.7
 -5 2 -5 26.3 2.8
 2 3 -5 24.8 1.6
 3 -5 -5 26.8 2.8
 -5 2 -5 26.4 2.4
 -5 2 -5 26.7 3.3
 -5 2 -5 25.6 1.6
 2 3 -5 26.6 1.2
 3 -5 -5 26.4 2.6
 -5 2 -5 27.1 1.5
 -5 2 -5 26.3 1.3
 2 3 -5 27.3 1.3
 3 -5 -5 29.1 1.3
 -5 2 -5 26 2.7
 2 3 -5 25 2.7
 2 3 -5 26.7 2.8
 2 3 -5 27.1 1.5
 5 -2 5 28.9 1.8
 -2 -3 5 26.4 2
 -3 5 5 26.8 1.3
 -3 5 5 28.2 2.7
 -2 -3 5 26.7 1.6
 -2 -3 5 25.9 1.4
 -2 -3 5 26.2 1.5
 5 -2 5 25.1 2.3
 5 -2 5 27.1 1.9
 -2 -3 5 28 2.2
 -2 -3 5 24.9 2.6
 -3 5 5 29.2 1.5
 5 -2 5 27.6 1.3
 -2 -3 5 26.2 1.3
 5 -2 5 25.5 1.5
 5 -2 5 25.7 2.3
 -3 5 5 25.1 1.7
 -3 5 5 28.3 2
 5 -2 5 26.2 2.1
 5 -2 5 26.9 2.3
 2 -5 -5 52.99 2.5
 -5 3 -5 52.39 2.4
 -5 3 -5 53.99 2.5
 3 2 -5 53.29 2.3
 -5 3 -5 51.49 4.2
 -5 3 -5 51.49 2.2
 3 2 -5 56.59 4.7
 -5 3 -5 52.79 3.7
 2 -5 -5 55.89 2.2
 3 2 -5 54.69 2.2
 3 2 -5 55.09 4
 2 -5 -5 49.6 3.7
 2 -5 -5 50.39 3.7
 3 2 -5 52.19 2.4
 -5 3 -5 51.19 3.5
 -5 3 -5 53.49 3.8
 2 -5 -5 52.09 2.6
 -5 3 -5 55.19 3.9
 5 -3 5 50.49 3.5
 5 -3 5 54.59 2.8
 -3 -2 5 48.5 3.3
 5 -3 5 59.59 3.7
 5 -3 5 51.09 3.5
 -3 -2 5 52.59 3.6
 -3 -2 5 52.09 2.3
 -2 5 5 56.99 2.3
 5 -3 5 55.39 2.2
 -3 -2 5 52.19 2.5
 -2 5 5 55.69 2.3
 5 -3 5 54.59 2.9
 5 -3 5 53.29 2.7
 -2 5 5 56.59 3
 -3 -2 5 54.39 2.4
 -2 5 5 51.89 2.7
 -2 5 5 56.69 4
 -2 5 5 51.59 3.3
 4 1 -5 1 0.5
 1 -5 -5 1 1.1
 -5 4 -5 1.4 0.8
 -5 4 -5 1.4 0.8
 1 -5 -5 0.9 1
 4 1 -5 1.4 0.9
 4 1 -5 1.4 0.4
 1 -5 -5 1.6 0.6
 -5 4 -5 1 1
 -5 4 -5 1.6 0.9
 1 -5 -5 0.7 0.4
 -5 4 -5 1.1 1.3
 4 1 -5 1.4 1.1
 4 1 -5 0.5 0.4
 -5 4 -5 1.1 0.5
 -5 4 -5 1.2 0.4
 -5 4 -5 1.3 0.3
 1 -5 -5 1.1 0.3
 5 -4 5 1 0.3
 5 -4 5 0.3 1
 5 -4 5 1.4 1.1
 -1 5 5 0.9 0.3
 -1 5 5 1.1 0.3
 5 -4 5 1 0.5
 -1 5 5 1.2 0.4
 -4 -1 5 0.5 0.5
 -1 5 5 3.2 0.9
 -4 -1 5 0.6 0.4
 -1 5 5 0.6 1.1
 5 -4 5 0.8 0.5
 -4 -1 5 0.6 0.5
 5 -4 5 1.3 1
 -4 -1 5 1.1 0.9
 5 0 -5 5.9 1.6
 -5 5 -5 6.7 0.8
 5 0 -5 8.1 0.9
 0 -5 -5 7.6 1
 0 -5 -5 9.1 1.9
 -5 5 -5 8.1 1.4
 -5 5 -5 7.9 1.2
 5 0 -5 6 1.3
 5 0 -5 7.9 0.7
 -5 5 -5 10.9 2.3
 5 0 -5 8 0.9
 0 -5 -5 7.8 0.6
 -5 5 -5 7.2 1.5
 0 -5 -5 6.1 0.8
 -5 5 -5 6.6 0.6
 -5 5 -5 7.3 1.3
 5 -5 5 6.4 1.8
 0 5 5 8.9 1.4
 -5 0 5 8 1.2
 -5 0 5 8.9 1.6
 5 -5 5 9.7 2
 5 -5 5 11.4 2.4
 0 5 5 7.9 0.7
 0 5 5 7.1 0.6
 5 -5 5 11.4 2.2
 5 -5 5 7.8 1.8
 -5 0 5 7.5 1
 5 -5 5 7.5 0.8
 0 5 5 6.4 2.5
 5 -5 5 6.8 0.6
 0 5 5 7.5 1.2
 6 -1 -5 37.1 1.8
 -1 -5 -5 40.8 2.3
 -5 6 -5 36 3.3
 -5 6 -5 38.6 1.7
 -5 6 -5 38.6 3
 -5 6 -5 38.2 3.3
 -1 -5 -5 37.3 2.2
 -1 -5 -5 39.7 1.8
 -5 6 -5 35.1 3.2
 6 -1 -5 40.8 3.3
 -5 6 -5 41.4 2
 -5 6 -5 39.1 2
 6 -1 -5 38.2 2.1
 -5 6 -5 39.2 2.6
 6 -1 -5 40.5 2.1
 6 -1 -5 35.7 2.7
 1 5 5 41.1 2.5
 1 5 5 39.1 2.2
 5 -6 5 33.5 3.3
 5 -6 5 36.2 2
 5 -6 5 40.5 3.3
 5 -6 5 36.9 3.3
 5 -6 5 40.6 3.1
 1 5 5 35.9 3.4
 1 5 5 32.7 3.1
 1 5 5 36.2 3.5
 5 -6 5 38.6 1.6
 1 5 5 35.8 1.7
 -6 1 5 37.8 2.2
 1 5 5 38.3 1.8
 -6 1 5 39.5 2.4
 5 -6 5 38.2 3.6
 5 -6 5 36.6 3.2
 -6 1 5 37.9 2
 7 -2 -5 88.89 3.7
 7 -2 -5 75.39 4.8
 -5 7 -5 81.49 3.7
 -5 7 -5 89.89 3.3
 7 -2 -5 87.79 3.4
 -5 7 -5 84.49 3.6
 7 -2 -5 83.59 3.8
 -2 -5 -5 83.49 3.9
 7 -2 -5 81.39 4.3
 -5 7 -5 80.89 4.6
 -2 -5 -5 83.99 3.4
 -2 -5 -5 77.89 3.9
 -5 7 -5 77.79 5.4
 -5 7 -5 89.29 5.4
 -5 7 -5 86.99 5.3
 5 -7 5 88.89 3.2
 5 -7 5 80.29 5.2
 2 5 5 89.19 5.9
 5 -7 5 80.19 5.1
 5 -7 5 82.79 5.1
 -7 2 5 87.69 4.2
 5 -7 5 85.79 3.4
 2 5 5 87.39 3.5
 2 5 5 77.69 3.3
 -7 2 5 90.69 3.6
 2 5 5 85.99 3.9
 2 5 5 84.49 4.1
 -7 2 5 91.09 3.9
 5 -7 5 74.09 5.5
 5 -7 5 87.99 5.3
 5 -7 5 77.29 5.3
 -5 8 -5 0 0.3
 8 -3 -5 0.3 0.3
 -5 8 -5 -0.3 0.4
 -3 -5 -5 0.2 0.5
 8 -3 -5 0 0.5
 -5 8 -5 0.5 0.9
 -5 8 -5 0.3 0.4
 -5 8 -5 0.8 1.1
 8 -3 -5 0.7 0.5
 -3 -5 -5 0 1.3
 -3 -5 -5 0 0.3
 -5 8 -5 1.1 1.3
 8 -3 -5 0.3 0.4
 5 -8 5 0.8 1.5
 5 -8 5 0 0.3
 -8 3 5 0 0.3
 -8 3 5 -0.3 0.4
 3 5 5 0.2 0.3
 3 5 5 0.7 1.4
 5 -8 5 2.9 1.6
 5 -8 5 1.6 1.5
 5 -8 5 0 0.3
 3 5 5 0.6 0.7
 5 -8 5 0.9 1.2
 5 -8 5 0.2 1
 9 -4 -5 6.1 1
 -4 -5 -5 4.4 0.7
 -5 9 -5 3.8 1.1
 -5 9 -5 4.2 0.6
 -5 9 -5 10 2.8
 9 -4 -5 4.9 0.7
 5 -9 5 4 0.6
 5 -9 5 6.2 1.5
 -9 4 5 3.9 0.7
 5 -9 5 3.8 0.4
 -9 4 5 3.2 0.4
 5 -9 5 11.5 5.1
 4 5 5 2.9 0.7
 -3 9 -5 3.5 0.5
 9 -6 -5 3.2 0.6
 -6 -3 -5 6.6 1.4
 -9 6 5 3.8 0.7
 -9 6 5 3.2 0.4
 3 -9 5 6.1 1.3
 3 -9 5 3.1 2.8
 3 -9 5 3.7 0.6
 8 -6 -5 12 0.8
 -6 -2 -5 12.4 2.1
 -6 -2 -5 18.7 2.6
 -2 8 -5 11.9 0.7
 -2 8 -5 13.1 1.2
 -6 -2 -5 10.2 0.8
 -2 8 -5 12.9 0.9
 8 -6 -5 11.6 1.3
 8 -6 -5 12 1.1
 -2 8 -5 14.5 1.8
 -6 -2 -5 19.8 4.3
 2 -8 5 11.6 0.8
 2 -8 5 18.5 2.5
 6 2 5 14.1 1.6
 6 2 5 11.6 0.8
 6 2 5 14.8 1.4
 2 -8 5 12.3 1.8
 -8 6 5 13 0.9
 2 -8 5 12 1.1
 2 -8 5 17.8 2.6
 6 2 5 11.5 0.9
 -1 7 -5 39.1 3.6
 -6 -1 -5 40 2.7
 -6 -1 -5 33.1 2.7
 -1 7 -5 34.9 3.9
 7 -6 -5 39 3.6
 7 -6 -5 45.4 2.1
 7 -6 -5 39.7 2.2
 7 -6 -5 36.5 2.2
 -6 -1 -5 35.5 4.8
 -1 7 -5 38.3 1.8
 -6 -1 -5 35.3 1.9
 -1 7 -5 36.3 1.8
 -1 7 -5 40.1 1.8
 -7 6 5 38 2.5
 1 -7 5 37.9 3
 6 1 5 36.5 1.8
 6 1 5 40.5 2.7
 6 1 5 41.1 3.1
 1 -7 5 40.3 2.1
 6 1 5 39.3 2.5
 1 -7 5 38.6 3.7
 1 -7 5 38.6 3.8
 -7 6 5 41.8 3.4
 1 -7 5 40.7 4.1
 0 6 -5 36.5 2.1
 6 -6 -5 38.2 1.7
 0 6 -5 39 1.6
 0 6 -5 37.4 1.8
 0 6 -5 37.8 1.7
 -6 0 -5 38.2 2.7
 0 6 -5 36.8 3.9
 0 6 -5 35.8 3.6
 -6 0 -5 31 3.6
 6 -6 -5 39.7 2.1
 -6 0 -5 37 3.1
 -6 0 -5 37.2 2
 -6 0 -5 28.9 4.4
 6 -6 -5 40.4 3.8
 6 -6 -5 36.2 2.1
 6 0 5 36.4 2.6
 0 -6 5 36.3 2.6
 -6 6 5 37.3 3.4
 -6 6 5 33.8 2.5
 -6 6 5 36.1 2.4
 6 0 5 38.3 1.7
 0 -6 5 32.9 3.4
 0 -6 5 38.8 1.8
 -6 6 5 36.7 1.8
 0 -6 5 37.8 2.1
 0 -6 5 39 1.8
 6 0 5 37.6 2.3
 6 0 5 32.4 2.4
 0 -6 5 35.4 3.6
 6 0 5 39 3.1
 5 -6 -5 169.18 6.4
 -6 1 -5 151.48 9
 1 5 -5 170.78 6.3
 -6 1 -5 138.79 9.7
 -6 1 -5 170.98 6.5
 5 -6 -5 165.38 8
 1 5 -5 146.89 8.5
 1 5 -5 168.08 6.5
 5 -6 -5 166.18 6.4
 1 5 -5 171.68 6.1
 5 -6 -5 163.28 6.1
 5 -6 -5 159.18 8.5
 -6 1 -5 166.38 8.3
 -5 6 5 164.38 7
 -1 -5 5 151.18 6.7
 -1 -5 5 162.88 8
 -1 -5 5 158.78 8.4
 -5 6 5 164.58 8.4
 -5 6 5 160.48 7.2
 6 -1 5 169.58 6.1
 6 -1 5 159.18 7.5
 -1 -5 5 163.88 6.6
 -1 -5 5 169.68 6.2
 6 -1 5 169.18 7.3
 6 -1 5 176.68 6.9
 -1 -5 5 159.38 8.4
 6 -1 5 157.88 6.9
 4 -6 -5 15.4 1.1
 -6 2 -5 19.1 2.7
 -6 2 -5 19.3 2.7
 2 4 -5 17.2 1.2
 2 4 -5 16.3 1
 2 4 -5 18.6 1.4
 4 -6 -5 17.8 1.1
 4 -6 -5 16.3 2.7
 -6 2 -5 18.3 2.5
 -6 2 -5 17.6 1.1
 -6 2 -5 15.1 1.3
 -6 2 -5 19 3.3
 2 4 -5 17.2 2.6
 -6 2 -5 18.7 1.3
 2 4 -5 17.4 1.1
 4 -6 -5 16.8 0.9
 2 4 -5 16.2 2.6
 6 -2 5 17.8 2.2
 6 -2 5 20.5 2.9
 6 -2 5 21.6 1.8
 -2 -4 5 18.3 1.1
 -4 6 5 17.6 1.1
 6 -2 5 17.2 1
 -2 -4 5 20.6 1.8
 -4 6 5 16 1.5
 -4 6 5 19.4 2.6
 -2 -4 5 17.8 1.4
 6 -2 5 16 2
 -2 -4 5 18.4 2.5
 -2 -4 5 19.6 1.4
 -2 -4 5 16.5 2.3
 6 -2 5 17.2 1.3
 -4 6 5 20.8 1.9
 6 -2 5 17.1 1.6
 -2 -4 5 17.7 1.1
 3 -6 -5 116.89 8.4
 3 3 -5 133.69 5.6
 3 -6 -5 135.29 5
 -6 3 -5 122.29 7
 -6 3 -5 126.09 7.2
 3 -6 -5 132.39 5.4
 -6 3 -5 135.19 7
 3 3 -5 135.39 7.5
 3 -6 -5 129.49 7.2
 3 3 -5 131.59 7.5
 -6 3 -5 131.09 10
 -3 6 5 131.99 5.1
 6 -3 5 129.69 6.4
 6 -3 5 127.09 6.7
 6 -3 5 128.49 5.4
 6 -3 5 130.79 4.9
 6 -3 5 132.29 5.8
 -3 -3 5 125.49 5.1
 -3 -3 5 134.59 6.7
 -3 -3 5 133.49 5.4
 -3 6 5 133.49 7.3
 -3 6 5 134.29 5.2
 6 -3 5 134.19 5.7
 6 -3 5 134.09 6.8
 6 -3 5 133.99 5.6
 -3 -3 5 122.89 6.7
 -3 6 5 130.69 4.9
 -3 6 5 119.09 5.8
 -6 4 -5 10.3 2.2
 -6 4 -5 7.7 1
 2 -6 -5 9 2.2
 4 2 -5 7.1 0.9
 4 2 -5 6.9 0.6
 -6 4 -5 6.7 1.3
 -6 4 -5 5 1.8
 -6 4 -5 10.1 2.7
 4 2 -5 6.3 0.8
 2 -6 -5 6.8 0.9
 -6 4 -5 10.5 1.7
 -6 4 -5 6.8 0.7
 4 2 -5 5.4 1
 -6 4 -5 7.6 1.2
 -6 4 -5 6.9 1
 -6 4 -5 7 1.7
 4 2 -5 8.9 2.3
 2 -6 -5 6.6 0.6
 4 2 -5 8.7 2.2
 2 -6 -5 6.7 1.8
 2 -6 -5 7.5 1
 6 -4 5 5.8 1.6
 6 -4 5 7 0.6
 -2 6 5 6.6 0.9
 -2 6 5 6.2 1.2
 -4 -2 5 6 0.8
 6 -4 5 9.1 2
 -2 6 5 8.9 1.6
 -2 6 5 7.1 0.6
 6 -4 5 6.5 0.9
 -2 6 5 6.9 0.8
 -4 -2 5 7.5 1
 -4 -2 5 8.6 1.6
 -2 6 5 6.7 2
 6 -4 5 5.8 0.9
 6 -4 5 5.4 2.1
 1 -6 -5 39.8 1.7
 -6 5 -5 38.6 3.2
 5 1 -5 37.6 2.1
 -6 5 -5 38.2 3
 1 -6 -5 37.5 2.2
 -6 5 -5 36.6 3.4
 -6 5 -5 42.3 2.2
 1 -6 -5 39 3.5
 -6 5 -5 37.4 2.6
 5 1 -5 35.4 3.3
 -6 5 -5 37.7 1.8
 -6 5 -5 39.9 2.1
 -6 5 -5 39.9 3.7
 1 -6 -5 34.9 3.2
 -6 5 -5 36.1 3.3
 5 1 -5 37.9 2
 1 -6 -5 36.4 2.2
 5 1 -5 41 1.8
 6 -5 5 35.3 2.1
 6 -5 5 35.7 1.6
 -1 6 5 39.6 1.8
 -5 -1 5 40 2.1
 -1 6 5 40.2 2.6
 -1 6 5 41 2.1
 -5 -1 5 41.9 2.8
 -1 6 5 37.3 3.3
 6 -5 5 38.3 3.2
 -5 -1 5 39.3 2.1
 6 -5 5 39.3 3.4
 -1 6 5 36.6 1.8
 6 -5 5 37.9 3.3
 -1 6 5 35 3.6
 -5 -1 5 38.8 2.3
 6 -5 5 38.8 3.4
 6 0 -5 5.8 0.9
 6 0 -5 4.9 0.8
 -6 6 -5 7.2 2.1
 -6 6 -5 6.1 0.9
 6 0 -5 3.9 1.3
 -6 6 -5 6.4 1.3
 -6 6 -5 4.6 0.6
 -6 6 -5 4.7 0.8
 6 0 -5 5.2 0.6
 6 0 -5 3.8 1.1
 0 -6 -5 4.8 0.9
 -6 6 -5 3.5 1.5
 0 -6 -5 7.3 2.1
 0 -6 -5 5.9 0.9
 0 -6 -5 5 0.6
 -6 6 -5 7 1.9
 6 -6 5 8.5 2.2
 0 6 5 4.9 0.9
 6 -6 5 4.4 1.6
 6 -6 5 7 2.3
 -6 0 5 6.2 1
 6 -6 5 6.1 1.9
 -6 0 5 4.9 0.8
 0 6 5 6 1.2
 -6 0 5 5.4 1.1
 0 6 5 5.4 1.8
 0 6 5 3.7 0.6
 6 -6 5 4.7 0.5
 0 6 5 4.7 0.6
 0 6 5 4.1 1.7
 -6 7 -5 31.6 2.6
 -6 7 -5 32.3 3.5
 7 -1 -5 31.1 1.9
 -6 7 -5 39 1.9
 7 -1 -5 31.3 2.9
 7 -1 -5 38 1.9
 -6 7 -5 32 3.4
 7 -1 -5 31.4 2.5
 -6 7 -5 25.5 3.5
 7 -1 -5 32.1 1.8
 -1 -6 -5 32.8 1.5
 -6 7 -5 32.9 1.9
 -1 -6 -5 30.9 2
 -1 -6 -5 33.3 3.4
 -6 7 -5 31 4.5
 1 6 5 37.8 1.9
 1 6 5 33.7 3.4
 6 -7 5 33.6 3.2
 6 -7 5 30.4 3.3
 1 6 5 34.9 2.4
 6 -7 5 32.7 3.1
 -7 1 5 31.3 2.3
 6 -7 5 36.3 1.6
 1 6 5 26.1 2.5
 6 -7 5 34.3 3.3
 8 -2 -5 5 0.6
 -2 -6 -5 8.7 2.5
 -2 -6 -5 3.8 0.5
 -6 8 -5 4.2 0.7
 -6 8 -5 6.1 1.7
 8 -2 -5 5.4 0.7
 -6 8 -5 7.4 1.6
 -6 8 -5 5.4 0.8
 8 -2 -5 4.2 0.7
 -6 8 -5 4.7 0.5
 8 -2 -5 6.4 1.5
 2 6 5 4.1 0.9
 -8 2 5 5.2 0.9
 2 6 5 4.3 0.5
 6 -8 5 5.2 0.5
 2 6 5 6 1.8
 -8 2 5 5.4 0.7
 6 -8 5 5.5 0.6
 -8 2 5 9.8 1.7
 6 -8 5 5.8 1.5
 2 6 5 7.3 1
 9 -3 -5 4.9 0.6
 -6 9 -5 5.2 1.3
 -6 9 -5 4.4 0.6
 9 -3 -5 7.9 1.1
 -9 3 5 4.8 0.7
 6 -9 5 5 0.6
 6 -9 5 8 1.2
 3 6 5 4.8 0.8
 -9 3 5 4.1 0.5
 -2 9 -5 2.7 1.1
 -2 9 -5 0.2 0.3
 9 -7 -5 0.8 0.4
 -9 7 5 0.1 0.3
 2 -9 5 0.2 0.3
 -9 7 5 0.1 0.2
 2 -9 5 0.7 0.8
 8 -7 -5 2.6 0.6
 8 -7 -5 3 0.4
 -1 8 -5 4.1 1.1
 -7 -1 -5 3.4 0.9
 -1 8 -5 3 0.4
 -1 8 -5 8.8 3
 -1 8 -5 3.7 0.6
 7 1 5 3.1 0.6
 1 -8 5 3.3 0.5
 7 1 5 4.7 1
 7 1 5 5.4 1.1
 1 -8 5 4.2 1.2
 1 -8 5 3.3 0.6
 -8 7 5 3.7 0.4
 7 1 5 3.2 0.4
 7 -7 -5 4.5 0.8
 0 7 -5 5.4 0.6
 7 -7 -5 6 0.9
 0 7 -5 5.6 0.5
 7 -7 -5 4.5 0.6
 0 7 -5 5 0.6
 -7 0 -5 5.2 1
 7 -7 -5 5.3 1.9
 -7 0 -5 5.5 0.7
 -7 7 5 4.2 0.5
 7 0 5 4.8 0.6
 7 0 5 7.5 1.5
 0 -7 5 6.5 1.5
 7 0 5 5.9 0.9
 0 -7 5 10.3 3
 -7 7 5 5.4 0.5
 7 0 5 7.5 2.2
 0 -7 5 8.6 2.3
 0 -7 5 6.4 0.9
 0 -7 5 5.9 0.6
 -7 1 -5 39.9 2.7
 6 -7 -5 38.3 2.1
 1 6 -5 39.4 2
 1 6 -5 43.6 4.3
 1 6 -5 39.5 2.1
 -7 1 -5 42.8 3.4
 6 -7 -5 37.8 1.9
 1 6 -5 40.9 3.7
 -7 1 -5 35.2 2
 6 -7 -5 35 2.1
 1 6 -5 37.2 1.8
 -7 1 -5 39.4 5
 6 -7 -5 35.3 3.6
 1 6 -5 36.1 1.8
 -1 -6 5 37.9 3
 7 -1 5 40 3.1
 -1 -6 5 46.1 2.4
 7 -1 5 39.5 1.9
 7 -1 5 40 2.5
 7 -1 5 41.4 2.8
 -1 -6 5 40.4 3.8
 -6 7 5 33.7 1.7
 -6 7 5 39.3 3.6
 -1 -6 5 35.8 2.9
 -1 -6 5 40.8 3.6
 5 -7 -5 20 2.8
 2 5 -5 17.3 1.2
 2 5 -5 16.9 1
 -7 2 -5 19.8 2.8
 -7 2 -5 19.9 3.5
 2 5 -5 18.8 1.1
 2 5 -5 17.1 2.7
 2 5 -5 16.2 2.9
 5 -7 -5 17.9 1
 2 5 -5 20 1.4
 -7 2 -5 19.1 2.7
 5 -7 -5 25.2 2.8
 5 -7 -5 20.4 1.4
 5 -7 -5 17.3 1.3
 -7 2 -5 20.1 1.4
 -7 2 -5 20.9 1.9
 -2 -5 5 19.7 1.3
 -5 7 5 19.7 1
 -2 -5 5 18.9 1.1
 7 -2 5 20 1
 -2 -5 5 19.4 1.5
 7 -2 5 18.8 1.7
 -2 -5 5 20.1 1.8
 7 -2 5 17.8 1.8
 7 -2 5 20.8 1.8
 -2 -5 5 19.2 2.7
 -5 7 5 18.6 2.7
 -2 -5 5 24.5 2.7
 -5 7 5 20.2 1.8
 -5 7 5 20.7 1.2
 -7 3 -5 66.49 3.5
 3 4 -5 64.29 4.9
 -7 3 -5 68.29 3.2
 -7 3 -5 62.29 5.4
 -7 3 -5 64.29 4.7
 -7 3 -5 62.19 4
 4 -7 -5 66.89 4.9
 4 -7 -5 68.59 2.9
 3 4 -5 69.79 2.7
 4 -7 -5 68.99 3
 3 4 -5 73.99 3.6
 3 4 -5 67.59 3
 3 4 -5 71.69 2.9
 4 -7 -5 64.79 4.5
 3 4 -5 61.09 5.2
 4 -7 -5 69.79 2.7
 -7 3 -5 70.39 5
 -4 7 5 67.99 3
 -4 7 5 72.09 2.7
 7 -3 5 67.99 3.6
 7 -3 5 65.79 4.4
 -3 -4 5 71.29 4.8
 -4 7 5 64.39 4.9
 7 -3 5 69.29 2.7
 -4 7 5 66.29 3.7
 -3 -4 5 67.49 3.3
 7 -3 5 71.09 4.5
 -3 -4 5 68.09 2.9
 7 -3 5 64.79 3.4
 7 -3 5 65.29 4.4
 4 3 -5 9 1.5
 -7 4 -5 8.6 0.8
 -7 4 -5 8.2 1.1
 4 3 -5 9.2 2.4
 3 -7 -5 9.5 2.4
 4 3 -5 5.6 1.8
 4 3 -5 7.9 0.9
 -7 4 -5 13.5 2.8
 -7 4 -5 7.4 1.4
 3 -7 -5 8 0.8
 -7 4 -5 9.4 2.1
 3 -7 -5 11.9 2.5
 -7 4 -5 7 1
 3 -7 -5 8.2 0.6
 3 -7 -5 8.8 0.8
 4 3 -5 8.6 0.7
 4 3 -5 9.4 0.8
 -3 7 5 8 0.9
 7 -4 5 11.1 2.3
 -3 7 5 10.9 2.7
 -3 7 5 8.7 1.4
 7 -4 5 8.5 1.1
 7 -4 5 7.7 0.7
 -4 -3 5 8.3 0.9
 -3 7 5 7.9 0.7
 7 -4 5 8.2 1.2
 7 -4 5 7.2 1.8
 -4 -3 5 9.3 1.1
 7 -4 5 6.8 1.8
 -7 5 -5 82.19 5.7
 5 2 -5 87.79 4.1
 2 -7 -5 88.99 5.5
 -7 5 -5 88.79 3.9
 5 2 -5 86.29 3.3
 -7 5 -5 84.39 5.5
 -7 5 -5 87.89 3.4
 -7 5 -5 78.89 4.3
 -7 5 -5 83.29 5
 5 2 -5 71.89 5.3
 2 -7 -5 83.09 5.6
 -7 5 -5 84.69 3.8
 -7 5 -5 84.19 5.4
 2 -7 -5 86.79 3.4
 5 2 -5 90.39 3.6
 2 -7 -5 74.09 4
 -5 -2 5 83.29 3.6
 7 -5 5 81.89 5.2
 -2 7 5 86.29 5.9
 -2 7 5 86.79 3.4
 7 -5 5 87.49 3.2
 7 -5 5 75.09 5.1
 -5 -2 5 87.09 3.8
 -2 7 5 94.19 4.4
 7 -5 5 84.29 3.8
 -2 7 5 79.89 5
 -2 7 5 85.69 3.7
 7 -5 5 78.59 5.1
 -7 6 -5 29.4 2.3
 6 1 -5 30.6 1.7
 1 -7 -5 33 2.1
 -7 6 -5 34.5 3.4
 6 1 -5 31.9 2.2
 6 1 -5 34.6 2.8
 -7 6 -5 36.5 3.6
 1 -7 -5 32.4 1.5
 1 -7 -5 31.9 3.4
 -7 6 -5 32.9 3.8
 -7 6 -5 31.6 1.9
 6 1 -5 32.3 1.8
 6 1 -5 28.2 3
 6 1 -5 31.9 1.7
 -6 -1 5 31.6 2.2
 7 -6 5 32.4 3.2
 7 -6 5 36.1 1.6
 7 -6 5 29.7 3.2
 -1 7 5 39.1 3.9
 -1 7 5 32.4 1.7
 7 -6 5 31.5 3.1
 -1 7 5 32 3.1
 -6 -1 5 25.1 2.2
 -1 7 5 28.8 2.4
 -1 7 5 33.3 2.4
 7 0 -5 49 2.5
 7 0 -5 49.99 2.4
 0 -7 -5 47.2 2.1
 -7 7 -5 54.29 2.5
 -7 7 -5 50.39 3.3
 -7 7 -5 49.7 3.9
 -7 7 -5 56.89 4.4
 7 0 -5 51.19 3.2
 0 -7 -5 52.79 4.2
 7 0 -5 51.19 3.9
 0 -7 -5 49.7 2.7
 7 0 -5 50.49 2.1
 -7 7 -5 51.39 2.2
 7 -7 5 45.5 4.2
 0 7 5 53.09 2.2
 7 -7 5 50.89 2
 -7 0 5 54.49 2.5
 0 7 5 49.99 4
 0 7 5 56.09 2.7
 7 -7 5 51.89 3.7
 0 7 5 46.4 3.5
 -7 0 5 52.19 2.5
 -1 -7 -5 25.6 3
 -7 8 -5 24.2 2.5
 -7 8 -5 20.8 1.4
 8 -1 -5 22.8 1.9
 8 -1 -5 21 1
 -7 8 -5 21.5 2.5
 -7 8 -5 20.8 1
 8 -1 -5 22.5 1.3
 -1 -7 -5 20.4 1.5
 7 -8 5 22.1 1.2
 1 7 5 20.4 1.1
 -8 1 5 22.5 1.3
 -8 1 5 22.5 1.4
 1 7 5 23.9 1.5
 7 -8 5 19.9 1
 1 7 5 22.8 1.8
 7 -8 5 20.1 2
 9 -2 -5 4.5 0.8
 9 -2 -5 7.2 0.7
 -7 9 -5 4.5 1.3
 -7 9 -5 5 0.6
 -9 2 5 5.4 0.6
 -9 2 5 5.5 0.6
 2 7 5 6.6 0.8
 7 -9 5 3.4 0.7
 0 8 -5 0.2 1.2
 1 7 -5 2.4 0.4
 7 -8 -5 3.6 0.6
 7 -8 -5 2.4 0.4
 -8 1 -5 4.8 1.3
 7 -8 -5 6.5 1.9
 1 7 -5 3.7 0.4
 -7 8 5 3.5 0.4
 8 -1 5 5.9 1
 -7 8 5 2.4 0.4
 8 -1 5 5.1 1.2
 -1 -7 5 3.6 0.7
 8 -1 5 3 0.3
 8 -1 5 4.2 0.9
 -1 -7 5 4.6 1.1
 2 6 -5 12.1 0.8
 -8 2 -5 9.3 1
 6 -8 -5 10.6 1
 2 6 -5 11.5 0.7
 6 -8 -5 11.5 0.8
 2 6 -5 10.3 0.9
 2 6 -5 10.2 1
 6 -8 -5 11.7 1
 -6 8 5 12.5 0.9
 8 -2 5 12.3 0.7
 -2 -6 5 12.5 1.2
 -2 -6 5 12.2 0.8
 -2 -6 5 14.5 1.7
 8 -2 5 12.7 1.3
 -6 8 5 12.5 0.7
 8 -2 5 11.7 1.4
 8 -2 5 13.9 1.6
 3 5 -5 20 4.7
 -8 3 -5 18.2 1.9
 5 -8 -5 13.5 1.1
 -8 3 -5 14.1 1.1
 5 -8 -5 14 1.1
 3 5 -5 13.1 1.1
 3 5 -5 18.9 2.6
 3 5 -5 13.8 0.9
 3 5 -5 13 0.8
 5 -8 -5 14.6 0.9
 -8 3 -5 19.9 2.7
 5 -8 -5 15.1 2.8
 3 5 -5 14.5 1
 8 -3 5 15.3 0.8
 -5 8 5 14.8 1.1
 8 -3 5 15.6 1.5
 8 -3 5 18.3 1.6
 -3 -5 5 16.1 1.4
 -5 8 5 14.6 0.9
 -5 8 5 15.3 2.6
 8 -3 5 15.5 1.5
 -3 -5 5 15.1 0.9
 -8 4 -5 6.6 2
 -8 4 -5 4.7 0.8
 4 -8 -5 5.1 0.7
 4 4 -5 10.8 3.4
 4 4 -5 5.5 0.8
 4 -8 -5 9.7 2.3
 4 -8 -5 5.7 0.8
 4 4 -5 5.3 0.6
 4 4 -5 9.4 1.8
 4 -8 -5 5.5 0.5
 4 4 -5 7 0.7
 4 4 -5 4.4 0.5
 -4 -4 5 5.7 0.6
 8 -4 5 5.9 1.1
 8 -4 5 7.3 1.2
 -4 8 5 6.3 1.1
 8 -4 5 5.3 0.5
 -4 8 5 7.2 2.2
 -4 8 5 5.6 0.6
 -4 -4 5 4.5 0.8
 -4 8 5 4.2 0.6
 3 -8 -5 0.1 0.2
 3 -8 -5 0.2 0.3
 5 3 -5 0.4 0.3
 5 3 -5 -0.3 0.3
 3 -8 -5 -0.1 1.2
 -8 5 -5 0.6 0.7
 5 3 -5 0.9 1
 3 -8 -5 0.8 1.9
 5 3 -5 0.1 0.3
 -8 5 -5 0.2 0.4
 3 -8 -5 0.5 0.4
 -8 5 -5 -0.2 1.2
 5 3 -5 0.6 1
 -8 5 -5 0.3 0.5
 -8 5 -5 -0.4 1
 5 3 -5 0.2 0.4
 8 -5 5 0.6 0.9
 -5 -3 5 0.5 0.5
 8 -5 5 -0.1 1.2
 -3 8 5 -1.1 1.3
 -5 -3 5 0.1 0.3
 -3 8 5 0.6 0.5
 8 -5 5 0.4 0.5
 8 -5 5 0.4 1.4
 8 -5 5 0.3 0.6
 -3 8 5 0 0.6
 -3 8 5 0.3 0.3
 8 -5 5 0.1 0.2
 -8 6 -5 5.7 0.9
 -8 6 -5 1.4 1.4
 2 -8 -5 3.9 0.4
 6 2 -5 5.8 0.7
 6 2 -5 7.7 2.2
 2 -8 -5 8.9 2.2
 6 2 -5 4.2 0.5
 2 -8 -5 4.7 0.6
 6 2 -5 3.3 0.7
 2 -8 -5 4.6 0.6
 -8 6 -5 4.7 1
 8 -6 5 4.4 1.2
 8 -6 5 7 1.8
 8 -6 5 4.3 0.8
 8 -6 5 10.7 2.5
 8 -6 5 4.6 0.4
 -2 8 5 4.8 0.5
 -2 8 5 4.6 0.7
 -6 -2 5 4.6 0.6
 -2 8 5 6.6 1.1
 -6 -2 5 6.2 0.9
 7 1 -5 21.1 1.5
 1 -8 -5 21.8 1.1
 7 1 -5 26.1 2.3
 7 1 -5 20.3 1.2
 1 -8 -5 21.8 1
 -8 7 -5 25.8 2.6
 -8 7 -5 27 2.1
 -8 7 -5 28.5 3.4
 1 -8 -5 27.9 3.2
 8 -7 5 21 1
 -1 8 5 21.7 1.5
 -1 8 5 22.1 1.1
 -1 8 5 27.3 3.8
 -1 8 5 21.6 2
 -7 -1 5 22.4 1.3
 8 -7 5 26.2 2.2
 8 -7 5 29.7 2.9
 -7 -1 5 22 1.2
 -8 8 -5 4.4 2
 8 0 -5 2.5 1.2
 8 0 -5 1.1 0.4
 0 -8 -5 5.9 2
 8 0 -5 1.1 0.3
 -8 8 -5 0.8 1.2
 -8 8 -5 1.3 0.4
 8 -8 5 2.6 0.8
 0 8 5 1.3 0.8
 -8 0 5 1.6 0.4
 -8 0 5 1.2 0.4
 8 -8 5 1.8 0.3
 0 8 5 1.3 0.4
 2 7 -5 0.7 0.3
 7 -9 -5 0.4 0.4
 -2 -7 5 0.5 0.4
 -7 9 5 0.5 0.3
 9 -2 5 0.3 0.4
 3 6 -5 3.2 0.6
 3 6 -5 3.3 0.4
 6 -9 -5 3.3 0.5
 6 -9 -5 7.8 2.5
 -6 9 5 11 3.6
 -3 -6 5 3 0.6
 9 -3 5 3.5 0.7
 -6 9 5 4.5 0.6
 5 -9 -5 8.7 0.6
 4 5 -5 9.8 0.6
 5 -9 -5 8.8 0.8
 4 5 -5 9.6 0.9
 -4 -5 5 8.2 0.6
 9 -4 5 9 1
 9 -4 5 8.4 0.5
 -4 -5 5 8.5 0.9
 -5 9 5 16.7 3.7
 -5 9 5 8.1 0.8
 4 -9 -5 4 0.6
 4 -9 -5 3.6 0.4
 5 4 -5 4 0.5
 5 4 -5 2.5 0.6
 -4 9 5 11.5 3
 -5 -4 5 3.9 0.4
 9 -5 5 4.9 0.9
 -4 9 5 4.3 0.6
 9 -5 5 4.1 0.3
 -5 -4 5 4.3 0.7
 6 3 -5 3.9 0.6
 6 3 -5 5 0.5
 -9 6 -5 11.5 3.6
 3 -9 -5 4.3 0.6
 -3 9 5 3.1 0.6
 -6 -3 5 5 0.5
 -6 -3 5 4.6 0.6
 9 -6 5 4.6 0.7
 7 2 -5 5.2 0.5
 2 -9 -5 6.2 0.6
 -2 9 5 5.9 1
 -7 -2 5 3.6 0.6
 -2 9 5 5.8 0.8
 0 0 -6 181.48 7.2
 0 0 -6 193.08 7.1
 0 0 -6 177.08 7.1
 0 0 6 202.08 8
 0 0 6 183.48 7.4
 0 0 6 208.18 8.2
 0 0 6 202.68 8
 0 0 6 192.38 7.4
 0 0 6 205.88 7.2
 0 0 6 200.68 7.9
 0 0 6 197.58 7.1
 0 1 -6 172.48 6.7
 0 1 -6 177.08 7.2
 -1 0 -6 173.28 7.2
 1 -1 -6 164.58 6.3
 0 1 -6 168.38 6.9
 -1 0 -6 175.58 7.3
 1 -1 -6 173.98 7.4
 -1 0 -6 179.98 7.6
 1 -1 -6 159.18 6.8
 -1 1 6 177.98 7.4
 0 -1 6 180.78 7.5
 0 -1 6 169.58 7.3
 1 0 6 170.28 6.4
 -1 1 6 172.08 7.1
 0 -1 6 175.68 7.2
 0 -1 6 178.88 7.3
 1 0 6 178.78 7.2
 0 -1 6 173.88 7.3
 1 0 6 176.58 7.1
 -1 1 6 163.28 6.8
 0 -1 6 170.48 6.7
 0 -1 6 165.28 6.2
 1 0 6 172.58 7.3
 1 0 6 175.68 6.8
 1 0 6 173.98 7.5
 -1 1 6 152.08 6.3
 0 -1 6 171.98 6.7
 1 0 6 162.18 6.8
 -1 1 6 176.78 7.2
 1 0 6 170.48 7.1
 -1 1 6 171.28 6.8
 0 -1 6 176.08 6.7
 0 -1 6 159.08 6.2
 0 -1 6 178.18 7.1
 1 0 6 167.28 6.5
 -1 1 -6 68.19 3.3
 1 0 -6 70.69 3.7
 0 -1 -6 74.49 3.6
 0 -1 -6 70.59 3.7
 1 0 -6 72.69 3.8
 -1 1 -6 71.69 3.5
 -1 1 -6 71.09 3.8
 -1 1 -6 71.49 3.5
 -1 1 -6 72.29 3.7
 1 0 -6 67.99 3.2
 0 -1 -6 76.29 3.8
 1 0 -6 73.59 3.1
 -1 1 -6 69.59 3.6
 1 0 -6 73.79 3
 0 -1 -6 72.89 3
 1 0 -6 71.39 3
 -1 1 -6 73.19 2.9
 1 -1 6 66.29 2.9
 0 1 6 72.29 3.4
 0 1 6 73.59 3.5
 1 -1 6 67.69 3.3
 0 1 6 73.79 2.8
 1 -1 6 67.39 3.5
 -1 0 6 72.49 3.5
 -1 0 6 71.99 3.5
 1 -1 6 70.09 3.6
 -1 0 6 75.29 3.7
 -1 0 6 73.09 3.2
 1 -1 6 71.99 3.7
 -1 0 6 72.49 3
 0 1 6 71.29 3
 -1 0 6 71.59 3.7
 0 1 6 69.59 3.4
 1 -1 6 75.09 3.7
 -1 0 6 73.09 3.7
 1 -1 6 70.59 3.4
 1 -1 6 74.49 3.1
 1 -1 6 74.49 3
 0 1 6 74.19 3.6
 1 -1 6 74.29 3.7
 0 1 6 70.59 3.6
 1 -1 6 69.39 3.7
 1 -1 6 66.19 2.7
 1 -1 6 75.19 3.2
 -1 0 6 67.39 3.2
 -1 0 6 66.99 2.8
 -1 0 6 71.69 3
 1 -1 6 64.29 3
 -1 0 6 68.99 3.5
 0 1 6 72.79 3.3
 0 1 6 72.19 3.9
 0 1 6 68.39 2.8
 -1 0 6 72.79 3.2
 0 1 6 72.59 3.3
 0 1 6 71.79 3.1
 2 -1 -6 484.65 17.2
 3 -2 -6 165.98 6.5
 3 -2 -6 171.48 7.1
 -1 3 -6 173.88 6.5
 -2 -1 -6 185.48 7.7
 -1 3 -6 172.28 7.9
 -2 -1 -6 169.38 7.2
 3 -2 -6 167.48 6.3
 -1 3 -6 187.78 7.2
 -2 -1 -6 169.48 6.4
 3 -2 -6 188.68 6.9
 -1 3 -6 173.88 7.3
 -2 -1 -6 181.28 7.8
 -3 2 6 172.58 6.5
 -3 2 6 182.18 7.3
 1 -3 6 178.28 6.8
 2 1 6 185.38 7.2
 2 1 6 170.88 6.6
 1 -3 6 187.98 7.9
 1 -3 6 186.68 8
 2 1 6 175.88 6.9
 2 1 6 182.88 8.1
 2 1 6 192.18 8
 -3 2 6 181.98 7.4
 1 -3 6 191.28 8
 2 1 6 155.98 6.8
 1 -3 6 181.78 7.4
 1 -3 6 169.58 6.3
 -3 2 6 177.88 7.7
 2 1 6 165.08 6.4
 2 1 6 172.58 7.2
 1 -3 6 176.78 8
 -3 2 6 186.48 7.4
 2 -2 -6 32.3 1.6
 -2 0 -6 34.5 1.9
 2 -2 -6 34.4 2.6
 -2 0 -6 33.8 2.5
 -2 0 -6 34.7 2.2
 2 -2 -6 34.6 2.6
 2 -2 -6 35.6 1.3
 0 2 -6 36.3 1.8
 0 2 -6 36 2.2
 -2 0 -6 36 1.4
 2 -2 -6 34.4 1.6
 0 2 -6 34.7 1.7
 2 -2 -6 35 1.6
 -2 0 -6 29.7 1.6
 -2 0 -6 40.6 3.5
 0 2 -6 36.2 2.2
 -2 0 -6 35.4 2.1
 0 2 -6 34.3 1.6
 0 2 -6 31.7 1.4
 2 -2 -6 37.5 1.9
 0 2 -6 36.5 2
 0 2 -6 34.6 1.5
 0 2 -6 35 1.7
 2 0 6 35.7 2.2
 -2 2 6 33.3 1.9
 2 0 6 37 2.2
 0 -2 6 33.4 1.5
 0 -2 6 36.7 1.8
 -2 2 6 36.2 2
 2 0 6 35.5 2.1
 0 -2 6 36.4 2.6
 2 0 6 33.1 1.7
 -2 2 6 33.6 1.4
 2 0 6 35.9 2
 2 0 6 35.7 2.3
 0 -2 6 37.3 2.6
 2 0 6 31.8 1.5
 0 -2 6 34.9 2.2
 2 0 6 35.3 1.8
 2 0 6 30.6 1.7
 2 0 6 39.3 2.5
 -2 2 6 35.9 2.1
 -2 2 6 35.6 2.1
 2 0 6 37.3 2
 0 -2 6 35.7 2.3
 -2 2 6 37.8 2.1
 2 0 6 35.5 1.4
 2 0 6 36.1 2.4
 0 -2 6 35.8 1.3
 0 -2 6 37.7 1.8
 2 0 6 35.6 2.6
 0 -2 6 38.2 2.5
 -2 2 6 34.4 1.7
 0 -2 6 35.5 2.4
 -2 2 6 35 2.5
 -2 2 6 35.6 1.5
 0 -2 6 34.7 1.8
 -2 2 6 32.6 2
 2 0 6 33.1 1.7
 0 -2 6 33.3 1.4
 -2 1 -6 503.35 18.3
 1 1 -6 496.05 18.3
 1 -2 -6 536.85 18.9
 -1 -1 6 525.95 18.4
 0 -2 -6 31.9 2.3
 0 -2 -6 30.3 1.6
 -2 2 -6 31.6 1.5
 -2 2 -6 32.1 2.3
 2 0 -6 33.2 2.3
 -2 2 -6 34.2 2.4
 -2 2 -6 33.6 2.4
 2 0 -6 31.6 1.9
 0 -2 -6 33.2 2.1
 -2 2 -6 29.2 1.2
 -2 2 -6 31.2 1.9
 2 0 -6 33.9 2.3
 -2 2 -6 33.9 2
 2 0 -6 31.2 1.4
 0 -2 -6 32 2.4
 0 -2 -6 33.8 1.7
 -2 2 -6 31.2 1.3
 2 0 -6 31.8 2.3
 -2 2 -6 30.9 2.1
 2 -2 6 32.3 2.3
 0 2 6 30.8 1.9
 2 -2 6 33.2 1.8
 2 -2 6 31.6 1.6
 -2 0 6 30.9 1.8
 -2 0 6 35.7 2.3
 -2 0 6 31.5 2.2
 -2 0 6 31.3 2.3
 -2 0 6 31.8 1.8
 0 2 6 31.7 1.5
 2 -2 6 30.8 1.5
 0 2 6 36.9 2.4
 -2 0 6 28.9 1.8
 0 2 6 31.6 1.9
 -2 0 6 33.4 1.8
 0 2 6 32.5 1.6
 -2 0 6 27.9 1.4
 0 2 6 29.1 1.3
 2 -2 6 30.7 1.3
 -2 0 6 30.2 2
 2 -2 6 33.1 2.3
 0 2 6 31.6 1.4
 2 -2 6 32.4 1.7
 2 -2 6 34 2.5
 -2 0 6 31.1 1.5
 0 2 6 32.6 1.9
 2 -2 6 32.9 2
 2 -2 6 34 2.3
 2 -2 6 30.4 2.1
 -2 0 6 32.5 1.9
 0 2 6 32.2 1.8
 0 2 6 31.2 2.5
 2 -2 6 32.1 2.1
 -3 1 6 534.95 19.9
 -2 -2 -6 236.48 9.7
 -2 4 -6 225.28 8.9
 4 -2 -6 226.58 9.8
 4 -2 -6 215.28 8.2
 4 -2 -6 217.38 8.7
 -2 4 -6 216.18 9.3
 -2 4 -6 224.28 9
 -2 4 -6 195.88 9.2
 4 -2 -6 231.38 9.7
 -2 -2 -6 200.18 8.7
 4 -2 -6 207.68 9.1
 2 2 6 234.18 9.9
 2 -4 6 236.78 9.7
 2 2 6 220.58 8.3
 2 -4 6 234.48 9.8
 -4 2 6 229.48 9.1
 -4 2 6 218.68 8.9
 2 2 6 232.98 10.1
 2 -4 6 229.58 10.1
 -4 2 6 215.78 8.2
 2 -4 6 221.78 9.7
 2 2 6 221.58 8.5
 2 -4 6 222.48 9.3
 2 -4 6 233.78 10.1
 2 2 6 234.38 8.8
 -4 2 6 209.28 9.1
 -3 -2 -6 111.69 5.8
 5 -3 -6 103.39 4.7
 -3 -2 -6 114.49 4.4
 -2 5 -6 109.49 4.1
 5 -3 -6 108.29 6
 -3 -2 -6 113.19 5
 5 -3 -6 113.39 4.5
 -2 5 -6 110.79 5.5
 5 -3 -6 109.89 5.9
 -3 -2 -6 108.39 5.4
 -2 5 -6 108.59 5.8
 -2 5 -6 111.69 4.3
 5 -3 -6 106.69 4.2
 -2 5 -6 114.09 4.2
 -2 5 -6 106.09 5.4
 5 -3 -6 109.39 5.1
 5 -3 -6 112.59 4.6
 -5 3 6 113.09 4.3
 2 -5 6 111.89 6.2
 3 2 6 111.19 5
 -5 3 6 110.59 5.3
 2 -5 6 123.09 5.7
 3 2 6 111.29 4.8
 2 -5 6 109.69 4.3
 2 -5 6 114.59 4.8
 3 2 6 109.19 6
 -5 3 6 105.29 5.5
 -5 3 6 110.09 5
 3 2 6 109.69 6.1
 3 2 6 113.89 4.6
 2 -5 6 107.79 5.7
 2 -5 6 118.99 6.5
 2 -5 6 113.29 6.4
 3 2 6 107.99 4.3
 3 2 6 107.39 4.5
 3 2 6 112.19 4.8
 2 -5 6 113.19 6
 2 -5 6 109.89 4.3
 2 -5 6 111.59 4.1
 -1 4 -6 2.3 0.4
 -1 4 -6 2.6 0.3
 4 -3 -6 3.7 0.6
 -3 -1 -6 2.7 0.7
 4 -3 -6 2.6 0.4
 -1 4 -6 3.2 1.1
 -3 -1 -6 2.9 1.2
 4 -3 -6 1.4 1
 4 -3 -6 2.9 1.1
 -1 4 -6 4.3 0.9
 -3 -1 -6 3.9 1.3
 -3 -1 -6 2.9 0.5
 -1 4 -6 2.5 0.5
 -1 4 -6 4.8 0.8
 4 -3 -6 2.5 0.5
 -4 3 6 3.7 1.2
 -4 3 6 3.6 1
 3 1 6 3.6 0.7
 1 -4 6 1.9 1.1
 3 1 6 4.2 0.9
 1 -4 6 2.1 1.1
 1 -4 6 2.7 0.4
 1 -4 6 2.5 1
 3 1 6 2.7 0.6
 3 1 6 2.2 0.4
 3 1 6 3.1 0.5
 1 -4 6 3.7 1.5
 1 -4 6 2.4 1.3
 1 -4 6 4 1.1
 1 -4 6 3.7 0.4
 3 1 6 3.7 1.3
 3 1 6 2.8 0.7
 3 1 6 3.3 1.3
 3 1 6 3.1 0.7
 -4 3 6 2.5 0.4
 -3 0 -6 326.47 12.7
 -3 0 -6 338.57 14.2
 3 0 6 331.77 12.8
 0 -3 6 335.77 13.5
 3 0 6 317.77 12.5
 0 -3 6 329.97 13.2
 3 0 6 299.87 11.9
 0 -3 6 327.47 12.4
 -3 3 6 328.07 13.3
 0 -3 6 330.87 13.4
 -3 1 -6 177.08 8.3
 -3 1 -6 169.98 7.2
 1 2 -6 181.28 7.1
 1 2 -6 183.08 7.3
 1 2 -6 174.68 6.9
 -3 1 -6 155.28 8.4
 -3 1 -6 162.68 6.9
 1 2 -6 180.18 6.8
 1 2 -6 182.38 7.7
 2 -3 -6 180.48 8.1
 2 -3 -6 188.78 8.1
 2 -3 -6 165.98 6.9
 -3 1 -6 183.98 8
 -3 1 -6 171.28 6.3
 3 -1 6 174.78 7.6
 -1 -2 6 165.78 6.5
 3 -1 6 188.78 7.8
 -1 -2 6 179.88 7.9
 -2 3 6 175.98 8
 3 -1 6 191.48 7.6
 3 -1 6 186.48 6.8
 3 -1 6 178.88 7.5
 3 -1 6 180.38 7.8
 -1 -2 6 165.58 6.8
 -2 3 6 165.58 7.2
 -2 3 6 169.58 6.6
 3 -1 6 190.68 7.7
 -1 -2 6 167.28 7.4
 3 -1 6 164.48 6.4
 -2 3 6 193.38 7.2
 -1 -2 6 176.48 7.4
 -2 3 6 171.48 6.4
 -1 -2 6 179.98 7.8
 3 -1 6 176.48 7.2
 -1 -2 6 158.78 6.3
 -1 -2 6 186.28 8.1
 1 -3 -6 481.75 18.1
 3 0 -6 300.67 11.2
 -3 3 -6 297.47 12
 0 -3 -6 315.07 12.6
 3 0 -6 298.17 12.1
 -3 3 -6 315.37 12.4
 3 -3 6 329.37 14.8
 0 3 6 313.07 13
 3 -3 6 289.87 12.1
 -3 0 6 319.57 12.3
 3 -3 6 285.87 11.3
 3 -3 6 323.47 12.4
 0 3 6 304.27 11.1
 -3 0 6 300.87 11.2
 3 -3 6 318.87 12.6
 -3 4 -6 323.87 14.2
 -1 -3 -6 313.77 12.8
 -3 4 -6 332.17 12.8
 4 -1 -6 326.37 13
 -3 4 -6 306.67 13.2
 -3 4 -6 322.47 12.8
 1 3 6 306.27 11.7
 1 3 6 314.77 12.3
 1 3 6 326.17 13.7
 3 -4 6 349.17 13.8
 -4 1 6 332.17 12.6
 3 -4 6 308.27 13.3
 3 -4 6 312.17 13.1
 1 3 6 321.27 13.4
 3 -4 6 320.97 13
 -3 5 -6 109.19 6
 -3 5 -6 119.99 4.6
 5 -2 -6 125.89 4.6
 -2 -3 -6 119.99 6.4
 -3 5 -6 123.59 5.4
 5 -2 -6 119.39 6.1
 -3 5 -6 119.69 4.4
 5 -2 -6 122.49 4.9
 -3 5 -6 117.79 6.1
 -2 -3 -6 126.29 5.3
 -2 -3 -6 119.79 5.4
 5 -2 -6 119.29 5.4
 5 -2 -6 112.09 5.8
 -3 5 -6 118.69 5.7
 -3 5 -6 116.39 5.7
 5 -2 -6 118.69 4.8
 -2 -3 -6 125.69 4.7
 -2 -3 -6 116.19 5.5
 2 3 6 120.29 4.9
 2 3 6 120.69 4.8
 -5 2 6 118.69 4.7
 2 3 6 119.89 6.6
 -5 2 6 117.69 5.6
 2 3 6 121.09 4.6
 3 -5 6 116.29 6.2
 3 -5 6 116.09 5
 2 3 6 118.69 4.9
 2 3 6 118.19 5.2
 3 -5 6 122.09 6.7
 2 3 6 123.49 6.6
 3 -5 6 119.59 4.4
 -5 2 6 117.89 5.4
 3 -5 6 121.49 6.4
 3 -5 6 111.49 4.8
 3 -5 6 118.79 6.3
 -5 2 6 124.69 5
 2 3 6 121.49 5.2
 3 -5 6 121.89 6.1
 3 -5 6 113.19 6.5
 -5 2 6 128.99 5.4
 -3 6 -6 100.69 5.1
 -3 6 -6 92.49 5.5
 6 -3 -6 92.99 4.1
 6 -3 -6 89.39 4.7
 6 -3 -6 90.29 5.3
 -3 6 -6 90.09 3.5
 -3 -3 -6 90.09 4.5
 6 -3 -6 90.99 4.3
 -3 -3 -6 98.69 3.8
 6 -3 -6 92.19 4
 -3 -3 -6 96.09 4.5
 -3 6 -6 94.49 4.8
 -3 6 -6 78.29 5.5
 -3 6 -6 92.59 3.7
 -3 6 -6 92.99 3.7
 -3 6 -6 92.69 5.3
 -3 -3 -6 91.09 4.6
 -3 -3 -6 94.39 5.5
 6 -3 -6 95.19 3.7
 3 -6 6 97.49 4.3
 3 3 6 95.39 4.1
 3 3 6 87.39 4.4
 3 -6 6 86.39 5.4
 3 3 6 88.39 3.8
 3 -6 6 93.99 3.5
 3 -6 6 91.79 5.2
 3 3 6 97.09 5.8
 3 3 6 92.39 5.5
 3 -6 6 86.39 5.8
 -6 3 6 95.29 4.5
 3 -6 6 90.19 5.6
 3 3 6 91.59 3.7
 3 -6 6 83.39 5.2
 -6 3 6 98.39 4.2
 3 -6 6 92.39 5.9
 3 3 6 86.09 4.1
 -6 3 6 94.89 3.8
 3 3 6 87.99 4.2
 3 -6 6 94.89 3.7
 -6 3 6 93.49 4.8
 7 -4 -6 23.3 2.2
 -3 7 -6 23.1 1.3
 7 -4 -6 24.5 1.3
 -3 7 -6 21.5 2.3
 -4 -3 -6 22.6 2
 7 -4 -6 23.5 1.7
 -3 7 -6 22.2 2.8
 -4 -3 -6 22.3 2.1
 -4 -3 -6 23.5 1.3
 -3 7 -6 20 2.3
 -3 7 -6 22.8 1.4
 -3 7 -6 24.5 1.2
 -3 7 -6 29.1 3.2
 7 -4 -6 23.8 1.6
 -7 4 6 23.3 2
 4 3 6 22.2 1.6
 3 -7 6 21.6 1.2
 3 -7 6 21.3 3
 3 -7 6 25 2.6
 4 3 6 22.5 1.9
 4 3 6 23.3 1.4
 3 -7 6 22.1 2.5
 4 3 6 20.7 1.7
 3 -7 6 21.5 1.4
 4 3 6 23.8 1.3
 4 3 6 21.5 2.8
 3 -7 6 24.4 2.8
 -7 4 6 22.7 1.3
 3 -7 6 23.9 3
 6 -4 -6 15.6 1.3
 -4 -2 -6 15.6 2
 -2 6 -6 15.4 1
 6 -4 -6 15.8 1.3
 6 -4 -6 16 1.3
 -4 -2 -6 17 1.9
 -4 -2 -6 13.2 1.6
 -2 6 -6 17.2 2.2
 6 -4 -6 15.8 1
 -4 -2 -6 16.1 1.9
 6 -4 -6 17.1 2.4
 -2 6 -6 15.7 1.9
 6 -4 -6 13.2 1.8
 -2 6 -6 14.8 1
 -4 -2 -6 14.9 1.1
 -2 6 -6 16.2 1.1
 2 -6 6 13.1 2
 4 2 6 14.9 1.6
 4 2 6 14.5 1.4
 2 -6 6 19.3 2.7
 -6 4 6 15.2 1
 2 -6 6 16 1.9
 2 -6 6 15.3 1.1
 2 -6 6 17.8 2.7
 4 2 6 17.1 2.1
 2 -6 6 15.2 1
 2 -6 6 15.4 0.9
 4 2 6 15.4 1.4
 4 2 6 15 1.3
 4 2 6 15.2 1
 4 2 6 17.8 2.4
 2 -6 6 15.4 2
 2 -6 6 13 2.3
 -6 4 6 15.1 1.8
 -6 4 6 14.7 1.6
 -4 -1 -6 82.89 3.6
 -4 -1 -6 81.89 6
 5 -4 -6 82.09 3.7
 -4 -1 -6 80.69 4.6
 5 -4 -6 84.09 5.4
 -1 5 -6 84.49 3.3
 -1 5 -6 84.09 4.5
 -4 -1 -6 87.89 4.2
 -4 -1 -6 84.09 4.8
 -1 5 -6 79.89 5.2
 -1 5 -6 87.39 3.4
 5 -4 -6 85.99 3.3
 5 -4 -6 79.09 3.6
 5 -4 -6 85.79 5
 -1 5 -6 83.69 4.9
 5 -4 -6 85.59 3.6
 -1 5 -6 89.79 3.3
 4 1 6 84.59 3.8
 -5 4 6 84.09 3.4
 4 1 6 84.39 4.9
 4 1 6 94.69 4.9
 1 -5 6 81.49 4.9
 1 -5 6 87.79 5.5
 1 -5 6 84.79 5.3
 1 -5 6 86.89 3.5
 1 -5 6 83.69 4.5
 4 1 6 81.29 3.4
 -5 4 6 87.59 4.4
 1 -5 6 92.19 4.6
 1 -5 6 88.79 3.4
 1 -5 6 86.39 5.5
 1 -5 6 84.79 3.3
 -5 4 6 74.79 4.8
 4 -4 -6 11.9 0.9
 0 4 -6 12.9 1.4
 0 4 -6 13.2 0.7
 4 -4 -6 12.3 0.8
 0 4 -6 11.8 0.8
 4 -4 -6 10.2 0.9
 0 4 -6 13.6 1.6
 4 -4 -6 14.7 2.5
 -4 0 -6 11.9 0.8
 4 -4 -6 12.4 0.7
 -4 0 -6 11.9 2.3
 0 4 -6 12.8 0.9
 -4 0 -6 12.8 1
 0 4 -6 13.1 0.8
 -4 0 -6 13 1.9
 -4 0 -6 12.4 1.3
 4 -4 -6 14.6 2.6
 0 4 -6 13.2 1.9
 4 0 6 11.9 1.7
 4 0 6 13 1.4
 0 -4 6 14.3 1.9
 4 0 6 11.8 1.2
 4 0 6 13.3 0.8
 4 0 6 11.5 1.6
 -4 4 6 10.9 1.7
 0 -4 6 12.8 0.9
 0 -4 6 11.6 2
 4 0 6 11 1.3
 0 -4 6 13.3 1.4
 0 -4 6 11.8 1.8
 0 -4 6 12 1.4
 -4 4 6 11.1 1.2
 -4 4 6 13.7 2.1
 0 -4 6 11.1 1.9
 0 -4 6 13.1 0.8
 4 0 6 12.5 1.2
 -4 4 6 11.3 0.7
 0 -4 6 12.3 0.7
 3 -4 -6 3 1.3
 1 3 -6 2.8 0.5
 1 3 -6 2.6 0.4
 -4 1 -6 3.7 1.4
 -4 1 -6 2.6 0.4
 1 3 -6 2.6 1.1
 3 -4 -6 2.5 0.7
 -4 1 -6 3.5 0.6
 1 3 -6 2 0.5
 -4 1 -6 3.9 1.2
 3 -4 -6 2.9 0.4
 -4 1 -6 3 0.8
 3 -4 -6 2.8 1.2
 1 3 -6 4.1 0.8
 4 -1 6 3.8 1.2
 -1 -3 6 3.5 0.6
 4 -1 6 3.8 0.4
 -1 -3 6 2.9 1.2
 -3 4 6 2.5 0.9
 4 -1 6 2.4 1.1
 4 -1 6 2.7 0.7
 4 -1 6 3.3 1.2
 -3 4 6 3.4 0.9
 -3 4 6 2.6 0.5
 4 -1 6 3.2 1.1
 -1 -3 6 3.1 1.2
 -3 4 6 2.7 0.4
 -1 -3 6 2.3 1
 -3 4 6 2.5 1.1
 -1 -3 6 2.6 1.3
 4 -1 6 4.1 1.2
 4 -1 6 2.9 1.1
 4 -1 6 2.2 0.6
 -1 -3 6 2.8 0.4
 -1 -3 6 2.3 0.5
 -1 -3 6 3.4 1
 2 2 -6 215.98 10.1
 2 -4 -6 239.48 10.3
 -4 2 -6 231.98 8.4
 -4 2 -6 206.98 9.4
 2 2 -6 228.18 9
 -4 2 -6 215.98 10.5
 2 -4 -6 230.18 8.5
 -4 2 -6 220.08 11
 -4 2 -6 225.28 8.2
 -4 2 -6 262.47 12.9
 2 2 -6 239.78 8.3
 2 -4 -6 227.28 10.2
 -4 2 -6 240.28 10.2
 2 2 -6 228.08 9.9
 2 2 -6 219.68 8.3
 4 -2 6 235.98 9
 -2 -2 6 222.18 8.7
 4 -2 6 231.08 8.2
 -2 4 6 227.18 9
 -2 -2 6 223.68 8.5
 -2 -2 6 234.88 10
 -2 4 6 229.68 10.2
 -2 -2 6 219.38 9.1
 4 -2 6 225.98 8.7
 -2 4 6 211.48 9.3
 4 -2 6 233.98 9.4
 -2 -2 6 232.78 10
 4 -2 6 227.08 9.7
 4 -2 6 227.78 9.9
 -2 -2 6 225.18 9.6
 -2 -2 6 223.18 9.1
 4 -2 6 225.58 9.7
 4 -2 6 237.28 9.7
 4 -2 6 204.78 8.9
 -4 3 -6 308.67 12.9
 -4 3 -6 314.77 13.4
 -4 3 -6 338.07 13.5
 -4 3 -6 312.27 13.1
 3 1 -6 304.87 13
 1 -4 -6 317.47 13.3
 -4 3 -6 307.67 11.7
 4 -3 6 327.47 13
 -1 4 6 316.17 12.1
 4 -3 6 329.97 13.4
 -1 4 6 324.77 13.7
 -3 -1 6 320.67 12.7
 -1 4 6 311.17 13
 4 -3 6 296.37 12.6
 -3 -1 6 326.47 13
 -3 -1 6 313.27 12.8
 -4 4 -6 36.9 1.8
 4 0 -6 38.7 3
 -4 4 -6 41 2.9
 0 -4 -6 39 1.6
 -4 4 -6 34 2.4
 -4 4 -6 37.2 3.1
 0 -4 -6 35.6 3.1
 4 0 -6 35.6 1.9
 4 0 -6 34.8 2.4
 4 0 -6 37 1.6
 0 -4 -6 36.3 2
 -4 4 -6 39.1 1.7
 4 0 -6 39 1.8
 -4 4 -6 36.7 2.7
 0 -4 -6 32.2 2.8
 -4 4 -6 38.1 1.6
 -4 4 -6 40.1 2.8
 0 -4 -6 37.9 2.1
 -4 4 -6 35.2 2.8
 4 -4 6 38.4 3
 4 -4 6 36.6 1.9
 4 -4 6 39.1 3.2
 4 -4 6 38.2 3
 4 -4 6 38.5 2.9
 4 -4 6 37.3 1.5
 -4 0 6 34.9 2.7
 0 4 6 33.8 1.8
 4 -4 6 37.3 3
 0 4 6 35.2 3.2
 0 4 6 35.2 2.1
 0 4 6 37.5 1.7
 0 4 6 36.9 1.6
 -4 0 6 34.5 2.1
 4 -4 6 36.6 2.7
 -4 0 6 36.8 1.9
 0 4 6 38.7 2.3
 -4 0 6 33.8 2.4
 4 -4 6 36 1.9
 0 4 6 35.3 3
 4 -4 6 34.4 1.9
 0 4 6 35.1 1.8
 -4 0 6 36 1.9
 -4 5 -6 123.29 6.1
 5 -1 -6 131.19 5.2
 -4 5 -6 129.19 6.5
 -4 5 -6 127.89 5.1
 -1 -4 -6 130.09 7
 -1 -4 -6 134.79 5.6
 -4 5 -6 132.39 6.9
 -4 5 -6 133.99 6.3
 -4 5 -6 136.39 5.9
 5 -1 -6 125.89 6.6
 5 -1 -6 128.29 5.3
 5 -1 -6 135.49 6.2
 -1 -4 -6 126.69 5.5
 -4 5 -6 132.99 4.9
 5 -1 -6 128.99 6
 -4 5 -6 129.99 6.5
 -4 5 -6 128.09 5.1
 -1 -4 -6 123.09 6.1
 5 -1 -6 134.19 5
 1 4 6 132.49 5
 -5 1 6 135.99 5.4
 -5 1 6 124.29 6
 4 -5 6 139.99 7
 1 4 6 128.19 5.3
 1 4 6 130.59 5.7
 -5 1 6 137.89 5.2
 4 -5 6 135.69 6.8
 4 -5 6 134.99 7.3
 4 -5 6 122.79 5.2
 1 4 6 120.39 7.4
 4 -5 6 128.49 5.3
 4 -5 6 125.19 6.5
 4 -5 6 130.59 8.5
 1 4 6 133.69 7.6
 1 4 6 139.59 5.1
 4 -5 6 124.29 6.8
 -4 6 -6 45.1 2.1
 -4 6 -6 41.8 4.3
 -4 6 -6 45.8 3.5
 -4 6 -6 45.4 3.4
 -4 6 -6 48.8 3
 -2 -4 -6 43.7 2.6
 -4 6 -6 40.4 3.5
 -2 -4 -6 45.6 2.7
 -4 6 -6 46.9 3.6
 6 -2 -6 44.8 2.8
 6 -2 -6 46.5 2.1
 6 -2 -6 47.3 2.5
 -2 -4 -6 49.99 2.1
 6 -2 -6 41.2 3.2
 6 -2 -6 47.7 2.3
 -2 -4 -6 43.5 3.8
 -4 6 -6 46.8 2.2
 2 4 6 48.1 4
 2 4 6 46.6 2.7
 2 4 6 44.2 2.4
 4 -6 6 40.9 3.9
 4 -6 6 45.6 3.7
 4 -6 6 43.8 2.4
 2 4 6 45.7 2.1
 2 4 6 41.7 2.4
 2 4 6 43.1 3.7
 -6 2 6 47.6 2.2
 4 -6 6 45.8 1.8
 -6 2 6 44.3 2.4
 -6 2 6 45.2 2.8
 4 -6 6 40.4 3.4
 2 4 6 45.6 2.1
 4 -6 6 45.3 3.7
 4 -6 6 48.3 4
 4 -6 6 49.99 3.7
 -4 7 -6 32.3 3.3
 7 -3 -6 24.9 2.1
 -3 -4 -6 26.6 2
 -4 7 -6 24.2 2.8
 -4 7 -6 30 1.6
 -3 -4 -6 27.9 1.5
 -4 7 -6 26.8 2.5
 7 -3 -6 28.4 1.5
 -3 -4 -6 30.4 2.3
 7 -3 -6 26.8 1.7
 -3 -4 -6 35.4 4.6
 -4 7 -6 29.8 1.4
 7 -3 -6 28.2 2.3
 7 -3 -6 28.4 1.9
 -4 7 -6 28.9 1.6
 -4 7 -6 32.3 2.9
 -7 3 6 29.9 2.3
 4 -7 6 26.9 1.5
 4 -7 6 29.1 3.2
 4 -7 6 28.1 3.2
 3 4 6 28.1 2.1
 3 4 6 27 3.2
 4 -7 6 26.3 3
 -7 3 6 31.3 1.9
 4 -7 6 32.6 2.8
 4 -7 6 26.7 2.7
 -7 3 6 28 1.5
 3 4 6 29.1 1.9
 4 -7 6 27.9 2.9
 4 -7 6 30.5 1.3
 3 4 6 29.4 1.5
 3 4 6 28.5 2
 3 4 6 27.1 1.4
 -4 8 -6 0.1 0.3
 -4 -4 -6 0.5 0.7
 -4 8 -6 0.2 0.4
 -4 -4 -6 0 0.4
 -4 8 -6 -0.2 1.3
 8 -4 -6 0 0.7
 -4 8 -6 0.8 0.9
 8 -4 -6 0 0.3
 -4 8 -6 -0.2 0.9
 -4 -4 -6 0 0.3
 8 -4 -6 0.1 0.4
 8 -4 -6 -0.2 0.4
 -4 8 -6 0.2 0.4
 -8 4 6 0.1 0.3
 4 -8 6 0.3 0.9
 4 4 6 0.8 1.4
 4 -8 6 -0.3 0.4
 4 -8 6 -0.5 1
 4 -8 6 0 0.3
 4 4 6 0 0.3
 4 4 6 0.1 0.3
 4 4 6 -0.1 0.5
 -8 4 6 -0.2 0.4
 -8 4 6 0.3 0.7
 4 -8 6 1 1.5
 -4 9 -6 8.5 2.2
 -4 9 -6 11.1 0.8
 -5 -4 -6 11.6 0.9
 9 -5 -6 9.7 0.8
 9 -5 -6 11.5 0.8
 4 -9 6 10.9 1.4
 -9 5 6 11.7 1
 -9 5 6 8.8 0.6
 4 -9 6 8.1 0.6
 4 -9 6 8.9 0.8
 -3 8 -6 17.6 1.1
 -3 8 -6 16.4 1.1
 -5 -3 -6 19.6 1.7
 8 -5 -6 18.7 1.5
 -3 8 -6 18 0.9
 8 -5 -6 16.5 1.3
 -3 8 -6 21 2.4
 -3 8 -6 14.6 1.9
 8 -5 -6 18.7 1.1
 8 -5 -6 18.8 1.3
 5 3 6 19.3 1.3
 3 -8 6 21.4 2.7
 -8 5 6 18.8 1.4
 5 3 6 18.4 1
 3 -8 6 16.2 2
 3 -8 6 19.1 1.3
 -8 5 6 18.4 1.7
 -8 5 6 18 1
 3 -8 6 18 1
 -2 7 -6 58.29 6
 -5 -2 -6 57.49 3.3
 7 -5 -6 57.79 2.8
 7 -5 -6 59.59 4.4
 7 -5 -6 55.99 2.5
 -5 -2 -6 55.79 2.6
 7 -5 -6 52.89 2.8
 -2 7 -6 59.09 2.3
 -2 7 -6 51.49 3.9
 -2 7 -6 56.49 2.5
 -2 7 -6 58.89 2.5
 -5 -2 -6 49.8 4.1
 7 -5 -6 53.09 2.8
 -7 5 6 57.79 3.3
 -7 5 6 58.19 3.3
 2 -7 6 59.09 4
 2 -7 6 62.09 3
 2 -7 6 52.99 4.6
 5 2 6 57.99 3.3
 2 -7 6 61.89 2.6
 2 -7 6 57.89 3.8
 5 2 6 53.89 3.1
 -7 5 6 58.89 2.6
 5 2 6 57.19 4.2
 2 -7 6 53.09 4.4
 6 -5 -6 48.3 2.4
 -1 6 -6 49.9 2.1
 -1 6 -6 41.6 3.3
 -1 6 -6 47.8 2
 -5 -1 -6 49 2.3
 -1 6 -6 48 4.2
 6 -5 -6 49.8 2.1
 -5 -1 -6 52.59 3.1
 -5 -1 -6 46.7 3.5
 6 -5 -6 45.6 2.5
 -1 6 -6 47.6 2.2
 6 -5 -6 46.6 3.4
 -1 6 -6 43.8 5.2
 6 -5 -6 48.3 2.5
 6 -5 -6 50.39 4.2
 1 -6 6 50.39 2.2
 -6 5 6 47.2 3.4
 5 1 6 45.3 3.6
 1 -6 6 45.2 2.4
 -6 5 6 45.2 3.7
 -6 5 6 47.5 3
 1 -6 6 49.3 4.2
 1 -6 6 48.3 4.3
 -6 5 6 45.7 2.1
 5 1 6 49.1 2.9
 1 -6 6 44.2 4
 5 1 6 49 3.1
 5 1 6 47.7 2.5
 5 1 6 47.1 2.1
 1 -6 6 47.9 3.6
 1 -6 6 47.9 2.1
 1 -6 6 50.19 3.4
 -5 0 -6 406.36 16.7
 5 -5 -6 385.06 15
 0 5 -6 398.46 17.5
 5 -5 -6 420.06 17.5
 0 5 -6 390.26 16.3
 -5 0 -6 379.56 18.3
 -5 5 6 413.46 15.6
 0 -5 6 397.66 16.5
 0 -5 6 431.26 15.9
 0 -5 6 424.96 17.5
 5 0 6 421.46 16.6
 0 -5 6 423.36 17.3
 0 -5 6 408.46 17.1
 -5 1 -6 85.89 3.3
 -5 1 -6 73.99 6.2
 -5 1 -6 82.79 4.1
 4 -5 -6 85.09 3.4
 1 4 -6 84.99 5.6
 1 4 -6 86.49 3.7
 -5 1 -6 78.79 5.8
 4 -5 -6 89.49 3.5
 4 -5 -6 86.79 3.2
 1 4 -6 77.49 3.5
 4 -5 -6 82.59 5.4
 -5 1 -6 82.59 5.8
 4 -5 -6 78.59 5.1
 1 4 -6 86.49 3.3
 1 4 -6 84.19 3.3
 1 4 -6 83.19 5.4
 -5 1 -6 88.69 5.3
 -5 1 -6 84.59 3.7
 5 -1 6 89.09 4.8
 5 -1 6 82.49 4.6
 5 -1 6 90.49 4.1
 -1 -4 6 81.89 4.8
 -4 5 6 89.59 4.4
 -4 5 6 88.59 3.7
 5 -1 6 78.99 4.6
 -1 -4 6 89.49 3.4
 -1 -4 6 85.89 3.4
 5 -1 6 89.29 3.4
 -4 5 6 83.99 3.3
 5 -1 6 84.19 4.4
 -1 -4 6 97.59 6.7
 5 -1 6 89.29 4
 -4 5 6 82.79 4.1
 5 -1 6 79.59 4.3
 -1 -4 6 88.29 3.7
 -1 -4 6 77.29 4.7
 -1 -4 6 92.29 7
 2 3 -6 116.39 4.4
 2 3 -6 119.39 5
 3 -5 -6 110.29 4.9
 -5 2 -6 112.39 4.6
 -5 2 -6 114.19 4.3
 2 3 -6 115.09 4.5
 -5 2 -6 113.09 4.5
 3 -5 -6 108.89 6.4
 -5 2 -6 110.29 6.3
 2 3 -6 114.89 4.2
 -5 2 -6 105.49 7.1
 -5 2 -6 99.79 8.4
 2 3 -6 105.99 6.2
 3 -5 -6 114.09 4.2
 2 3 -6 111.59 6.5
 -5 2 -6 111.09 5
 -5 2 -6 107.19 6.6
 3 -5 -6 112.29 6.3
 5 -2 6 109.59 4.2
 5 -2 6 111.59 5.4
 -3 5 6 112.49 6.4
 5 -2 6 107.39 5.7
 -3 5 6 119.79 4.5
 5 -2 6 113.09 4.9
 -3 5 6 106.49 5
 -2 -3 6 107.19 5.6
 -2 -3 6 110.49 4.6
 -3 5 6 109.89 4.3
 5 -2 6 119.69 5
 5 -2 6 113.49 5.9
 5 -2 6 114.79 5.8
 5 -2 6 108.39 5.1
 -2 -3 6 113.79 6.2
 -2 -3 6 110.79 6.1
 -3 5 6 111.49 5.3
 -2 -3 6 115.69 4.5
 5 -2 6 106.79 5.6
 -2 -3 6 112.79 4.3
 3 2 -6 117.39 4.5
 -5 3 -6 130.89 4.9
 2 -5 -6 115.79 5
 3 2 -6 119.99 4.8
 -5 3 -6 118.19 4.8
 3 2 -6 121.39 6.8
 -5 3 -6 126.59 6.8
 -5 3 -6 115.99 6.6
 2 -5 -6 114.29 4.9
 2 -5 -6 121.49 6.6
 3 2 -6 120.49 6.5
 -5 3 -6 117.79 5
 -5 3 -6 121.49 4.5
 -5 3 -6 113.59 6.1
 2 -5 -6 125.99 6.6
 -5 3 -6 114.19 6.9
 3 2 -6 122.99 4.7
 -2 5 6 124.49 4.7
 -3 -2 6 117.49 5.8
 5 -3 6 121.29 5.1
 5 -3 6 119.69 6.2
 -2 5 6 123.19 5.5
 -2 5 6 115.59 5.2
 -2 5 6 110.09 5.9
 5 -3 6 122.59 4.5
 -3 -2 6 120.89 4.8
 5 -3 6 121.39 5.2
 -3 -2 6 114.69 6.2
 -2 5 6 129.49 7
 -3 -2 6 112.59 5
 5 -3 6 117.99 6.3
 5 -3 6 120.49 5.4
 5 -3 6 120.49 6.2
 -3 -2 6 118.29 4.9
 -2 5 6 118.59 4.6
 -3 -2 6 123.19 4.6
 5 -3 6 115.89 6.1
 -3 -2 6 116.89 6.1
 -5 4 -6 141.79 7
 1 -5 -6 133.39 7.1
 -5 4 -6 122.69 6.5
 4 1 -6 131.39 5.1
 -5 4 -6 126.79 6.7
 -5 4 -6 129.89 7.2
 -5 4 -6 126.19 5.2
 -5 4 -6 136.49 5.3
 4 1 -6 134.39 7.1
 -5 4 -6 129.69 6.2
 -5 4 -6 135.49 4.9
 1 -5 -6 121.19 5.4
 1 -5 -6 118.39 6.8
 1 -5 -6 137.79 5.3
 4 1 -6 126.69 5.3
 4 1 -6 136.99 5
 -5 4 -6 126.19 6.6
 4 1 -6 129.89 6.8
 5 -4 6 152.38 8.9
 -1 5 6 121.99 5.4
 5 -4 6 128.69 6.7
 5 -4 6 127.59 5.4
 5 -4 6 126.99 5.4
 -1 5 6 129.09 4.9
 -4 -1 6 129.29 5.6
 -1 5 6 136.09 6.8
 5 -4 6 124.09 5.6
 -4 -1 6 130.69 6.5
 5 -4 6 132.59 7.1
 5 -4 6 135.79 4.8
 -1 5 6 125.39 5.1
 -4 -1 6 130.39 5.3
 -4 -1 6 140.29 5.3
 5 -4 6 135.79 7
 -1 5 6 126.69 7.8
 -1 5 6 139.29 5
 -1 5 6 139.89 5.9
 -4 -1 6 119.79 6.1
 0 -5 -6 0.6 1
 -5 5 -6 0.4 0.3
 -5 5 -6 0 1.2
 -5 5 -6 0.3 0.7
 -5 5 -6 0.9 0.7
 5 0 -6 0.4 0.8
 5 0 -6 0.4 0.5
 0 -5 -6 1.7 1
 -5 5 -6 1.2 1.6
 5 0 -6 0.4 0.5
 5 0 -6 0.4 0.3
 -5 5 -6 0.6 0.5
 5 0 -6 1.2 1.2
 -5 5 -6 0.8 0.5
 -5 5 -6 1 0.9
 0 -5 -6 0 1.1
 0 -5 -6 0.6 0.3
 -5 5 -6 -0.4 1
 0 -5 -6 0.9 0.8
 -5 0 6 0.4 0.5
 -5 0 6 0.5 0.5
 0 5 6 0.9 0.8
 5 -5 6 0.4 1.2
 -5 0 6 1.4 0.9
 5 -5 6 0.2 1
 5 -5 6 -0.1 0.5
 0 5 6 0.5 1
 5 -5 6 1 0.3
 5 -5 6 0.4 0.4
 5 -5 6 0.1 1.6
 0 5 6 0.9 0.4
 5 -5 6 1 1.3
 5 -5 6 0 1.1
 0 5 6 0.1 0.5
 -5 0 6 -0.1 0.5
 0 5 6 -0.1 1.2
 -5 6 -6 38.9 3.3
 -5 6 -6 35.8 1.6
 6 -1 -6 35.6 2.1
 6 -1 -6 36 1.9
 -5 6 -6 34.8 2.9
 -5 6 -6 36.8 1.9
 -1 -5 -6 37.7 1.7
 -5 6 -6 36.4 1.9
 -5 6 -6 38 3.5
 -1 -5 -6 33.7 2.1
 -5 6 -6 34.1 2.6
 -1 -5 -6 38.6 3.6
 6 -1 -6 35.7 3.1
 -1 -5 -6 34.8 2.1
 6 -1 -6 35.3 2.6
 -5 6 -6 35.3 3.2
 6 -1 -6 35.3 1.7
 1 5 6 35.2 1.7
 -6 1 6 34.2 1.9
 5 -6 6 36.6 4.5
 -6 1 6 35.3 2.4
 5 -6 6 35.8 3.4
 5 -6 6 31.7 3.1
 1 5 6 36.6 3.5
 5 -6 6 35.9 3.4
 5 -6 6 37.2 3.6
 -6 1 6 37.5 2.1
 5 -6 6 36 1.5
 5 -6 6 35 2
 1 5 6 34 2.1
 5 -6 6 33.7 3.2
 -6 1 6 39.7 2.3
 1 5 6 36.7 3.6
 1 5 6 35.6 1.7
 -5 7 -6 58.89 5.3
 7 -2 -6 48.8 2.6
 -2 -5 -6 49.99 2.7
 -5 7 -6 54.19 2.5
 -5 7 -6 53.09 2.2
 -5 7 -6 48.6 3.3
 -5 7 -6 55.79 5.7
 7 -2 -6 49.99 2.3
 -5 7 -6 61.89 5.2
 7 -2 -6 49.7 3.5
 7 -2 -6 54.99 2.5
 -5 7 -6 50.79 3.8
 -2 -5 -6 50.19 4.2
 -2 -5 -6 47.9 2.2
 7 -2 -6 46.7 2.9
 5 -7 6 48.2 2.5
 2 5 6 61.49 5.8
 -7 2 6 51.99 2.5
 5 -7 6 45.6 3.8
 5 -7 6 56.69 2.1
 -7 2 6 53.09 3.2
 2 5 6 45 2.4
 2 5 6 52.59 2.9
 5 -7 6 49.6 3.8
 2 5 6 50.19 3
 2 5 6 51.29 4.2
 5 -7 6 57.59 4.1
 5 -7 6 52.89 4.1
 -7 2 6 50.99 2.7
 5 -7 6 46.6 4.9
 2 5 6 55.69 2.5
 -3 -5 -6 3.1 1.3
 -3 -5 -6 1.4 0.3
 -5 8 -6 1.5 0.4
 8 -3 -6 1.6 0.6
 -5 8 -6 0.6 0.4
 8 -3 -6 1.3 0.7
 -5 8 -6 2.3 1.1
 8 -3 -6 1.3 0.5
 -3 -5 -6 1.3 0.7
 8 -3 -6 1.2 0.4
 -5 8 -6 1.7 0.5
 -5 8 -6 1.2 1.1
 5 -8 6 1.2 0.3
 3 5 6 2.2 0.8
 -8 3 6 0.9 0.4
 5 -8 6 1.9 2.2
 -8 3 6 0.9 0.9
 3 5 6 1.9 0.4
 3 5 6 1.9 1.5
 5 -8 6 0.5 1
 5 -8 6 1.3 0.4
 -8 3 6 0.9 0.5
 5 -8 6 4.9 2
 -4 -5 -6 4.2 0.6
 9 -4 -6 2.8 0.5
 -5 9 -6 5.4 1.3
 9 -4 -6 3.1 0.4
 -5 9 -6 4.1 0.6
 -9 4 6 2.5 0.6
 4 5 6 4.1 0.7
 -9 4 6 2.4 0.3
 5 -9 6 3.4 0.4
 5 -9 6 2.7 0.5
 5 -9 6 3.7 1
 9 -6 -6 4.9 0.7
 -3 9 -6 4.9 1.2
 -6 -3 -6 4.3 0.7
 -3 9 -6 4.8 0.6
 3 -9 6 3.7 0.6
 -9 6 6 3.8 0.5
 -9 6 6 4.3 0.7
 3 -9 6 5.8 0.5
 -6 -2 -6 6.5 1.1
 -2 8 -6 5.7 1.4
 -2 8 -6 5.3 0.7
 8 -6 -6 4.9 0.6
 8 -6 -6 6.2 0.8
 -2 8 -6 5.8 0.6
 8 -6 -6 6.4 0.8
 -6 -2 -6 5 0.6
 -6 -2 -6 8.4 1.4
 2 -8 6 9.2 1.9
 6 2 6 6.2 0.6
 -8 6 6 7.4 1.1
 2 -8 6 5.3 0.6
 2 -8 6 6.7 0.9
 -8 6 6 6.3 0.6
 6 2 6 6.5 0.7
 -1 7 -6 30.8 1.4
 7 -6 -6 31.9 3.2
 -6 -1 -6 39.6 5.2
 -6 -1 -6 27.2 2.4
 -1 7 -6 29.5 1.5
 -1 7 -6 30.8 1.7
 -6 -1 -6 30.2 2.3
 7 -6 -6 31.2 1.5
 7 -6 -6 30.8 1.8
 -1 7 -6 34.7 3.6
 -1 7 -6 36.7 3.3
 6 1 6 27.1 1.4
 6 1 6 27.7 2.3
 1 -7 6 27.5 3.2
 -7 6 6 31.7 1.5
 1 -7 6 32.4 2.6
 6 1 6 27.9 1.8
 1 -7 6 29 1.5
 1 -7 6 29.2 1.8
 -7 6 6 28.9 2.3
 6 1 6 30.1 2.2
 6 1 6 27.2 4.4
 1 -7 6 28.4 3.7
 1 -7 6 30.2 3.4
 0 6 -6 5.5 0.7
 -6 0 -6 6.7 2.2
 -6 0 -6 6.7 0.9
 -6 0 -6 4.7 2.4
 0 6 -6 6.2 0.7
 6 -6 -6 5.1 1.8
 0 6 -6 3.7 1.4
 0 6 -6 6 0.6
 -6 0 -6 7.4 1.8
 6 -6 -6 5 0.8
 -6 0 -6 8.8 1.6
 6 -6 -6 5.2 0.6
 6 -6 -6 6.5 0.9
 0 6 -6 5.3 0.8
 0 6 -6 7.7 2.1
 0 -6 6 4 1.6
 0 -6 6 5.6 0.7
 6 0 6 6.7 0.7
 -6 6 6 6.4 1.8
 0 -6 6 7 2.1
 -6 6 6 5.4 1.2
 0 -6 6 6.4 1.8
 6 0 6 6.2 1.3
 0 -6 6 5.5 1.4
 0 -6 6 8.1 1.1
 6 0 6 3.7 0.9
 -6 6 6 5.8 0.7
 6 0 6 9 1.7
 0 -6 6 7.2 0.8
 -6 6 6 5.7 1.3
 6 0 6 4.1 0.9
 -6 1 -6 48.2 4.5
 5 -6 -6 45.7 2.4
 5 -6 -6 47.6 2.3
 1 5 -6 49.3 2.2
 -6 1 -6 44.9 3.8
 1 5 -6 48.8 2.4
 -6 1 -6 43.7 5
 -6 1 -6 47.6 2.4
 5 -6 -6 48 4.3
 1 5 -6 48.2 2.1
 1 5 -6 50.99 4.4
 1 5 -6 49.8 4.4
 5 -6 -6 45.7 3.8
 -6 1 -6 47.8 3
 1 5 -6 45.5 2
 5 -6 -6 49.2 2
 -1 -5 6 47.8 4.1
 -1 -5 6 44.3 4
 6 -1 6 46.5 3.3
 -1 -5 6 48.1 3.1
 -5 6 6 45.9 2.9
 -1 -5 6 53.49 4.9
 -5 6 6 57.99 3.9
 6 -1 6 51.69 2.8
 -1 -5 6 47.7 2.1
 -5 6 6 47 2.1
 -1 -5 6 48.4 2.2
 6 -1 6 51.09 2.9
 -1 -5 6 46.7 2.5
 6 -1 6 47.5 2.1
 6 -1 6 51.59 3.1
 -5 6 6 41.8 3.9
 -6 2 -6 14.9 1.2
 4 -6 -6 17 2.3
 4 -6 -6 19.4 3.4
 -6 2 -6 16.7 1.6
 4 -6 -6 15.4 1.1
 -6 2 -6 18.2 2.6
 -6 2 -6 14.3 2.4
 2 4 -6 16.1 1.3
 2 4 -6 13.9 2.5
 4 -6 -6 14.7 0.8
 2 4 -6 15.9 1
 2 4 -6 16.7 1.2
 -6 2 -6 15 1
 2 4 -6 17.6 3.6
 2 4 -6 15.6 0.9
 4 -6 -6 16 1.1
 -6 2 -6 17.2 3.1
 -6 2 -6 15.8 3
 -2 -4 6 15.1 1.3
 -4 6 6 13 1.7
 6 -2 6 18.3 2
 -2 -4 6 17.7 2.4
 -2 -4 6 16.8 1.9
 6 -2 6 17.1 1.8
 -2 -4 6 15.1 1.1
 6 -2 6 15 1.5
 6 -2 6 15.4 1.6
 -2 -4 6 15.8 1.1
 -4 6 6 14.2 1
 -2 -4 6 18.9 2.6
 -4 6 6 14 2.5
 6 -2 6 16 0.9
 6 -2 6 14.2 2
 -4 6 6 16 1.5
 6 -2 6 14.1 2
 6 -2 6 14.2 1.6
 -6 3 -6 92.49 3.7
 3 3 -6 90.69 6
 3 3 -6 90.19 3.7
 3 -6 -6 95.29 5.9
 -6 3 -6 86.09 6.2
 3 -6 -6 95.99 3.7
 -6 3 -6 91.09 5.9
 3 3 -6 95.19 4.2
 3 3 -6 89.99 5.9
 3 -6 -6 92.39 5.9
 -6 3 -6 96.39 4.1
 3 -6 -6 95.89 3.6
 -6 3 -6 93.79 6
 -6 3 -6 100.29 7.4
 -6 3 -6 96.09 4
 -6 3 -6 86.99 4.2
 3 3 -6 94.19 3.6
 6 -3 6 91.39 4.3
 6 -3 6 86.09 4.4
 -3 6 6 91.29 3.5
 -3 6 6 91.49 6
 -3 -3 6 87.19 5.4
 -3 6 6 99.59 4.7
 6 -3 6 88.79 4.5
 -3 6 6 91.79 3.8
 -3 6 6 92.69 3.9
 6 -3 6 89.69 4.3
 -3 -3 6 89.39 5.3
 -3 -3 6 96.39 3.8
 -3 -3 6 93.59 3.8
 6 -3 6 91.59 5.2
 -3 -3 6 96.89 4.1
 6 -3 6 88.69 5.4
 6 -3 6 90.89 3.5
 6 -3 6 86.89 5.3
 6 -3 6 89.49 5.3
 -6 4 -6 46.6 2
 2 -6 -6 46.9 1.9
 2 -6 -6 44.9 3.8
 2 -6 -6 46.1 3.9
 2 -6 -6 42.8 2.4
 -6 4 -6 42.5 3
 4 2 -6 42.3 3.7
 4 2 -6 47.2 2.6
 4 2 -6 44.6 2.1
 -6 4 -6 46.6 3.9
 -6 4 -6 42.2 2.4
 -6 4 -6 38.7 3.6
 2 -6 -6 42.6 2.4
 -6 4 -6 37.2 3.4
 -6 4 -6 43.3 2.2
 4 2 -6 44.1 2.3
 -6 4 -6 47.8 4.1
 4 2 -6 43.8 2
 -6 4 -6 40.4 3.4
 4 2 -6 48 4
 6 -4 6 43.3 2.5
 -2 6 6 46.6 4.2
 6 -4 6 43.8 3.6
 -4 -2 6 43.3 3.4
 6 -4 6 45.8 2.5
 -2 6 6 47.1 2.2
 -2 6 6 45.8 2.2
 -4 -2 6 46.5 2.4
 6 -4 6 41.1 3.5
 -4 -2 6 47.1 2.2
 -2 6 6 44.4 3.3
 -2 6 6 48.7 3
 6 -4 6 47.6 3.6
 -2 6 6 43.8 1.9
 6 -4 6 47.8 3.5
 6 -4 6 44.2 1.9
 5 1 -6 35 1.8
 5 1 -6 33.6 1.6
 -6 5 -6 37.9 3.2
 -6 5 -6 36.3 3.3
 -6 5 -6 37.8 2.1
 5 1 -6 34.9 2.8
 -6 5 -6 31.3 2.6
 -6 5 -6 34.9 3.6
 -6 5 -6 34.1 2.9
 5 1 -6 33.6 3.3
 1 -6 -6 36.7 1.6
 1 -6 -6 37 2.1
 1 -6 -6 35.7 3.3
 1 -6 -6 37.1 3.6
 -6 5 -6 36.1 1.7
 5 1 -6 34.7 2
 1 -6 -6 35.1 2.1
 -6 5 -6 33.4 1.9
 -5 -1 6 32.8 2
 -5 -1 6 34 2.2
 -1 6 6 34.4 1.8
 -1 6 6 36.4 3.7
 -5 -1 6 37.9 2.8
 6 -5 6 38.5 3.4
 6 -5 6 35.1 3.3
 6 -5 6 32.8 2
 -1 6 6 36 2
 6 -5 6 33.2 2.1
 -5 -1 6 39 2
 6 -5 6 35.3 3.3
 -1 6 6 37.3 1.7
 6 -5 6 37.3 1.5
 6 -5 6 35.3 3.3
 -1 6 6 34 3.2
 6 0 -6 7 1.5
 6 0 -6 6 0.9
 6 0 -6 6.3 0.7
 -6 6 -6 7.4 1.9
 -6 6 -6 7.9 2.3
 -6 6 -6 5.1 0.8
 0 -6 -6 5.7 0.9
 -6 6 -6 6.7 0.7
 -6 6 -6 10.1 2.4
 -6 6 -6 4.7 1.1
 0 -6 -6 6.1 0.6
 6 0 -6 6.2 0.9
 0 -6 -6 7.6 1.2
 0 -6 -6 7.8 2.2
 -6 6 -6 6 0.9
 6 0 -6 8.1 2
 0 6 6 5.2 1.6
 0 6 6 6.6 0.7
 6 -6 6 4.9 1.7
 6 -6 6 6.4 0.5
 6 -6 6 7.3 1
 0 6 6 5.9 0.7
 0 6 6 10 2.4
 6 -6 6 4.6 1.6
 6 -6 6 9.2 2.3
 -6 0 6 6.6 1
 0 6 6 5.3 1.2
 -6 0 6 5.7 0.8
 6 -6 6 8.9 2.3
 0 6 6 8.1 1.1
 -6 0 6 6.1 1.2
 -6 7 -6 48.5 3.6
 -6 7 -6 42.2 2.5
 7 -1 -6 39.9 2.7
 7 -1 -6 41.7 2.1
 -1 -6 -6 43.6 3.9
 -6 7 -6 40.5 3.6
 -6 7 -6 44.5 3.9
 -1 -6 -6 40.6 2.3
 7 -1 -6 37.1 3.2
 7 -1 -6 41.3 1.9
 -6 7 -6 50.49 4
 -6 7 -6 44.1 1.9
 -6 7 -6 44.2 2.2
 1 6 6 39.6 3.7
 6 -7 6 45.4 3.7
 1 6 6 40.2 2.7
 6 -7 6 42.9 3.7
 1 6 6 42.3 2.4
 1 6 6 50.69 5.3
 6 -7 6 42.8 3.5
 -7 1 6 41.9 2.8
 -7 1 6 39.4 2.2
 6 -7 6 42.7 1.7
 1 6 6 41.2 2.1
 1 6 6 43 2
 -7 1 6 43.1 2.1
 6 -7 6 38.4 4.1
 -2 -6 -6 27.4 3
 -2 -6 -6 20 1.4
 -6 8 -6 18.7 1.1
 8 -2 -6 21.2 1.3
 -6 8 -6 21.2 1.3
 8 -2 -6 19.8 1.8
 8 -2 -6 20.2 1.1
 8 -2 -6 22.7 2.3
 -6 8 -6 25.2 2.9
 8 -2 -6 19.7 1.3
 -6 8 -6 23.2 2.2
 -2 -6 -6 17.7 1
 -6 8 -6 20.2 2.3
 2 6 6 21.5 1.7
 -8 2 6 20.2 1.2
 -8 2 6 20.2 1.4
 6 -8 6 21.7 1.2
 2 6 6 19.5 1.4
 6 -8 6 18.2 2.1
 2 6 6 21.3 1.5
 6 -8 6 20.1 1
 -6 9 -6 0.7 0.4
 9 -3 -6 0.6 0.4
 -6 9 -6 1.2 0.7
 3 6 6 1.6 0.5
 6 -9 6 0.7 0.4
 -9 3 6 0.7 0.4
 -9 3 6 1.1 0.3
 6 -9 6 2 0.9
 -7 -1 -6 0.5 0.6
 -1 8 -6 0.5 0.3
 -1 8 -6 0.7 0.3
 8 -7 -6 0.6 0.3
 -7 -1 -6 0.7 1.1
 8 -7 -6 0.7 0.4
 -1 8 -6 0.7 0.9
 8 -7 -6 0.5 0.5
 -8 7 6 0.9 0.3
 -8 7 6 0.6 0.2
 7 1 6 0.6 0.4
 1 -8 6 0.4 0.3
 1 -8 6 0.4 0.4
 7 1 6 1.1 0.3
 -8 7 6 1.3 0.5
 0 7 -6 12.7 0.9
 0 7 -6 14.7 0.9
 7 -7 -6 14.3 1.2
 0 7 -6 14.6 0.8
 7 -7 -6 15.5 1.2
 0 7 -6 21.3 3.2
 7 -7 -6 14.3 0.9
 -7 0 -6 12.9 1
 0 -7 6 14.6 1.8
 7 0 6 16.3 1.5
 0 -7 6 14.2 1.2
 7 0 6 13.7 0.8
 0 -7 6 14.2 0.9
 7 0 6 13.9 1.2
 7 0 6 15.2 1.6
 -7 7 6 13.9 0.9
 1 6 -6 29.3 1.3
 1 6 -6 33.7 3.5
 -7 1 -6 30 2.3
 6 -7 -6 23.3 3.1
 1 6 -6 27.6 1.6
 1 6 -6 30.2 1.7
 -7 1 -6 37 5
 6 -7 -6 29.9 1.4
 1 6 -6 31 1.4
 6 -7 -6 31.2 1.8
 -1 -6 6 32.2 3.4
 -1 -6 6 28.7 1.8
 -1 -6 6 27.6 2.3
 -1 -6 6 28.9 1.5
 -6 7 6 27.2 2.2
 -1 -6 6 30.1 1.4
 7 -1 6 29.7 2.1
 7 -1 6 29.6 1.9
 -6 7 6 29.8 1.4
 7 -1 6 27.6 1.4
 -6 7 6 30 1.5
 -6 7 6 33.2 3.4
 7 -1 6 28.9 2.3
 2 5 -6 51.29 4.5
 -7 2 -6 58.89 4.4
 5 -7 -6 62.09 2.4
 2 5 -6 69.49 6.7
 5 -7 -6 61.29 4.1
 2 5 -6 54.99 2.7
 2 5 -6 55.59 2.4
 5 -7 -6 57.79 2.7
 -7 2 -6 56.99 3.3
 -7 2 -6 52.59 2.8
 5 -7 -6 61.39 5
 2 5 -6 57.59 2.4
 -7 2 -6 56.79 5.4
 2 5 -6 55.79 2.5
 5 -7 -6 57.29 2.7
 -5 7 6 57.59 2.6
 -2 -5 6 66.19 2.6
 7 -2 6 56.19 3.1
 -5 7 6 54.19 4.5
 7 -2 6 51.79 3.3
 -2 -5 6 56.69 3.6
 -5 7 6 57.29 3.4
 -2 -5 6 56.69 4.4
 -5 7 6 61.69 2.4
 -2 -5 6 61.99 4.5
 7 -2 6 64.69 2.5
 -2 -5 6 56.89 2.6
 -2 -5 6 60.49 3.1
 7 -2 6 60.79 3.2
 4 -7 -6 24.6 1.1
 -7 3 -6 21.7 2.2
 3 4 -6 21.9 1.2
 -7 3 -6 20.5 3.5
 3 4 -6 22.5 1.2
 4 -7 -6 23.8 1.4
 3 4 -6 23.3 1.4
 -7 3 -6 18 2.1
 -7 3 -6 24.5 3.4
 4 -7 -6 24.2 1.4
 3 4 -6 24.3 2.9
 -7 3 -6 21.5 1.6
 4 -7 -6 20.5 2.9
 -7 3 -6 25.1 2.9
 3 4 -6 27.5 3.3
 3 4 -6 20.8 1.5
 -3 -4 6 22 1.4
 7 -3 6 22.6 1.1
 -4 7 6 25 1.2
 -3 -4 6 27.2 2.8
 7 -3 6 22.5 2.6
 -3 -4 6 25 1.7
 7 -3 6 23.4 1.9
 7 -3 6 23.9 2.5
 -4 7 6 23.3 1.4
 7 -3 6 20.9 1.8
 -4 7 6 22.9 2.1
 7 -3 6 20.3 1.7
 -4 7 6 22.3 3
 -3 -4 6 23.8 1.3
 -7 4 -6 26.2 3.3
 4 3 -6 27.2 3.2
 4 3 -6 31.8 3.4
 3 -7 -6 25.9 4.1
 4 3 -6 29.6 1.9
 3 -7 -6 29.8 1.5
 -7 4 -6 27.8 1.5
 -7 4 -6 29 1.8
 -7 4 -6 28.8 3.2
 3 -7 -6 28.4 1.5
 4 3 -6 28.4 1.5
 -7 4 -6 29.5 2.4
 4 3 -6 29.6 1.7
 4 3 -6 25.7 1.3
 -7 4 -6 28.7 1.8
 3 -7 -6 29.8 1.3
 -7 4 -6 31.5 3
 7 -4 6 28.7 2
 7 -4 6 28.1 1.3
 7 -4 6 27.3 1.9
 7 -4 6 29.8 2.1
 -3 7 6 28.4 1.7
 -4 -3 6 36.7 3
 7 -4 6 31.2 3
 -3 7 6 28.3 2.3
 -4 -3 6 27.3 1.8
 -3 7 6 28.9 1.4
 7 -4 6 28.1 3
 -3 7 6 27 3.3
 -4 -3 6 28.8 1.6
 7 -4 6 28.7 2.9
 -7 5 -6 48.1 2.2
 5 2 -6 50.19 2.3
 2 -7 -6 50.49 4.1
 2 -7 -6 50.69 2.2
 5 2 -6 45.4 4
 -7 5 -6 48 2.5
 -7 5 -6 53.59 4.5
 -7 5 -6 48.8 3.1
 2 -7 -6 46.2 4.1
 5 2 -6 49.3 2.1
 -7 5 -6 53.59 4.1
 -7 5 -6 47.7 4.3
 5 2 -6 47.1 2.7
 -2 7 6 49.7 2.3
 7 -5 6 48.1 2.6
 -2 7 6 49.6 2.8
 7 -5 6 49.1 4
 -5 -2 6 53.29 2.7
 -2 7 6 49.99 4.4
 7 -5 6 49.1 2
 -2 7 6 52.49 2.7
 7 -5 6 48.1 3.8
 -2 7 6 55.59 3.7
 -2 7 6 50.59 3.2
 -5 -2 6 48 2.4
 7 -5 6 50.99 4.1
 6 1 -6 40.4 3
 -7 6 -6 35.4 3.4
 -7 6 -6 38.7 2.7
 6 1 -6 39.2 3.7
 -7 6 -6 42.6 2.2
 6 1 -6 39.7 2.5
 -7 6 -6 41.5 3.9
 6 1 -6 41.1 1.8
 1 -7 -6 43 3.8
 6 1 -6 42.9 2
 1 -7 -6 37.4 2.3
 -7 6 -6 43.2 1.9
 -7 6 -6 48.2 3.9
 6 1 -6 34.3 2.4
 -6 -1 6 41.9 2.1
 -1 7 6 42.9 2.3
 7 -6 6 42.6 1.7
 7 -6 6 42.8 3.7
 -1 7 6 50.69 4.1
 -1 7 6 41.4 1.9
 7 -6 6 38.2 3.5
 -1 7 6 47 4.3
 7 -6 6 36.2 2.1
 7 -6 6 40.1 3.4
 -1 7 6 40.2 2.7
 -6 -1 6 44.8 2.2
 -1 7 6 41.6 2
 7 0 -6 152.88 6.4
 7 0 -6 168.98 6.3
 0 -7 -6 151.48 6.1
 7 0 -6 161.18 6
 -7 7 -6 169.78 10.4
 0 -7 -6 150.38 6.6
 -7 7 -6 169.88 6.4
 -7 7 -6 164.58 6.1
 -7 7 -6 163.08 7.7
 7 0 -6 168.08 7.9
 -7 7 -6 161.08 9.6
 -7 7 -6 175.28 8.8
 7 -7 6 157.28 8.2
 7 -7 6 171.98 8.9
 0 7 6 160.08 8.3
 0 7 6 170.68 6.1
 -7 0 6 170.98 6.4
 -7 0 6 162.58 6.3
 7 -7 6 155.78 7.9
 7 -7 6 159.18 5.9
 0 7 6 164.18 6.5
 8 -1 -6 9.8 0.6
 8 -1 -6 12.5 1.6
 -1 -7 -6 12.2 1.1
 -7 8 -6 11.4 1
 -7 8 -6 13.2 1.7
 8 -1 -6 10.3 0.8
 -7 8 -6 8.5 0.6
 7 -8 6 11.3 0.8
 1 7 6 11.1 1
 1 7 6 9.5 1.2
 7 -8 6 10 0.6
 -8 1 6 10.2 0.9
 -8 1 6 10.4 0.8
 1 7 6 9.9 0.7
 7 -8 6 9.3 2.6
 0 8 -6 0.9 0.8
 0 8 -6 0 0.2
 8 -8 -6 -0.3 0.3
 -8 8 6 -0.1 0.3
 8 0 6 0.1 0.4
 0 -8 6 -0.4 0.3
 7 -8 -6 0.9 1.7
 7 -8 -6 4.3 0.6
 -1 -7 6 3.2 0.9
 -7 8 6 3.1 3
 8 -1 6 1.8 1
 2 6 -6 6.1 0.6
 6 -8 -6 5.4 0.6
 2 6 -6 6.4 0.6
 2 6 -6 5.1 0.6
 6 -8 -6 6.8 0.8
 2 6 -6 11.1 3.2
 -8 2 -6 5.7 0.7
 6 -8 -6 8 2
 6 -8 -6 5.5 0.7
 2 6 -6 5.2 0.7
 8 -2 6 5.4 0.9
 -6 8 6 6.3 0.7
 8 -2 6 6 0.5
 -2 -6 6 7.2 1
 -6 8 6 6.2 0.6
 -2 -6 6 9 1.2
 8 -2 6 8.3 1.5
 5 -8 -6 19.2 1
 3 5 -6 16.5 4.3
 3 5 -6 15.7 1.1
 -8 3 -6 25.5 3
 5 -8 -6 19.3 1.2
 3 5 -6 18.2 1.3
 5 -8 -6 16.8 1.2
 -8 3 -6 17.9 1.3
 3 5 -6 18 1
 -5 8 6 19.2 1.7
 -5 8 6 17.5 1
 8 -3 6 20.7 1.7
 -3 -5 6 20.9 1.7
 -5 8 6 19.5 1.2
 -3 -5 6 17.9 1
 -3 -5 6 15.9 1.3
 8 -3 6 17.7 1.6
 -5 8 6 24.3 3.1
 8 -3 6 18.7 0.9
 8 -3 6 17.9 1.5
 4 4 -6 0.9 1.1
 -8 4 -6 0.5 0.5
 4 -8 -6 0.6 0.4
 4 4 -6 -0.2 0.4
 -8 4 -6 0.4 1.7
 4 4 -6 1.1 2.1
 4 4 -6 0.1 0.3
 4 -8 -6 0.2 0.3
 4 4 -6 0.6 0.3
 4 4 -6 0.5 0.3
 4 -8 -6 0.3 1.5
 4 -8 -6 -0.1 0.3
 -8 4 -6 1.2 1.7
 -8 4 -6 0.5 1
 4 -8 -6 2.1 1.6
 -4 8 6 0 0.6
 -4 -4 6 0.4 0.5
 -4 8 6 0.4 1.4
 8 -4 6 0.3 0.2
 8 -4 6 0.2 0.6
 -4 8 6 0 0.3
 8 -4 6 -0.1 0.6
 -4 -4 6 0.4 0.3
 -4 8 6 -0.2 0.4
 8 -4 6 1 1.4
 5 3 -6 1.3 0.5
 3 -8 -6 1.9 1.6
 5 3 -6 1 0.3
 5 3 -6 1.7 0.4
 3 -8 -6 1.4 0.4
 5 3 -6 0.7 1
 5 3 -6 1.6 0.4
 3 -8 -6 1.5 0.3
 3 -8 -6 1 0.4
 -8 5 -6 2 1.9
 -8 5 -6 1.2 0.5
 -8 5 -6 1.4 1.4
 -8 5 -6 0.6 0.5
 5 3 -6 -0.5 0.9
 8 -5 6 1.3 0.3
 -3 8 6 6.3 1.9
 8 -5 6 1.5 0.7
 -3 8 6 1.7 0.6
 -3 8 6 0.2 0.6
 -3 8 6 1.8 0.4
 -5 -3 6 0.6 0.3
 -5 -3 6 0.4 0.4
 8 -5 6 0.9 0.9
 8 -5 6 2.8 1.4
 8 -5 6 3.9 2.2
 -8 6 -6 25.3 2
 6 2 -6 22.5 1.5
 6 2 -6 19.8 1.2
 2 -8 -6 21.3 1.1
 6 2 -6 22.2 1.2
 -8 6 -6 23.6 2.8
 6 2 -6 25.6 2.7
 2 -8 -6 21.7 1
 -8 6 -6 20.8 1.4
 6 2 -6 22.8 2.2
 6 2 -6 20.6 1.1
 2 -8 -6 17.5 1.1
 -8 6 -6 18.7 1.3
 8 -6 6 17.4 1.3
 -2 8 6 21.9 1.4
 -6 -2 6 20.4 1.4
 8 -6 6 19.6 0.9
 -2 8 6 22.6 1.8
 -2 8 6 21.1 1.2
 8 -6 6 22.3 2.2
 -6 -2 6 21 1.3
 8 -6 6 26.3 4.4
 -2 8 6 25.8 3.4
 7 1 -6 9 0.6
 1 -8 -6 9.3 0.5
 1 -8 -6 10.2 0.7
 7 1 -6 10.1 0.7
 -8 7 -6 13.1 2.4
 1 -8 -6 8.8 0.7
 -8 7 -6 13.8 1.8
 7 1 -6 10.6 1
 -8 7 -6 10.4 0.9
 -7 -1 6 9.2 0.7
 8 -7 6 9.2 0.5
 -1 8 6 10.2 0.7
 -1 8 6 10.3 1
 -7 -1 6 8.3 0.8
 8 -7 6 14.7 2
 8 -7 6 15.8 2.8
 -1 8 6 10.3 1.2
 8 0 -6 0 0.4
 8 0 -6 0.1 0.3
 -8 8 -6 0.1 0.3
 0 -8 -6 0.3 0.3
 8 -8 6 0 0.3
 0 8 6 0 0.5
 -8 0 6 0.1 0.4
 0 8 6 -0.3 0.5
 -8 0 6 0.1 0.2
 3 6 -6 3.5 0.6
 6 -9 -6 5.2 0.6
 3 6 -6 5.6 0.6
 -3 -6 6 4.1 0.6
 -6 9 6 4 0.6
 9 -3 6 3.7 0.7
 5 -9 -6 9.9 0.6
 5 -9 -6 10.3 0.8
 4 5 -6 9.8 0.6
 4 5 -6 8.2 0.8
 -5 9 6 10.6 0.9
 9 -4 6 9.3 0.5
 -4 -5 6 10.8 0.9
 9 -4 6 10.6 1
 -4 -5 6 9.7 0.6
 4 -9 -6 2.8 0.5
 5 4 -6 2.9 0.4
 4 -9 -6 3.7 0.4
 5 4 -6 2.7 0.5
 9 -5 6 3.2 0.3
 9 -5 6 2 0.5
 -4 9 6 2.4 0.5
 -5 -4 6 3 0.5
 -5 -4 6 3 0.4
 -9 6 -6 3.7 3.8
 6 3 -6 1.1 0.3
 3 -9 -6 0.7 0.3
 6 3 -6 0.9 0.4
 -3 9 6 1.1 0.4
 -6 -3 6 0.8 0.3
 9 -6 6 1.6 0.4
 -6 -3 6 1.2 0.4
 0 0 -7 -0.1 0.4
 0 0 -7 0.2 0.6
 0 0 -7 0.3 0.4
 0 0 -7 0 0.5
 0 0 -7 -0.4 0.6
 0 0 -7 0.3 0.6
 0 0 7 0.3 0.4
 0 0 7 -0.3 0.6
 0 0 7 0.5 0.7
 0 0 7 0.1 0.7
 0 0 7 0.3 0.7
 0 0 7 -0.1 0.3
 0 0 7 0.1 0.2
 0 0 7 0.1 0.5
 0 0 7 0 0.6
 0 0 7 0.3 0.6
 0 0 7 0.2 0.6
 0 0 7 0.2 0.2
 -1 1 7 509.05 18.2
 -1 2 -7 16.6 1.5
 2 -1 -7 17.3 1.4
 -1 2 -7 16.7 1.5
 -1 2 -7 15.2 1.3
 -1 -1 -7 17.4 0.8
 -1 -1 -7 17.4 1.3
 2 -1 -7 17.8 1.6
 2 -1 -7 16 0.7
 -1 2 -7 17.5 1
 -1 -1 -7 17.5 1.7
 -1 2 -7 15.2 1.6
 2 -1 -7 17.8 1.9
 2 -1 -7 15.1 1.8
 -1 -1 -7 15.3 1.6
 -1 2 -7 16.5 1.1
 -1 -1 -7 16.5 1.8
 -1 2 -7 17.4 1.4
 2 -1 -7 17.1 1.5
 1 1 7 16.2 1.5
 1 -2 7 16.2 1.9
 1 1 7 14.9 1.4
 -2 1 7 18.5 1.5
 1 -2 7 15.7 1.8
 -2 1 7 17.3 1.1
 1 1 7 17.7 1.4
 1 1 7 20 1.5
 1 -2 7 15.7 1.8
 1 -2 7 17.6 1.7
 -2 1 7 17 1.5
 1 -2 7 15.3 1.3
 1 -2 7 16.3 0.8
 -2 1 7 18 1.7
 1 -2 7 16.3 1.1
 1 1 7 16.8 1
 -2 1 7 17.4 1.7
 1 1 7 17.9 1.8
 1 -2 7 16.9 1.5
 -2 1 7 17.4 1.4
 1 -2 7 17.3 1.4
 -2 1 7 17.4 1.6
 -2 1 7 16.4 1
 1 1 7 15.4 1.3
 1 1 7 16.1 1.2
 -2 1 7 17.1 1.3
 -2 1 7 15.2 1.5
 1 1 7 16.9 0.9
 -2 1 7 17.1 0.8
 1 -2 7 16.2 1.8
 -2 1 7 16.6 0.9
 1 1 7 17.4 1.1
 1 -2 7 16.8 1.1
 1 1 7 17.1 2
 -2 -1 -7 181.88 7.7
 -1 3 -7 181.78 6.7
 -1 3 -7 192.68 7.4
 3 -2 -7 177.38 7.5
 3 -2 -7 190.58 7.2
 -1 3 -7 188.88 7.6
 -1 3 -7 169.28 7.9
 3 -2 -7 172.98 6.9
 -1 3 -7 193.38 7.5
 3 -2 -7 182.88 6.7
 3 -2 -7 192.88 8.7
 -1 3 -7 186.78 6.8
 3 -2 -7 194.18 8.6
 -2 -1 -7 181.58 6.8
 -1 3 -7 182.08 7.8
 -3 2 7 178.08 6.9
 1 -3 7 189.68 8.6
 -3 2 7 176.18 8.2
 2 1 7 194.58 8.7
 1 -3 7 187.18 6.8
 1 -3 7 199.48 8.3
 1 -3 7 197.88 8.6
 -3 2 7 188.88 7.1
 1 -3 7 195.58 8
 2 1 7 183.08 7.3
 1 -3 7 191.38 8.5
 1 -3 7 196.98 8.8
 2 1 7 209.98 8.7
 1 -3 7 183.58 6.7
 -3 2 7 197.98 7.8
 2 1 7 183.28 6.8
 2 1 7 190.78 7.5
 2 1 7 189.78 7.3
 2 1 7 186.28 7
 1 -3 7 191.48 7.3
 2 1 7 198.78 7.8
 1 -3 7 184.48 7.3
 -3 2 7 189.58 7.9
 -3 2 7 196.38 7.9
 2 1 7 173.48 7.7
 2 -2 -7 86.99 4.8
 -2 0 -7 86.29 4.6
 -2 0 -7 74.99 3.3
 0 2 -7 86.09 4.2
 0 2 -7 87.09 3.6
 0 2 -7 78.99 4.1
 0 2 -7 89.09 3.4
 0 2 -7 81.79 3.2
 -2 0 -7 81.49 3.3
 2 -2 -7 89.89 3.8
 0 2 -7 83.59 3.9
 -2 0 -7 83.09 4.2
 2 -2 -7 85.79 3.3
 2 -2 -7 82.49 3.3
 -2 0 -7 84.19 4.1
 -2 0 -7 88.99 3.7
 0 2 -7 84.29 3.3
 2 -2 -7 86.09 4.7
 0 2 -7 86.39 3.7
 0 2 -7 85.19 3.5
 -2 0 -7 88.69 5.1
 2 0 7 83.29 4.1
 -2 2 7 80.69 3.3
 0 -2 7 94.09 4.8
 -2 2 7 83.69 4.1
 0 -2 7 79.99 3.2
 -2 2 7 86.39 4
 2 0 7 89.29 4.1
 2 0 7 84.19 3.6
 -2 2 7 78.89 3.8
 -2 2 7 85.89 3.6
 2 0 7 84.19 4.3
 0 -2 7 86.89 3.7
 2 0 7 88.99 4.8
 0 -2 7 86.79 4.8
 2 0 7 90.19 3.7
 2 0 7 89.59 4.5
 2 0 7 89.89 3.8
 -2 2 7 87.99 4.7
 0 -2 7 84.39 3.9
 0 -2 7 86.09 3.8
 0 -2 7 82.89 4.5
 2 0 7 81.89 3.6
 -2 2 7 84.89 4.1
 -2 2 7 80.59 3.4
 0 -2 7 84.79 3.3
 0 -2 7 89.19 3.7
 0 -2 7 89.09 4.4
 2 0 7 86.69 4.1
 -2 2 7 84.99 4
 2 0 7 87.09 4
 2 0 7 91.29 4.5
 -2 2 7 83.59 3.2
 0 -2 7 85.39 4.5
 -2 2 7 86.59 4
 2 0 7 91.39 3.6
 1 1 -7 22.4 2.7
 1 1 -7 16.8 1.2
 1 -2 -7 17 1.3
 1 1 -7 17.5 1
 1 -2 -7 17.2 2.3
 -2 1 -7 16.7 0.7
 1 -2 -7 16.6 1.9
 1 1 -7 17 0.8
 1 1 -7 17.7 0.9
 -2 1 -7 17.2 1.2
 1 1 -7 18.1 1.4
 -2 1 -7 17.4 2
 1 -2 -7 17.6 1.2
 1 -2 -7 17.3 1.4
 -2 1 -7 15.2 1.5
 -2 1 -7 17.2 1.5
 -2 1 -7 17.9 1.9
 -2 1 -7 16.9 1.2
 -2 1 -7 17.5 1.9
 -2 1 -7 15.7 1.9
 -1 2 7 16.1 0.9
 -1 2 7 18.4 1.1
 2 -1 7 17.5 1.7
 2 -1 7 17.3 1.6
 2 -1 7 17.5 1.4
 -1 2 7 17.5 1.5
 -1 -1 7 15.6 0.9
 2 -1 7 17.2 1.3
 -1 -1 7 16.3 1.3
 2 -1 7 16.7 1.1
 -1 -1 7 19.1 1.8
 -1 2 7 14.7 0.7
 -1 -1 7 16.3 1.3
 -1 -1 7 17.2 1.3
 2 -1 7 17.5 1.8
 2 -1 7 16.7 1.8
 -1 -1 7 17.2 1
 2 -1 7 16.3 1.7
 -1 2 7 17.6 1.4
 -1 -1 7 17.3 1.6
 2 -1 7 16.1 1.6
 -1 -1 7 15.9 1.3
 -1 2 7 16.6 1.4
 -1 -1 7 17.9 1.9
 -1 -1 7 16.6 1.2
 -1 2 7 17.8 1.4
 2 -1 7 16 1.1
 -1 -1 7 16.5 1.2
 2 -1 7 16.7 1.6
 2 -1 7 16 1.4
 -1 2 7 17.6 1.5
 -1 -1 7 16.3 1.7
 -1 2 7 16.8 1.6
 -1 2 7 18.1 2.9
 -1 2 7 16.8 1
 -1 -1 7 15.7 1.8
 -2 2 -7 17 0.8
 0 -2 -7 17.5 1.2
 -2 2 -7 17.4 1.4
 -2 2 -7 18.5 1.6
 2 0 -7 16.7 0.9
 2 0 -7 17.4 1.6
 0 -2 -7 18.6 1.1
 -2 2 -7 17.5 1
 -2 2 -7 17.6 1.5
 2 0 -7 16.2 1.8
 2 0 -7 17.6 1.8
 -2 2 -7 17.5 1.8
 0 -2 -7 18.5 1.6
 2 0 -7 18.4 0.9
 -2 2 -7 17.7 1.9
 -2 2 -7 15.8 0.8
 0 -2 -7 16.6 1.9
 2 0 -7 19.6 1.9
 0 -2 -7 16.6 1.8
 -2 0 7 16.4 1.7
 -2 0 7 17 0.9
 2 -2 7 18.7 1.6
 0 2 7 17.9 1.5
 2 -2 7 18.9 1.9
 -2 0 7 19 1.6
 -2 0 7 19.5 1.4
 -2 0 7 18.6 1.5
 -2 0 7 17.2 1.1
 2 -2 7 17.2 1.6
 0 2 7 17.2 1.4
 0 2 7 17.5 1
 0 2 7 17.2 1
 2 -2 7 19 1.9
 2 -2 7 17.1 1.6
 0 2 7 18.7 1.4
 0 2 7 16.7 1.2
 2 -2 7 18.9 1.2
 0 2 7 16.9 1.1
 2 -2 7 17.1 1.2
 -2 0 7 18 1.3
 2 -2 7 14.7 1.4
 2 -2 7 18.1 1.7
 -2 0 7 16.8 1.3
 0 2 7 17.2 2
 -2 0 7 18.5 1.8
 2 -2 7 16.9 0.8
 0 2 7 16.9 0.9
 -2 0 7 15 0.9
 0 2 7 17.9 1.4
 -2 0 7 17.6 1.4
 -2 0 7 16.1 1.7
 2 -2 7 16.8 1.9
 3 -1 -7 68.29 3.4
 3 -1 -7 72.29 4.2
 -2 3 -7 71.99 3.5
 -2 3 -7 70.09 3.7
 -1 -2 -7 73.29 4.3
 -1 -2 -7 66.99 3.3
 -2 3 -7 72.49 2.7
 3 -1 -7 66.49 2.8
 -2 3 -7 65.19 2.7
 -1 -2 -7 67.39 2.8
 3 -1 -7 66.29 3.8
 -2 3 -7 75.19 3.5
 -1 -2 -7 71.29 3.9
 -1 -2 -7 70.79 3.8
 3 -1 -7 69.09 2.7
 -2 3 -7 74.19 2.6
 -1 -2 -7 71.79 3.3
 3 -1 -7 75.19 4.2
 -2 3 -7 70.19 4.1
 -2 3 -7 73.69 3.7
 3 -1 -7 72.49 2.8
 1 2 7 76.29 3
 1 2 7 68.49 3.3
 2 -3 7 69.69 4
 1 2 7 72.89 3.3
 1 2 7 69.49 2.9
 -3 1 7 66.39 3.6
 1 2 7 76.69 4.3
 2 -3 7 72.79 4.3
 -3 1 7 66.89 3.6
 1 2 7 64.29 3.3
 2 -3 7 67.69 2.7
 1 2 7 66.69 2.6
 2 -3 7 77.29 4.4
 2 -3 7 67.49 2.6
 -3 1 7 69.19 3.8
 -3 1 7 75.09 3.4
 2 -3 7 74.59 4.2
 -3 1 7 69.39 3.8
 1 2 7 73.29 4.5
 -3 1 7 65.99 2.8
 2 -3 7 70.49 3.1
 2 -3 7 68.89 4.1
 2 -3 7 70.79 3.8
 1 2 7 67.99 3.5
 1 2 7 69.59 3
 -3 1 7 69.99 3
 2 -3 7 71.39 3.4
 2 -3 7 73.39 3.2
 -2 -2 -7 125.89 6.4
 -2 -2 -7 117.79 5.4
 -2 4 -7 126.09 4.5
 4 -2 -7 126.59 4.8
 -2 4 -7 135.09 5.7
 4 -2 -7 122.79 6.3
 4 -2 -7 123.29 4.8
 -2 -2 -7 126.19 4.8
 -2 -2 -7 124.19 5.3
 4 -2 -7 115.09 5.2
 -2 -2 -7 119.69 5.8
 -2 4 -7 119.19 4.6
 -2 4 -7 111.59 5.8
 4 -2 -7 122.99 4.6
 -2 4 -7 127.59 5.3
 -2 4 -7 125.39 5.5
 -2 -2 -7 112.89 5.4
 4 -2 -7 117.99 5.6
 4 -2 -7 110.59 6.2
 -4 2 7 115.89 5.7
 2 -4 7 137.29 6.8
 2 2 7 122.99 5
 2 2 7 127.29 5.3
 2 -4 7 127.19 6.6
 -4 2 7 123.19 5.5
 2 -4 7 121.99 5.1
 2 -4 7 116.59 6.3
 2 2 7 123.49 6.4
 2 2 7 117.99 4.6
 -4 2 7 131.89 5
 2 -4 7 122.09 4.6
 2 2 7 121.39 6.5
 2 2 7 119.09 4.8
 -4 2 7 127.09 5.7
 2 -4 7 131.49 6.3
 2 -4 7 119.89 6.3
 2 2 7 125.39 4.9
 2 -4 7 123.19 4.5
 2 -4 7 123.29 5.1
 -4 2 7 112.69 4.7
 -4 2 7 130.49 5.5
 2 -4 7 121.99 6
 -4 2 7 122.89 5.7
 2 2 7 124.69 5.2
 -3 -2 -7 148.59 6.4
 -2 5 -7 129.39 6.5
 5 -3 -7 151.28 5.6
 5 -3 -7 134.09 5.2
 5 -3 -7 130.39 5.7
 -2 5 -7 137.29 5.2
 -3 -2 -7 143.59 5.4
 5 -3 -7 138.69 7.1
 5 -3 -7 138.99 7.3
 -3 -2 -7 129.99 6.2
 -3 -2 -7 131.19 6.5
 -2 5 -7 132.79 6.6
 -2 5 -7 141.09 5.1
 5 -3 -7 138.29 5.4
 -2 5 -7 138.79 7.1
 -3 -2 -7 131.69 7
 -2 5 -7 136.29 6.1
 2 -5 7 132.59 5.2
 -5 3 7 141.89 6.2
 3 2 7 150.88 5.3
 3 2 7 135.99 5.6
 3 2 7 134.19 5.8
 3 2 7 133.79 7.2
 2 -5 7 130.89 8.1
 -5 3 7 139.49 5.5
 2 -5 7 126.29 6.4
 3 2 7 141.79 7.4
 2 -5 7 131.39 7.2
 2 -5 7 139.99 6.8
 -5 3 7 143.29 5.7
 2 -5 7 137.29 5.2
 2 -5 7 134.09 7.3
 2 -5 7 135.09 7.5
 3 2 7 138.89 6.1
 -5 3 7 139.19 6.4
 3 2 7 145.79 5.6
 3 2 7 134.49 6
 4 -3 -7 20.9 1.3
 -1 4 -7 20.1 1
 -3 -1 -7 21.6 1.2
 -3 -1 -7 21.6 1.7
 -1 4 -7 19.9 1
 4 -3 -7 20.8 1.2
 -1 4 -7 19.3 2
 -1 4 -7 19 1.8
 4 -3 -7 20.6 1
 -3 -1 -7 22 2.2
 -3 -1 -7 20.4 2.1
 -1 4 -7 21.2 1.1
 4 -3 -7 20.1 1.2
 -1 4 -7 19.8 1.1
 4 -3 -7 22.3 2.4
 -1 4 -7 20 1.6
 4 -3 -7 21.8 2.5
 3 1 7 19.8 1.4
 1 -4 7 20.2 2.4
 3 1 7 21.5 1.4
 1 -4 7 20.2 2.4
 1 -4 7 16.7 1.4
 1 -4 7 21.4 1.1
 -4 3 7 20.7 1.1
 3 1 7 21.9 1.5
 1 -4 7 20.7 1.1
 1 -4 7 20.1 1.5
 3 1 7 24.8 2.5
 -4 3 7 21.2 1.9
 3 1 7 20.8 1
 1 -4 7 18.4 2.2
 3 1 7 19.9 2.3
 1 -4 7 22.7 2.1
 -4 3 7 20.6 2.1
 1 -4 7 18.9 2.4
 1 -4 7 19.6 1.9
 -4 3 7 19.5 1.7
 1 -4 7 19.6 0.9
 3 1 7 23.1 1.7
 0 3 -7 89.69 3.9
 0 3 -7 87.79 4.7
 0 3 -7 87.39 3.3
 -3 0 -7 81.89 5.5
 -3 0 -7 87.39 4
 3 -3 -7 81.79 3.4
 3 -3 -7 92.79 3.3
 3 -3 -7 87.29 5
 -3 0 -7 84.79 3.3
 3 -3 -7 82.09 3.4
 -3 0 -7 85.59 4.9
 0 3 -7 89.99 4.2
 0 3 -7 83.29 4.2
 3 -3 -7 91.29 5.2
 -3 0 -7 80.29 4.2
 3 -3 -7 93.59 4.1
 0 3 -7 82.29 3.3
 0 -3 7 88.89 5.2
 3 0 7 81.29 3.8
 0 -3 7 91.69 4.3
 -3 3 7 85.79 4.2
 0 -3 7 83.29 3.9
 0 -3 7 82.59 3.6
 0 -3 7 83.99 3.4
 3 0 7 84.09 4.8
 -3 3 7 88.79 3.5
 3 0 7 95.49 4.8
 0 -3 7 90.49 3.9
 0 -3 7 91.29 3.4
 0 -3 7 85.39 4.9
 3 0 7 81.19 3.6
 3 0 7 91.59 3.9
 -3 3 7 80.59 4.9
 0 -3 7 75.79 4.8
 3 0 7 91.89 3.7
 3 0 7 85.79 4.4
 3 0 7 83.29 4
 -3 3 7 86.49 4.1
 3 0 7 83.69 4.2
 0 -3 7 89.99 4.8
 0 -3 7 89.89 4.5
 -3 1 -7 178.88 9
 1 2 -7 190.88 8.2
 1 2 -7 184.68 6.8
 -3 1 -7 182.68 6.9
 1 2 -7 174.98 7.3
 -3 1 -7 183.38 7.6
 1 2 -7 181.98 6.8
 2 -3 -7 196.18 8.9
 -3 1 -7 187.48 7.4
 2 -3 -7 197.48 8.7
 -3 1 -7 163.38 9
 1 2 -7 197.58 7.3
 -3 1 -7 181.28 6.7
 -3 1 -7 208.28 8.8
 1 2 -7 192.38 7
 -3 1 -7 194.48 9.1
 -3 1 -7 187.38 7.7
 -1 -2 7 174.88 6.7
 -2 3 7 195.08 7.7
 3 -1 7 203.28 8.5
 3 -1 7 184.18 7.7
 -1 -2 7 184.88 7
 3 -1 7 196.28 8.4
 -2 3 7 181.48 7.7
 3 -1 7 182.78 6.8
 3 -1 7 188.68 8.2
 -2 3 7 187.48 6.8
 -2 3 7 175.58 7.1
 -2 3 7 193.18 8.8
 -1 -2 7 179.58 7.3
 -1 -2 7 183.98 8.1
 -1 -2 7 194.48 8.6
 3 -1 7 175.18 8.8
 -1 -2 7 182.38 7.5
 -2 3 7 190.48 7.7
 3 -1 7 190.58 8.1
 -1 -2 7 184.68 8.3
 3 -1 7 201.18 8.3
 -1 -2 7 191.28 8.7
 -1 -2 7 198.08 8
 -3 2 -7 63.99 4.2
 -3 2 -7 68.29 2.8
 1 -3 -7 72.29 3.5
 1 -3 -7 66.89 2.8
 -3 2 -7 76.69 4.4
 1 -3 -7 69.09 3.2
 -3 2 -7 68.99 2.7
 2 1 -7 65.99 2.8
 1 -3 -7 73.39 2.7
 -3 2 -7 64.69 3.6
 2 1 -7 72.59 4.2
 -3 2 -7 67.59 2.6
 -3 2 -7 63.69 4.3
 -3 2 -7 68.89 3
 2 1 -7 70.89 3.8
 1 -3 -7 78.09 4.5
 2 1 -7 70.49 2.7
 2 1 -7 69.99 4.1
 1 -3 -7 68.29 4.3
 -3 2 -7 67.39 4.2
 2 1 -7 72.09 2.9
 3 -2 7 71.99 4.3
 -2 -1 7 71.09 4.1
 -2 -1 7 70.79 3.5
 -1 3 7 72.09 2.8
 -1 3 7 68.29 2.7
 -2 -1 7 70.79 4.1
 3 -2 7 67.69 2.7
 3 -2 7 67.89 3.8
 -1 3 7 71.59 3.9
 3 -2 7 75.99 3.2
 3 -2 7 73.79 3.3
 -2 -1 7 67.79 2.7
 3 -2 7 63.59 3.3
 -2 -1 7 72.19 3.7
 -2 -1 7 66.59 2.9
 -1 3 7 64.89 2.9
 3 -2 7 69.19 3.8
 -2 -1 7 69.89 3.3
 -1 3 7 77.19 4.5
 -1 3 7 71.09 3.5
 -2 -1 7 67.79 3.9
 3 -2 7 73.79 4.1
 3 -2 7 76.79 4.2
 -2 -1 7 67.89 3.4
 -1 3 7 73.69 3.5
 3 -2 7 66.09 3
 -2 -1 7 67.99 3
 3 -2 7 72.09 3.7
 -3 3 -7 53.29 3.4
 0 -3 -7 49.3 2.8
 -3 3 -7 52.79 3.6
 0 -3 -7 51.39 3.5
 -3 3 -7 48.5 1.9
 3 0 -7 49.5 2.2
 -3 3 -7 46.5 3
 -3 3 -7 51.69 3.1
 3 0 -7 53.39 3.3
 0 -3 -7 49.2 2.4
 0 -3 -7 51.59 2.5
 3 0 -7 52.59 3.4
 3 0 -7 53.39 2.3
 -3 3 -7 48.3 2.1
 0 -3 -7 49.99 2
 -3 3 -7 52.09 2.1
 -3 3 -7 46.2 2.1
 3 0 -7 47.8 2
 -3 3 -7 49.7 3
 0 -3 -7 49 3.6
 3 -3 7 46.2 3.4
 3 -3 7 46.4 3
 3 -3 7 51.59 3.5
 0 3 7 52.09 2.7
 3 -3 7 51.09 3.4
 3 -3 7 50.79 2.8
 3 -3 7 51.79 2
 -3 0 7 54.39 2.4
 -3 0 7 49.2 2.6
 -3 0 7 50.69 3.3
 0 3 7 50.69 2.4
 0 3 7 47.2 2.4
 0 3 7 45.1 2.6
 3 -3 7 51.19 2.4
 0 3 7 48.2 3.7
 3 -3 7 52.39 2.5
 0 3 7 52.49 3.4
 0 3 7 54.89 2.2
 0 3 7 51.69 2.8
 -3 0 7 49.6 2.3
 3 -3 7 47.8 3.5
 -3 0 7 53.69 2.9
 3 -3 7 46.7 2.3
 -3 0 7 49.3 3.2
 3 -3 7 52.69 3.3
 -1 -3 -7 15.3 1.3
 4 -1 -7 13.3 1
 4 -1 -7 12.7 0.8
 4 -1 -7 12.7 1.7
 -1 -3 -7 14.4 1.3
 -1 -3 -7 12.7 1.5
 4 -1 -7 14.1 1.9
 -3 4 -7 16.5 2.1
 -3 4 -7 15 1.4
 -1 -3 -7 14.4 1.7
 -3 4 -7 13.3 0.7
 -3 4 -7 14.3 0.8
 4 -1 -7 13.4 1.8
 -3 4 -7 14.8 1.6
 -3 4 -7 13.3 1.6
 -3 4 -7 14.9 1.7
 -1 -3 -7 15.1 0.9
 4 -1 -7 13.4 1
 4 -1 -7 14.4 1.5
 -3 4 -7 14.4 0.9
 -1 -3 -7 15.3 2.1
 -3 4 -7 14.9 1.9
 3 -4 7 14.9 1.9
 3 -4 7 15.1 1.1
 -4 1 7 13.6 1
 1 3 7 14.3 0.8
 -4 1 7 14.3 1.6
 3 -4 7 14.7 0.7
 -4 1 7 15 1.4
 3 -4 7 13.4 2
 1 3 7 12.1 1
 3 -4 7 13.4 1.8
 3 -4 7 13.8 2
 3 -4 7 14.3 2.1
 -4 1 7 14.5 1.7
 1 3 7 14.2 1.2
 1 3 7 13.7 1.4
 3 -4 7 14.4 2.1
 -4 1 7 13.9 1.6
 3 -4 7 15.4 1.2
 -4 1 7 16.4 1.2
 1 3 7 14.2 1.4
 1 3 7 15.2 2.3
 1 3 7 15.3 1
 1 3 7 15.2 2.1
 5 -2 -7 193.18 9.7
 5 -2 -7 208.38 7.7
 5 -2 -7 208.48 7.5
 -3 5 -7 201.18 7.5
 -2 -3 -7 204.48 8.6
 -3 5 -7 179.48 9.1
 -3 5 -7 199.78 9
 5 -2 -7 202.48 8.3
 5 -2 -7 185.58 9.1
 -2 -3 -7 202.08 9.6
 -3 5 -7 184.88 9
 -3 5 -7 205.98 8.4
 -2 -3 -7 206.88 8.3
 -3 5 -7 210.88 8.9
 -3 5 -7 195.28 8.7
 5 -2 -7 210.78 7.9
 2 3 7 211.98 8.3
 2 3 7 186.08 7.7
 -5 2 7 209.78 7.9
 2 3 7 208.28 8.2
 2 3 7 185.98 7.9
 3 -5 7 210.98 10.1
 3 -5 7 197.38 7.9
 -5 2 7 200.78 8.6
 3 -5 7 205.98 9.9
 3 -5 7 209.88 9.5
 3 -5 7 210.78 9.7
 -5 2 7 212.78 8.5
 3 -5 7 196.28 9.2
 2 3 7 218.98 7.6
 2 3 7 206.18 9.7
 -5 2 7 213.98 9
 -5 2 7 181.48 7.7
 2 3 7 199.88 9.8
 -3 -3 -7 5.1 1.2
 -3 -3 -7 5.8 1.2
 6 -3 -7 3.7 0.8
 -3 6 -7 4.4 0.6
 -3 6 -7 5 1.2
 -3 -3 -7 5.1 1.1
 6 -3 -7 3.8 0.7
 6 -3 -7 6.1 1.6
 -3 6 -7 7 1.7
 -3 6 -7 3.7 0.5
 -3 6 -7 4.1 0.6
 6 -3 -7 5.1 0.7
 -3 -3 -7 6.1 1.9
 6 -3 -7 4.7 0.8
 -3 6 -7 4.7 1.5
 -3 6 -7 7.6 1.9
 -3 -3 -7 4 0.6
 -6 3 7 4.7 0.6
 3 -6 7 4.3 0.4
 3 3 7 3.9 0.7
 3 3 7 5.9 1.1
 3 -6 7 6.6 2
 3 -6 7 5.3 1
 3 -6 7 7.4 2.2
 3 3 7 7.3 1.8
 -6 3 7 6.4 1.4
 3 -6 7 6.2 1.8
 -6 3 7 4 1.2
 3 -6 7 6.1 1.9
 3 -6 7 3.9 0.6
 3 3 7 5.2 0.8
 -6 3 7 5.4 0.9
 3 3 7 4.4 0.8
 3 3 7 6.6 2
 3 3 7 3.8 0.9
 3 -6 7 4.5 1.9
 3 -6 7 5.8 1.4
 3 3 7 4.7 0.6
 -4 -3 -7 3.7 0.9
 7 -4 -7 3.6 0.7
 -4 -3 -7 7.6 2
 -4 -3 -7 3.6 0.6
 -4 -3 -7 4 1
 -3 7 -7 5.9 1.9
 -3 7 -7 1.2 1
 7 -4 -7 3.6 1.1
 -3 7 -7 3.8 0.6
 -3 7 -7 5 1.3
 7 -4 -7 2.5 0.8
 7 -4 -7 4.4 0.9
 -3 7 -7 2.2 0.5
 4 3 7 3.1 0.6
 3 -7 7 4.5 0.5
 3 -7 7 3.3 2
 -7 4 7 2 0.8
 4 3 7 4.6 1.9
 3 -7 7 4 0.7
 3 -7 7 5 1.6
 -7 4 7 3.9 0.9
 3 -7 7 5 2
 4 3 7 3.2 0.6
 3 -7 7 3.8 1.7
 -7 4 7 3.9 0.6
 4 3 7 2.4 0.8
 4 3 7 4.3 0.9
 3 -7 7 0.7 1.2
 -4 -2 -7 71.09 4.5
 6 -4 -7 68.09 3.3
 -4 -2 -7 69.69 4.1
 6 -4 -7 71.79 2.9
 -2 6 -7 70.29 4.8
 6 -4 -7 71.89 3.2
 -4 -2 -7 67.39 3.7
 -2 6 -7 73.39 5.1
 -2 6 -7 74.19 3
 6 -4 -7 67.59 4.9
 -2 6 -7 72.09 2.8
 -4 -2 -7 74.59 3.1
 6 -4 -7 66.79 4.4
 6 -4 -7 68.99 3.3
 -2 6 -7 72.19 2.9
 -2 6 -7 64.59 4.7
 -4 -2 -7 67.49 3.9
 -6 4 7 67.19 3.4
 2 -6 7 76.79 2.8
 2 -6 7 66.99 5.1
 -6 4 7 57.99 5
 4 2 7 69.39 3.7
 -6 4 7 73.69 2.9
 4 2 7 71.89 4.6
 2 -6 7 70.89 3.1
 2 -6 7 68.19 4.7
 4 2 7 76.29 3
 2 -6 7 67.59 5.1
 -6 4 7 72.49 3.9
 4 2 7 68.29 4.8
 2 -6 7 62.19 2.9
 2 -6 7 66.49 4.1
 4 2 7 68.99 3.2
 4 2 7 72.99 4.2
 4 2 7 70.59 3.5
 2 -6 7 75.89 4.5
 2 -6 7 69.19 5
 -1 5 -7 229.68 10.7
 -4 -1 -7 251.27 10.7
 -4 -1 -7 233.78 10.3
 -4 -1 -7 256.87 9.8
 5 -4 -7 226.18 12.2
 -4 -1 -7 223.78 12.4
 5 -4 -7 233.28 9.1
 5 -4 -7 246.58 11.4
 5 -4 -7 227.28 9.1
 5 -4 -7 234.38 9.1
 -1 5 -7 236.48 10
 -1 5 -7 242.48 11.3
 1 -5 7 235.18 11.2
 4 1 7 247.28 9.9
 1 -5 7 249.68 11.6
 1 -5 7 243.08 10.3
 1 -5 7 245.38 11.3
 1 -5 7 240.58 10.9
 4 1 7 238.78 10.7
 -5 4 7 244.08 9.8
 4 1 7 241.88 9.5
 4 1 7 210.08 9.2
 4 1 7 244.38 10.9
 1 -5 7 241.78 9
 -5 4 7 258.17 10.2
 4 -4 -7 20.3 2.5
 -4 0 -7 18.2 1
 0 4 -7 19.7 2.3
 4 -4 -7 17.8 2.5
 -4 0 -7 18.4 2.3
 0 4 -7 21 2.1
 4 -4 -7 20.1 1.1
 -4 0 -7 20.3 2.8
 0 4 -7 20.2 1.1
 4 -4 -7 18.5 1.2
 0 4 -7 15.8 1.7
 -4 0 -7 19.9 1.7
 0 4 -7 19.2 1
 0 4 -7 20 1
 4 -4 -7 20.8 0.9
 0 4 -7 18.7 1.2
 -4 0 -7 17.6 3
 4 -4 -7 20 1.2
 -4 0 -7 20.6 1.3
 -4 4 7 18.4 1
 4 0 7 19.1 1.1
 4 0 7 18.6 2.2
 4 0 7 18.6 1.5
 0 -4 7 18.3 1.9
 0 -4 7 20.5 1
 0 -4 7 18.2 2.2
 0 -4 7 20.8 1.9
 -4 4 7 19.9 1.3
 4 0 7 20 1.5
 4 0 7 21.9 2.3
 -4 4 7 19.5 1.9
 0 -4 7 20.3 3
 -4 4 7 17.2 2.3
 4 0 7 20.1 1.8
 0 -4 7 21.6 2.3
 0 -4 7 18.1 2.5
 0 -4 7 18.4 1.2
 0 -4 7 21.1 1.1
 -4 4 7 21.1 1.8
 3 -4 -7 22.1 1
 3 -4 -7 21.1 2.5
 1 3 -7 19.8 2.2
 1 3 -7 21.4 1.3
 3 -4 -7 21.1 1.1
 1 3 -7 22.2 1.2
 -4 1 -7 21.9 2.5
 1 3 -7 20.6 1
 -4 1 -7 17.3 2.6
 -4 1 -7 20.5 3
 3 -4 -7 22.1 2.6
 3 -4 -7 20.2 1.6
 -4 1 -7 20.7 1
 -4 1 -7 21.9 1.2
 1 3 -7 21.2 1.1
 -4 1 -7 17.8 2.6
 -4 1 -7 21.6 1.3
 -4 1 -7 23.1 1.7
 -1 -3 7 19.5 1
 4 -1 7 21.2 1.7
 -1 -3 7 19.2 1.8
 4 -1 7 20.2 1.5
 4 -1 7 24.1 2.2
 4 -1 7 21.7 1.1
 4 -1 7 20.6 1.5
 -3 4 7 21.2 1.9
 4 -1 7 22.6 2.1
 4 -1 7 22.2 2.2
 -1 -3 7 20.2 2.2
 -1 -3 7 19.7 2
 -1 -3 7 21.5 2.5
 -1 -3 7 20.5 2.5
 -1 -3 7 19.2 1.2
 4 -1 7 21.3 1.9
 -3 4 7 22.4 1.3
 -3 4 7 19.3 2.4
 -1 -3 7 20.3 1.7
 4 -1 7 21.7 2.2
 -1 -3 7 20.7 1.2
 4 -1 7 21.3 2.2
 -3 4 7 20.9 1.7
 -3 4 7 19.6 1
 -4 2 -7 131.19 4.8
 2 2 -7 126.69 5.5
 2 2 -7 118.09 6.2
 2 -4 -7 126.69 6.7
 -4 2 -7 125.89 6.6
 2 2 -7 128.59 6.7
 2 -4 -7 117.49 4.9
 2 2 -7 121.89 4.7
 2 -4 -7 115.29 5.1
 -4 2 -7 121.19 6.9
 -4 2 -7 119.19 4.8
 -4 2 -7 123.89 5.9
 2 -4 -7 127.99 6.8
 -4 2 -7 115.79 7
 2 2 -7 118.39 4.6
 2 2 -7 126.89 5.1
 2 2 -7 127.59 4.9
 -4 2 -7 125.29 5.2
 -4 2 -7 124.29 4.6
 -4 2 -7 122.29 6.7
 -2 4 7 129.29 6.9
 -2 -2 7 116.39 5.1
 -2 -2 7 119.19 4.6
 -2 -2 7 128.69 4.8
 -2 4 7 128.79 4.8
 -2 -2 7 121.59 6.4
 4 -2 7 126.09 6.2
 -2 4 7 118.59 4.6
 4 -2 7 119.19 5.4
 4 -2 7 126.29 5.1
 -2 -2 7 123.19 6.5
 -2 4 7 127.29 5.6
 4 -2 7 132.49 6.2
 -2 4 7 125.59 5.5
 -2 4 7 125.59 5.9
 4 -2 7 127.79 5.4
 4 -2 7 122.79 5.8
 4 -2 7 124.29 4.6
 4 -2 7 122.69 6.3
 -2 -2 7 123.99 5.6
 4 -2 7 108.49 5.9
 -2 -2 7 107.49 5.4
 -2 -2 7 126.29 6.1
 4 -2 7 121.39 5.2
 -2 -2 7 115.59 4.8
 -2 -2 7 119.09 5.1
 1 -4 -7 19 2.8
 -4 3 -7 15.7 2.1
 3 1 -7 14.4 0.8
 -4 3 -7 14.5 1
 3 1 -7 15.2 1.8
 -4 3 -7 15.3 1.8
 3 1 -7 13.9 0.9
 -4 3 -7 14.7 1
 3 1 -7 14.7 2
 -4 3 -7 15.2 2
 1 -4 -7 17.9 2.8
 -4 3 -7 10.9 2.1
 1 -4 -7 15.7 0.8
 -4 3 -7 12.6 0.8
 3 1 -7 13.5 1
 1 -4 -7 15.3 1.1
 -4 3 -7 14.1 1.9
 3 1 -7 14.3 1.5
 1 -4 -7 12.4 1.2
 4 -3 7 13.6 1.2
 4 -3 7 14.7 1.5
 -1 4 7 14.7 0.9
 4 -3 7 13 1.2
 -1 4 7 15.3 2.4
 -3 -1 7 13.4 1.8
 -3 -1 7 14.3 2
 4 -3 7 15.3 2
 4 -3 7 14.7 2.1
 -1 4 7 13.5 0.9
 4 -3 7 13.7 1.9
 -3 -1 7 13.8 1.1
 -3 -1 7 13.6 1
 -3 -1 7 14.1 0.9
 4 -3 7 14.9 2
 4 -3 7 13 1.6
 -3 -1 7 15.9 1.8
 -1 4 7 13.2 1.8
 4 -3 7 14.1 0.8
 -3 -1 7 14.3 1.3
 -1 4 7 13.3 1.5
 -1 4 7 11.4 1.3
 4 -3 7 13.9 1.2
 4 0 -7 125.19 4.8
 0 -4 -7 120.49 6.4
 4 0 -7 112.99 5.7
 4 0 -7 124.39 5
 0 -4 -7 124.09 5
 -4 4 -7 126.59 6.2
 0 -4 -7 126.99 6.9
 -4 4 -7 113.79 6.1
 -4 4 -7 132.49 6.1
 -4 4 -7 122.99 4.6
 0 -4 -7 122.99 5.2
 -4 4 -7 130.39 5.8
 4 0 -7 124.69 4.7
 0 -4 -7 126.29 4.6
 4 0 -7 123.29 6.5
 -4 4 -7 115.79 6.5
 -4 4 -7 119.99 4.8
 -4 4 -7 114.19 6
 -4 4 -7 126.39 4.8
 4 0 -7 125.19 5.8
 -4 0 7 126.09 5
 0 4 7 120.99 7
 0 4 7 121.59 4.6
 -4 0 7 120.19 6.1
 4 -4 7 119.49 5.1
 4 -4 7 112.59 6.2
 4 -4 7 121.69 4.5
 0 4 7 133.19 5.6
 4 -4 7 136.99 7.5
 0 4 7 114.29 5.3
 4 -4 7 122.59 5.2
 -4 0 7 126.89 4.9
 4 -4 7 122.69 6.8
 4 -4 7 116.99 5.8
 0 4 7 126.79 4.7
 4 -4 7 131.49 6.8
 0 4 7 113.39 4.8
 4 -4 7 113.39 4.9
 0 4 7 121.79 4.9
 -4 0 7 114.79 5.4
 0 4 7 121.39 6.5
 -4 0 7 118.89 5.8
 4 -4 7 126.89 6.4
 -4 5 -7 1.1 0.7
 5 -1 -7 0.4 0.5
 -4 5 -7 0.6 0.7
 -4 5 -7 1 1.2
 5 -1 -7 1.2 1
 -4 5 -7 0.8 1
 5 -1 -7 1 0.9
 -1 -4 -7 0.5 0.6
 -1 -4 -7 1.3 0.7
 5 -1 -7 2 0.8
 -1 -4 -7 1 0.4
 -4 5 -7 1.1 0.8
 -4 5 -7 1.4 0.4
 -1 -4 -7 1 1.4
 5 -1 -7 0.8 0.5
 5 -1 -7 1.3 1
 -4 5 -7 1.4 1.1
 4 -5 7 0.3 1.1
 1 4 7 1.5 1.3
 1 4 7 1.4 0.5
 4 -5 7 1 0.3
 -5 1 7 1.3 0.5
 4 -5 7 2 0.6
 4 -5 7 0 1.1
 4 -5 7 0.7 0.5
 4 -5 7 1.9 1.5
 1 4 7 1.3 0.9
 -5 1 7 1.5 0.9
 -5 1 7 0.7 0.9
 1 4 7 0.2 1.2
 1 4 7 0.1 0.5
 4 -5 7 2.1 1.4
 1 4 7 1.1 0.5
 -5 1 7 0.6 0.6
 4 -5 7 1.6 1.4
 1 4 7 1.2 0.4
 -4 6 -7 9.5 1.5
 -2 -4 -7 7.2 1.9
 -2 -4 -7 7.1 1.2
 -4 6 -7 7.8 1.8
 6 -2 -7 6.3 0.7
 -2 -4 -7 6.1 0.7
 6 -2 -7 7.5 1.5
 -4 6 -7 10 2.2
 -2 -4 -7 5.3 0.9
 -4 6 -7 5.6 0.6
 -4 6 -7 6.8 0.8
 6 -2 -7 6.9 1.2
 6 -2 -7 6.5 0.9
 6 -2 -7 6.3 0.9
 -4 6 -7 6.2 0.8
 2 4 7 8.3 1.1
 4 -6 7 7.5 1.9
 4 -6 7 6.9 2.4
 2 4 7 6.2 0.9
 2 4 7 6.3 0.7
 2 4 7 8.2 2.2
 2 4 7 10.7 2.6
 -6 2 7 3.8 1
 -6 2 7 6.7 1.1
 4 -6 7 8.6 2.4
 4 -6 7 6.7 1
 4 -6 7 6.1 0.5
 4 -6 7 3.4 1.5
 4 -6 7 5.1 1.6
 2 4 7 6.9 0.7
 4 -6 7 7.1 2.1
 -6 2 7 5.6 0.7
 2 4 7 5.3 1.6
 -3 -4 -7 26.9 3.1
 -4 7 -7 23.1 2.5
 -3 -4 -7 24.2 1.3
 7 -3 -7 24.8 1.7
 7 -3 -7 22.8 1.8
 -4 7 -7 23 1.4
 7 -3 -7 18.5 1.8
 -3 -4 -7 23.9 1.8
 -4 7 -7 25.8 1.9
 -3 -4 -7 22.7 1.8
 -4 7 -7 25.8 2.8
 -4 7 -7 21.7 2.2
 4 -7 7 27.9 3.1
 4 -7 7 26.2 3.1
 4 -7 7 23.6 1.1
 4 -7 7 27 2.5
 4 -7 7 24.3 2.8
 3 4 7 21.9 1.3
 -7 3 7 26.8 1.4
 3 4 7 25.2 1.9
 3 4 7 24.5 1.3
 -7 3 7 25 2.1
 4 -7 7 21.7 4.2
 -7 3 7 26.6 1.9
 4 -7 7 24.5 1.4
 3 4 7 26.9 3.1
 -4 8 -7 2.7 1
 -4 8 -7 2.8 0.4
 8 -4 -7 2.2 0.7
 8 -4 -7 3 0.5
 -4 8 -7 1.3 0.6
 8 -4 -7 3 0.6
 8 -4 -7 1.8 0.6
 -4 -4 -7 1.8 0.6
 -4 8 -7 2.7 1.2
 -4 -4 -7 4.4 1.1
 -4 -4 -7 2 0.4
 -4 8 -7 1.5 1.9
 -4 8 -7 1.8 0.5
 4 -8 7 1.5 0.5
 -8 4 7 3.4 1.1
 -8 4 7 2.5 0.5
 -8 4 7 3 0.7
 4 4 7 2.1 0.7
 4 -8 7 1.3 1.4
 4 4 7 1.6 0.4
 4 -8 7 2 0.4
 4 -8 7 2.1 3.4
 -4 9 -7 1.9 0.9
 9 -5 -7 1 0.4
 -4 9 -7 1.5 0.4
 4 -9 7 0.9 0.3
 -9 5 7 0.6 0.4
 4 -9 7 1 0.4
 4 -9 7 0.7 0.8
 -9 5 7 1.4 0.3
 -3 8 -7 8.2 1.7
 -3 8 -7 6.5 0.7
 -5 -3 -7 6 0.6
 8 -5 -7 5.5 0.9
 8 -5 -7 6.1 0.8
 -3 8 -7 5 0.7
 8 -5 -7 7 0.6
 -5 -3 -7 8 1.3
 -5 -3 -7 6.7 0.9
 -3 8 -7 3.1 1.4
 -3 8 -7 11.6 2.7
 -3 8 -7 7.2 0.6
 -8 5 7 5.1 0.9
 3 -8 7 5.3 0.7
 5 3 7 9.1 1.5
 3 -8 7 5.9 0.6
 3 -8 7 6.7 2.3
 5 3 7 5.5 0.6
 5 3 7 5.1 0.6
 3 -8 7 6.7 1.6
 -8 5 7 6.1 0.6
 -5 -2 -7 8.7 1.4
 -2 7 -7 14.2 2.6
 7 -5 -7 8.4 1
 -5 -2 -7 8.2 0.8
 7 -5 -7 13.5 2.4
 -5 -2 -7 10.5 4.9
 -2 7 -7 10.1 1.8
 -2 7 -7 8.7 0.8
 7 -5 -7 8.5 1
 -2 7 -7 8.9 0.6
 7 -5 -7 8.3 0.8
 -5 -2 -7 6.9 1.2
 7 -5 -7 8.3 1
 -2 7 -7 10 1
 -2 7 -7 10.6 1.7
 2 -7 7 9.1 0.8
 2 -7 7 8.9 1.9
 2 -7 7 8.8 1
 2 -7 7 8 2
 5 2 7 8.1 0.9
 -7 5 7 10 1.8
 5 2 7 10.1 1.3
 -7 5 7 9 1.4
 5 2 7 9.1 1.4
 2 -7 7 14.3 3
 -7 5 7 8.3 0.7
 -7 5 7 9 1.2
 5 2 7 8.2 1.9
 2 -7 7 10.5 2.7
 5 2 7 8.3 0.8
 -1 6 -7 44.1 2.1
 -1 6 -7 48.2 2
 -5 -1 -7 47.8 3
 -1 6 -7 46.8 2.1
 6 -5 -7 49.7 2.1
 -1 6 -7 45.6 4.2
 6 -5 -7 49.6 3.5
 6 -5 -7 43.9 2.4
 6 -5 -7 49.1 2.5
 -5 -1 -7 49.6 3.5
 -5 -1 -7 47.7 2.3
 -1 6 -7 44.6 3.3
 6 -5 -7 47 2.4
 6 -5 -7 46.6 4.1
 5 1 7 54.89 3.9
 1 -6 7 49.9 2.1
 1 -6 7 47.7 3.4
 1 -6 7 51.69 6.3
 1 -6 7 48.9 2.4
 -6 5 7 48.1 2.1
 5 1 7 45.4 2.1
 -6 5 7 44.1 3.1
 1 -6 7 50.29 4
 1 -6 7 51.39 2.2
 1 -6 7 37.8 4.5
 5 1 7 49.4 2.5
 1 -6 7 52.69 5.9
 5 -5 -7 111.49 4.6
 5 -5 -7 90.49 5.8
 0 5 -7 108.49 4.3
 5 -5 -7 102.19 3.9
 -5 0 -7 101.39 4.9
 -5 0 -7 96.29 5.8
 5 -5 -7 95.69 4.1
 -5 0 -7 93.79 7.5
 0 5 -7 104.39 3.9
 0 5 -7 108.59 3.8
 0 5 -7 104.09 4.2
 5 -5 -7 104.49 6.5
 0 -5 7 93.99 4.2
 0 -5 7 101.19 5.3
 5 0 7 99.79 4.7
 0 -5 7 104.39 3.9
 -5 5 7 92.29 6
 0 -5 7 92.79 5.6
 5 0 7 102.29 5
 5 0 7 103.39 4.5
 5 0 7 100.79 3.9
 0 -5 7 94.59 6.3
 0 -5 7 87.49 5.7
 -5 5 7 103.89 5.2
 0 -5 7 95.39 3.9
 -5 5 7 100.09 3.9
 0 -5 7 95.99 6.3
 -5 5 7 104.39 5
 5 0 7 94.79 5.6
 4 -5 -7 253.37 11.8
 1 4 -7 228.68 11.4
 -5 1 -7 249.48 9.8
 4 -5 -7 229.38 9.1
 -5 1 -7 220.18 12
 -5 1 -7 228.18 12.1
 1 4 -7 246.68 11.8
 1 4 -7 240.28 9.2
 4 -5 -7 241.28 11.2
 -5 1 -7 254.57 11.3
 5 -1 7 238.58 9.7
 5 -1 7 235.48 10.4
 -4 5 7 244.28 11.5
 -4 5 7 259.77 10.2
 5 -1 7 259.57 10
 -1 -4 7 231.58 9.9
 -1 -4 7 254.77 11.5
 -1 -4 7 224.78 10.6
 5 -1 7 252.87 9.5
 -1 -4 7 253.07 11.5
 -1 -4 7 246.38 9.3
 -1 -4 7 247.48 10.8
 -4 5 7 237.08 9.9
 5 -1 7 249.28 10.6
 3 -5 -7 137.19 5.9
 -5 2 -7 128.39 7.7
 3 -5 -7 139.19 5.2
 -5 2 -7 134.09 5.9
 3 -5 -7 137.79 9.4
 2 3 -7 127.69 7.3
 2 3 -7 135.39 5.1
 2 3 -7 135.09 5.7
 2 3 -7 143.49 5.2
 -5 2 -7 141.49 5.4
 2 3 -7 140.59 7.7
 -5 2 -7 128.99 8.1
 2 3 -7 146.39 5.5
 -5 2 -7 134.79 5.2
 -2 -3 7 132.99 7.3
 5 -2 7 139.79 6.9
 -3 5 7 141.39 6.3
 5 -2 7 140.69 5.8
 -3 5 7 139.99 5.4
 5 -2 7 127.69 6.7
 -2 -3 7 131.89 5.5
 -3 5 7 129.99 6.1
 -2 -3 7 142.39 5.7
 -2 -3 7 156.98 5.9
 -3 5 7 136.79 5.4
 -2 -3 7 135.49 6
 5 -2 7 131.49 6.7
 5 -2 7 131.99 6.8
 5 -2 7 139.39 6.1
 5 -2 7 143.49 5.6
 5 -2 7 138.89 5.9
 5 -2 7 136.69 7
 -3 5 7 137.59 7.7
 -5 3 -7 205.18 7.5
 2 -5 -7 227.58 12.3
 -5 3 -7 213.28 10.2
 3 2 -7 208.48 7.6
 -5 3 -7 201.28 9.2
 2 -5 -7 202.58 8.1
 -5 3 -7 191.08 9.8
 3 2 -7 200.48 9.6
 -5 3 -7 199.08 8
 -5 3 -7 201.18 7.7
 2 -5 -7 201.78 12.2
 2 -5 -7 183.28 7.8
 -5 3 -7 197.88 11.2
 3 2 -7 212.38 7.5
 3 2 -7 200.68 10
 3 2 -7 209.18 8.2
 -3 -2 7 201.68 7.9
 -3 -2 7 200.48 9.2
 5 -3 7 211.38 9
 5 -3 7 202.08 9.3
 5 -3 7 202.38 8.1
 -2 5 7 204.98 8.4
 -3 -2 7 204.08 9.5
 -2 5 7 189.68 8.9
 -3 -2 7 228.88 8.1
 -3 -2 7 200.18 9.2
 -2 5 7 212.48 10.4
 5 -3 7 203.88 9.7
 5 -3 7 207.88 8.1
 5 -3 7 210.18 9.5
 -3 -2 7 185.18 8
 5 -3 7 204.38 8.3
 5 -3 7 216.08 9.7
 -2 5 7 198.88 7.8
 -2 5 7 183.78 8.5
 4 1 -7 1.2 0.5
 -5 4 -7 0.6 1
 1 -5 -7 0.2 1.5
 1 -5 -7 2 1.5
 -5 4 -7 1.5 1.4
 1 -5 -7 1.4 0.3
 4 1 -7 0.9 0.7
 -5 4 -7 1.2 0.8
 1 -5 -7 1.4 0.8
 1 -5 -7 1.2 0.5
 4 1 -7 1.3 0.7
 -5 4 -7 0.4 0.5
 -5 4 -7 1.1 0.4
 -5 4 -7 0.9 0.7
 4 1 -7 3.4 1.5
 -5 4 -7 1 1.1
 -5 4 -7 0.2 0.8
 -5 4 -7 1.1 1.2
 5 -4 7 1.1 0.6
 -4 -1 7 1.1 0.9
 5 -4 7 1 0.6
 -1 5 7 1.2 0.5
 5 -4 7 1.7 1.5
 5 -4 7 0.8 0.6
 5 -4 7 2.6 1.5
 5 -4 7 2.1 1.3
 -4 -1 7 0.8 0.5
 -1 5 7 1.4 0.3
 5 -4 7 0.8 0.3
 -4 -1 7 0.9 1
 -1 5 7 1.5 1.2
 5 -4 7 1 0.7
 -1 5 7 1.3 1.5
 -1 5 7 1 0.5
 -4 -1 7 0.9 0.5
 5 -4 7 1 1.2
 -1 5 7 1.2 0.9
 -4 -1 7 1.4 1.1
 -1 5 7 2.3 0.8
 5 0 -7 119.89 5.9
 5 0 -7 122.19 4.8
 5 0 -7 118.19 6.6
 -5 5 -7 120.99 4.5
 -5 5 -7 118.29 6.2
 0 -5 -7 122.59 5
 0 -5 -7 123.09 7.1
 -5 5 -7 118.59 6.5
 -5 5 -7 121.99 4.9
 -5 5 -7 123.49 6.3
 -5 5 -7 118.09 6.9
 5 0 -7 118.99 4.6
 0 -5 -7 104.89 6.2
 0 -5 -7 116.79 5.1
 -5 5 -7 120.49 5.2
 -5 5 -7 127.49 5.7
 5 -5 7 121.19 6.6
 -5 0 7 112.59 4.8
 0 5 7 116.89 6.6
 0 5 7 123.49 4.6
 5 -5 7 118.29 5.1
 5 -5 7 115.89 6.7
 0 5 7 121.89 4.6
 -5 0 7 122.49 5
 -5 0 7 120.79 5.5
 5 -5 7 123.19 4.4
 5 -5 7 117.89 6.7
 -5 0 7 113.69 5.8
 0 5 7 121.39 5
 5 -5 7 117.99 5.6
 5 -5 7 104.29 6.1
 5 -5 7 118.69 7.1
 0 5 7 122.19 5.6
 0 5 7 110.19 7
 -5 6 -7 4.3 1.1
 6 -1 -7 4 1.1
 -1 -5 -7 2.7 1.7
 -1 -5 -7 3.3 0.9
 -5 6 -7 2.5 1.5
 -5 6 -7 3.5 0.5
 6 -1 -7 3 0.7
 -5 6 -7 5 0.8
 6 -1 -7 3 0.5
 6 -1 -7 2.5 0.6
 -5 6 -7 5.2 1.7
 -5 6 -7 4.7 1.8
 -1 -5 -7 3 0.5
 6 -1 -7 2.8 1.2
 -5 6 -7 3.9 0.7
 -1 -5 -7 4.1 0.9
 1 5 7 7.6 3.1
 1 5 7 2.6 0.7
 -6 1 7 3.6 0.8
 1 5 7 4.7 1.2
 1 5 7 3.7 1.9
 5 -6 7 6.4 2
 -6 1 7 3.8 0.7
 5 -6 7 4.5 1.6
 5 -6 7 3 0.4
 1 5 7 3.2 0.6
 1 5 7 2.8 0.5
 5 -6 7 2.3 2.3
 -5 7 -7 9.2 1.9
 7 -2 -7 7.1 1
 -2 -5 -7 5.5 0.9
 -5 7 -7 5.9 1
 -2 -5 -7 6.3 0.6
 -5 7 -7 11.9 2.6
 -5 7 -7 7.4 1.7
 7 -2 -7 7.1 0.9
 -5 7 -7 6.4 0.9
 -2 -5 -7 7 1
 -5 7 -7 6.6 0.6
 7 -2 -7 7.7 1.3
 7 -2 -7 9 1.5
 -2 -5 -7 8.2 2.2
 7 -2 -7 6.5 0.7
 2 5 7 7.5 1.3
 5 -7 7 11.7 3.6
 -7 2 7 6.2 1.3
 5 -7 7 5 1.5
 5 -7 7 6.9 1.8
 -7 2 7 7.2 0.8
 -7 2 7 6.8 1
 5 -7 7 8.8 2.1
 5 -7 7 7.2 0.7
 5 -7 7 6.8 0.6
 2 5 7 12.1 2.6
 2 5 7 5.8 0.6
 5 -7 7 9.1 2.3
 2 5 7 6.6 0.7
 2 5 7 6.3 1
 8 -3 -7 0.1 0.3
 8 -3 -7 -0.5 0.3
 -3 -5 -7 0.3 0.5
 -3 -5 -7 2.8 2.3
 -5 8 -7 0 0.4
 -5 8 -7 0.3 1.2
 8 -3 -7 -0.1 0.7
 -5 8 -7 0 0.3
 -5 8 -7 0.4 0.9
 -3 -5 -7 0.4 0.3
 -5 8 -7 0.2 0.4
 -5 8 -7 -0.9 0.8
 8 -3 -7 0.3 0.4
 3 5 7 0.2 0.6
 -8 3 7 1.5 1.7
 5 -8 7 0.4 0.8
 -8 3 7 -0.1 0.4
 5 -8 7 0.5 1.7
 5 -8 7 0 0.2
 3 5 7 0.7 0.3
 -8 3 7 0.2 0.3
 5 -8 7 0.6 2.7
 5 -8 7 0 0.4
 9 -4 -7 3.7 0.4
 -5 9 -7 3.2 0.5
 9 -4 -7 2.5 0.4
 5 -9 7 2.4 0.4
 5 -9 7 2.8 0.5
 -9 4 7 3.7 0.4
 -9 4 7 3.3 0.5
 5 -9 7 2.7 0.8
 9 -6 -7 0.5 0.3
 3 -9 7 0.6 0.3
 -9 6 7 1.3 0.3
 -9 6 7 0.2 0.3
 -6 -2 -7 14.7 2.5
 8 -6 -7 12.6 1
 -2 8 -7 14.2 1.7
 -2 8 -7 10.4 0.9
 -2 8 -7 11.8 0.7
 -2 8 -7 12.5 0.8
 8 -6 -7 12.9 0.8
 8 -6 -7 10.8 1
 -8 6 7 12.3 0.8
 2 -8 7 11.3 1.6
 6 2 7 10.3 0.7
 2 -8 7 12.4 1
 -8 6 7 12.8 1.1
 6 2 7 10.9 1.4
 2 -8 7 10.5 0.8
 6 2 7 10.8 0.8
 -6 -1 -7 4.3 1.2
 7 -6 -7 2.3 2.5
 -1 7 -7 6.2 2.1
 7 -6 -7 3.7 0.7
 -1 7 -7 2.1 0.4
 7 -6 -7 3.4 0.5
 -1 7 -7 2.5 0.5
 7 -6 -7 2.2 0.6
 -6 -1 -7 2.9 1
 -6 -1 -7 2.9 0.6
 -6 -1 -7 6 4.1
 -1 7 -7 2.7 0.4
 1 -7 7 4.5 1.4
 -7 6 7 2.2 0.7
 6 1 7 3.1 0.7
 6 1 7 5.2 1.5
 1 -7 7 4.7 1.8
 -7 6 7 2.6 0.4
 6 1 7 3.4 0.9
 1 -7 7 2.9 0.5
 1 -7 7 1.8 1.6
 6 1 7 3.6 0.5
 1 -7 7 2.6 0.6
 6 1 7 3 1
 -7 6 7 4.4 1.2
 0 6 -7 0.2 0.3
 0 6 -7 0.2 0.3
 -6 0 -7 0.6 2
 -6 0 -7 -0.8 0.6
 6 -6 -7 0.9 1.3
 0 6 -7 0.3 0.3
 0 6 -7 -0.2 1.3
 6 -6 -7 -0.2 0.4
 -6 0 -7 0.3 0.4
 6 -6 -7 0.2 0.5
 6 -6 -7 0.1 0.3
 -6 0 -7 0.3 1.1
 0 6 -7 0.7 1.2
 0 -6 7 0.1 0.7
 0 -6 7 -1 1.1
 0 -6 7 0.8 1.3
 0 -6 7 0.2 1.3
 -6 6 7 -0.7 0.6
 0 -6 7 0 0.4
 6 0 7 -0.2 0.7
 -6 6 7 0.4 0.8
 6 0 7 -0.3 0.6
 6 0 7 1 1.1
 6 0 7 -0.1 0.7
 -6 6 7 -0.1 0.4
 -6 6 7 -0.7 1.1
 5 -6 -7 46.7 3.7
 1 5 -7 41.7 4.1
 1 5 -7 52.49 2.1
 -6 1 -7 46.7 3.9
 -6 1 -7 52.89 3
 5 -6 -7 46.5 2
 1 5 -7 48.6 2.4
 5 -6 -7 47.3 2.3
 5 -6 -7 46.6 4.3
 -6 1 -7 52.09 5.4
 -6 1 -7 46.6 2.4
 1 5 -7 46.3 2.2
 5 -6 -7 49.1 2.3
 1 5 -7 47 2
 1 5 -7 50.29 4.5
 -5 6 7 39.4 5.3
 6 -1 7 38.2 3.2
 -5 6 7 49.2 2.1
 -5 6 7 45.4 3.1
 -1 -5 7 50.69 2.2
 6 -1 7 50.79 4.1
 6 -1 7 46.1 2.6
 -1 -5 7 47.6 2.1
 -1 -5 7 46.5 2.5
 -1 -5 7 45.7 3.1
 6 -1 7 44.2 2
 2 4 -7 73.89 3.1
 2 4 -7 74.59 5.4
 -6 2 -7 61.29 5.2
 2 4 -7 74.79 3.3
 4 -6 -7 68.09 5.2
 -6 2 -7 74.49 2.9
 -6 2 -7 66.19 3.6
 4 -6 -7 73.19 3
 -6 2 -7 66.79 5.8
 4 -6 -7 69.69 4.9
 2 4 -7 72.69 2.9
 4 -6 -7 70.29 3
 4 -6 -7 71.69 2.7
 -6 2 -7 66.59 5
 -6 2 -7 70.39 3.3
 6 -2 7 72.69 4.4
 6 -2 7 64.59 4.4
 -2 -4 7 70.49 3
 -2 -4 7 70.29 3.8
 6 -2 7 71.59 2.8
 -4 6 7 69.29 3.7
 -2 -4 7 72.09 4.3
 6 -2 7 68.89 4
 -2 -4 7 73.29 5.1
 6 -2 7 70.19 3.8
 -2 -4 7 69.49 3.3
 -4 6 7 69.39 2.9
 -2 -4 7 69.29 4.9
 -4 6 7 73.59 5.3
 6 -2 7 72.89 3.6
 6 -2 7 64.19 3.5
 3 3 -7 5.9 1.8
 3 -6 -7 4.7 0.6
 3 -6 -7 5 1.7
 3 3 -7 4.3 0.6
 -6 3 -7 5.1 1.4
 -6 3 -7 4.8 2
 3 3 -7 5.1 2
 3 3 -7 4.9 0.6
 3 -6 -7 3.9 0.5
 -6 3 -7 3.5 0.8
 3 -6 -7 5.2 1
 -6 3 -7 6.2 1
 -6 3 -7 4 0.7
 -6 3 -7 4.2 0.6
 3 3 -7 4.2 0.8
 -6 3 -7 6.7 2.1
 3 -6 -7 3.9 1.6
 6 -3 7 5.8 1.5
 6 -3 7 4.5 1.5
 -3 6 7 4 0.7
 6 -3 7 6.4 1.3
 6 -3 7 3.3 0.5
 6 -3 7 5.9 1.1
 -3 -3 7 3.2 0.6
 -3 -3 7 3.9 1.1
 -3 6 7 4.6 1.6
 6 -3 7 4.4 1.5
 -3 -3 7 4.9 0.7
 -3 6 7 6.1 1
 -3 -3 7 4.7 0.9
 6 -3 7 2.4 1.4
 -3 -3 7 6.4 2
 6 -3 7 2.9 0.8
 -3 6 7 3.2 0.4
 6 -3 7 4 0.9
 -3 6 7 4.5 1.7
 -3 -3 7 5.6 1.6
 -6 4 -7 5.3 1.9
 2 -6 -7 5.8 0.6
 4 2 -7 5.2 0.7
 -6 4 -7 7.8 1.7
 -6 4 -7 6.5 1.9
 2 -6 -7 5.2 1.7
 -6 4 -7 4.6 0.8
 4 2 -7 5.5 0.6
 -6 4 -7 6.6 0.7
 4 2 -7 5.9 0.8
 -6 4 -7 4.3 1.5
 2 -6 -7 5.6 1
 2 -6 -7 5.5 0.9
 2 -6 -7 6.7 2.1
 4 2 -7 6.4 1.1
 -6 4 -7 7.8 1
 6 -4 7 5.5 1
 6 -4 7 7.8 1.8
 6 -4 7 5.7 0.6
 -4 -2 7 4.3 0.7
 -2 6 7 6.6 0.6
 -2 6 7 4.6 0.7
 -4 -2 7 5.2 0.8
 6 -4 7 6.7 1.9
 -2 6 7 5.6 0.8
 -2 6 7 5.3 1.9
 6 -4 7 5.5 1
 6 -4 7 7.8 2.1
 -4 -2 7 8.1 1.9
 -2 6 7 8.8 1.8
 -2 6 7 6.6 1.6
 6 -4 7 8.4 2.2
 6 -4 7 3.9 0.8
 1 -6 -7 4 1.5
 1 -6 -7 2.9 0.8
 1 -6 -7 4 0.5
 -6 5 -7 3.5 0.7
 5 1 -7 2.8 0.6
 5 1 -7 3.9 0.6
 -6 5 -7 3.3 1.7
 -6 5 -7 2 0.7
 1 -6 -7 2.4 1.5
 -6 5 -7 5 1.2
 -6 5 -7 6.3 1.9
 5 1 -7 3.2 1.3
 5 1 -7 4.1 1.5
 -6 5 -7 2.8 0.5
 5 1 -7 3.1 0.5
 1 -6 -7 3.3 0.8
 -6 5 -7 4.5 1.7
 -5 -1 7 3.6 0.8
 -1 6 7 3.9 0.5
 6 -5 7 1.8 1.4
 -1 6 7 3.6 2.9
 -1 6 7 3.5 0.8
 -1 6 7 2.3 1.8
 6 -5 7 4.3 1.5
 -5 -1 7 5 0.8
 6 -5 7 3.2 0.4
 -1 6 7 3.6 0.7
 6 -5 7 4 0.9
 6 -5 7 3.1 1.2
 6 -5 7 3.6 2
 -1 6 7 5.3 1.3
 -6 6 -7 3 2
 0 -6 -7 4.2 1.7
 -6 6 -7 2.8 0.8
 -6 6 -7 3.8 1.8
 -6 6 -7 3.4 0.9
 0 -6 -7 3.4 0.7
 6 0 -7 3.5 1.1
 6 0 -7 2.6 0.6
 0 -6 -7 3.3 0.7
 -6 6 -7 2.7 0.6
 6 0 -7 2.2 1.2
 6 0 -7 4.8 0.8
 0 -6 -7 3.4 0.5
 6 0 -7 2.8 0.5
 -6 6 -7 4.1 0.5
 -6 6 -7 3.9 1.6
 6 -6 7 1.8 2.3
 0 6 7 4.9 2
 -6 0 7 3.4 0.9
 6 -6 7 5.2 0.8
 6 -6 7 4.8 1.6
 -6 0 7 5.4 1.1
 6 -6 7 3.6 1.6
 6 -6 7 3.3 1.4
 -6 0 7 2.3 0.9
 0 6 7 3.5 0.6
 0 6 7 5.6 1.7
 0 6 7 4 1.1
 0 6 7 3.4 1.2
 -6 7 -7 0.8 0.5
 -6 7 -7 0.6 0.9
 -1 -6 -7 0.8 0.8
 -6 7 -7 0.8 0.4
 -6 7 -7 4.3 1.5
 7 -1 -7 0.3 1
 7 -1 -7 0.7 0.5
 -6 7 -7 1.2 1.2
 7 -1 -7 0.5 0.3
 7 -1 -7 1 0.8
 7 -1 -7 1.1 0.5
 -6 7 -7 0.4 0.5
 -1 -6 -7 0.7 0.3
 -1 -6 -7 1.6 1.5
 1 6 7 0.2 0.8
 6 -7 7 0.5 0.2
 -7 1 7 0.8 0.5
 1 6 7 0.4 0.4
 -7 1 7 0.5 1.1
 -7 1 7 0.1 0.4
 1 6 7 1 0.4
 6 -7 7 0.1 1.2
 6 -7 7 1.4 1.3
 1 6 7 0.3 1.3
 1 6 7 3.2 2
 1 6 7 1.3 0.6
 6 -7 7 4.4 2.1
 6 -7 7 0.2 1
 8 -2 -7 1.1 0.9
 -6 8 -7 0.7 0.4
 8 -2 -7 0 0.4
 -6 8 -7 2.8 1
 8 -2 -7 0.3 0.3
 -2 -6 -7 0.1 1.7
 -6 8 -7 -0.6 1
 -6 8 -7 0.1 0.4
 8 -2 -7 0.6 0.3
 -2 -6 -7 0.5 0.2
 -6 8 -7 0.4 0.3
 -8 2 7 0.4 0.4
 6 -8 7 3.5 2.8
 2 6 7 1.1 1.6
 6 -8 7 0.3 0.2
 6 -8 7 0.3 0.3
 -8 2 7 0.6 0.3
 2 6 7 0.2 0.3
 6 -8 7 0 0.7
 6 -8 7 3.2 2.2
 2 6 7 1.4 0.8
 -6 9 -7 0.4 0.3
 -9 3 7 0.5 0.3
 6 -9 7 0.8 0.3
 -9 3 7 1.3 0.3
 -7 -1 -7 1.3 0.3
 -1 8 -7 0.5 1
 8 -7 -7 0.7 0.3
 8 -7 -7 0.4 0.4
 8 -7 -7 0.6 0.5
 -1 8 -7 0.8 0.3
 -1 8 -7 0.9 0.2
 -7 -1 -7 0.3 0.6
 1 -8 7 0.3 0.3
 1 -8 7 0.2 0.4
 -8 7 7 0.5 0.3
 -8 7 7 1.1 0.2
 7 1 7 0.7 0.3
 7 1 7 0.1 0.3
 -8 7 7 1.3 0.4
 1 -8 7 3.1 1.1
 7 1 7 1.6 1
 -7 0 -7 2.1 0.5
 0 7 -7 3.4 0.4
 7 -7 -7 3.9 0.7
 -7 0 -7 2.2 0.8
 7 -7 -7 2.6 0.4
 0 7 -7 4.1 0.5
 7 -7 -7 8.5 2.1
 0 7 -7 3.2 0.5
 -7 0 -7 3.8 1
 7 -7 -7 2.8 0.6
 0 7 -7 5.8 2.6
 7 0 7 6.5 1.3
 -7 7 7 2.7 0.4
 0 -7 7 9 3.6
 7 0 7 3.3 0.7
 0 -7 7 3 2.2
 0 -7 7 2.6 0.6
 7 0 7 2.9 0.4
 -7 7 7 3.6 0.6
 -7 7 7 2.8 0.4
 0 -7 7 3.5 0.5
 0 -7 7 5.1 1.3
 6 -7 -7 2.5 1.2
 1 6 -7 7.1 2.4
 6 -7 -7 3.7 0.5
 1 6 -7 3 0.5
 -7 1 -7 3.5 1
 -7 1 -7 2.1 0.6
 -7 1 -7 2.7 3.8
 6 -7 -7 3.3 0.7
 1 6 -7 2.1 0.4
 1 6 -7 3.4 0.6
 6 -7 -7 2.4 0.6
 1 6 -7 3.1 0.4
 -6 7 7 3.4 2
 -1 -6 7 2.7 0.7
 -1 -6 7 3.8 1.1
 -1 -6 7 2.5 1.8
 7 -1 7 2.8 0.4
 7 -1 7 3.6 0.8
 -6 7 7 2.7 0.9
 7 -1 7 4 1.1
 7 -1 7 4.3 1.1
 -1 -6 7 2.5 0.4
 -6 7 7 2.6 0.5
 -1 -6 7 3.3 2
 -6 7 7 3.1 0.4
 -1 -6 7 2.6 0.5
 2 5 -7 14.4 3.9
 -7 2 -7 11.5 2.3
 5 -7 -7 11 2.6
 5 -7 -7 8.8 0.7
 2 5 -7 15.4 3.1
 2 5 -7 8 0.9
 2 5 -7 8.5 0.7
 2 5 -7 8.1 0.6
 -7 2 -7 8.7 1.3
 2 5 -7 8.2 0.8
 5 -7 -7 8.8 1
 5 -7 -7 8.9 0.9
 -7 2 -7 8.2 1
 -2 -5 7 11.2 1.4
 7 -2 7 8.2 1.2
 -2 -5 7 8 0.7
 -5 7 7 7.7 1.3
 7 -2 7 8.3 1.4
 -2 -5 7 9 0.9
 -2 -5 7 9.1 1.1
 7 -2 7 8.6 1.2
 -5 7 7 11.1 2.5
 -2 -5 7 12.8 2.5
 -5 7 7 8.2 0.8
 -5 7 7 8.1 0.6
 7 -2 7 8.1 0.7
 -2 -5 7 20.3 5.3
 3 4 -7 3.2 0.7
 3 4 -7 3.5 0.6
 3 4 -7 7.2 2.1
 -7 3 -7 5.1 1.9
 4 -7 -7 3.6 0.6
 -7 3 -7 6.7 2.1
 3 4 -7 3.8 0.7
 4 -7 -7 3.2 0.8
 4 -7 -7 7.6 2.1
 4 -7 -7 1.6 1.3
 4 -7 -7 2.6 0.6
 -7 3 -7 3.3 1.1
 3 4 -7 3.9 1.5
 -7 3 -7 3.7 0.7
 7 -3 7 3.7 0.9
 -3 -4 7 3.6 0.8
 7 -3 7 5.7 2.5
 7 -3 7 4 0.4
 -4 7 7 3.2 0.6
 -3 -4 7 3.5 0.6
 7 -3 7 3.8 0.9
 -3 -4 7 2.5 0.5
 -4 7 7 2.6 1.6
 7 -3 7 3 0.9
 -4 7 7 2.8 0.9
 -3 -4 7 6.9 1.8
 7 -3 7 7.5 1.7
 -4 7 7 4.4 0.5
 4 3 -7 27.2 1.7
 3 -7 -7 20.7 1.4
 3 -7 -7 21.3 2.9
 -7 4 -7 23.4 2.1
 3 -7 -7 23.7 1.3
 -7 4 -7 22.7 3
 4 3 -7 23.2 2.9
 3 -7 -7 26.3 2.9
 -7 4 -7 26.5 3.2
 -7 4 -7 20.4 2.1
 4 3 -7 31.3 3.4
 4 3 -7 25.7 1.6
 -7 4 -7 24 1.6
 4 3 -7 21.8 1.5
 7 -4 7 24.1 1.7
 7 -4 7 24.9 1.2
 -4 -3 7 24.3 1.4
 7 -4 7 23.1 1.7
 -3 7 7 24.4 3.1
 7 -4 7 31.5 4.2
 -3 7 7 23.8 1.2
 -3 7 7 22 2
 7 -4 7 30.6 3
 -3 7 7 24.2 1.5
 7 -4 7 22.6 1.7
 -4 -3 7 23.2 1.6
 7 -4 7 24.7 2.8
 2 -7 -7 12 2.3
 5 2 -7 7.1 1.1
 -7 5 -7 5.9 1.1
 -7 5 -7 5.5 0.9
 -7 5 -7 4.9 1.4
 5 2 -7 5.9 0.7
 -7 5 -7 8.4 2.2
 2 -7 -7 4.7 1.8
 5 2 -7 10.4 3.2
 2 -7 -7 6.4 0.6
 5 2 -7 5.6 0.6
 2 -7 -7 6.6 0.6
 -7 5 -7 9.2 2.1
 -7 5 -7 6.5 0.7
 5 2 -7 9.3 1.8
 7 -5 7 10.3 2.4
 7 -5 7 6.3 1
 -2 7 7 6.4 2.3
 7 -5 7 7.4 1.1
 -2 7 7 9.4 1.1
 -5 -2 7 7.7 1
 7 -5 7 5.8 1.5
 -2 7 7 6.5 0.8
 7 -5 7 6.4 0.5
 -2 7 7 5.4 1.2
 -5 -2 7 6.7 0.8
 -2 7 7 6.3 0.6
 7 -5 7 6.9 1.9
 6 1 -7 -0.2 0.6
 1 -7 -7 0.9 0.3
 -7 6 -7 0 0.7
 6 1 -7 0.4 0.3
 -7 6 -7 1.1 0.6
 -7 6 -7 1.3 1.3
 -7 6 -7 0.7 0.4
 1 -7 -7 1.2 1.3
 -7 6 -7 0.1 1
 6 1 -7 0.5 0.4
 6 1 -7 0.3 1.1
 -7 6 -7 0.8 0.6
 6 1 -7 1.1 0.5
 6 1 -7 0.3 0.9
 1 -7 -7 0.8 0.6
 7 -6 7 0.7 1.5
 -6 -1 7 0.8 0.5
 -1 7 7 0.4 0.5
 -1 7 7 0.3 1.1
 7 -6 7 1.4 1.4
 -6 -1 7 0.4 0.4
 -1 7 7 -1.3 1.2
 7 -6 7 0.5 1
 -1 7 7 1 0.4
 7 -6 7 0.8 0.3
 -1 7 7 0.3 0.4
 -1 7 7 1 0.8
 0 -7 -7 13.9 1.2
 7 0 -7 12.9 0.8
 7 0 -7 16.4 1.9
 0 -7 -7 16.7 1
 0 -7 -7 16.4 2.9
 7 0 -7 17.6 2.7
 -7 7 -7 13.7 0.9
 -7 7 -7 18.5 2
 7 0 -7 13.9 1.1
 7 0 -7 13.9 1
 -7 7 -7 16.2 1.8
 -7 7 -7 14 1.1
 7 0 -7 13.4 1.3
 -7 0 7 15 1.1
 0 7 7 13.1 0.9
 0 7 7 16.3 2.1
 0 7 7 13.1 1.6
 7 -7 7 12.6 0.7
 7 -7 7 19.7 3.5
 0 7 7 13.4 1.2
 -7 0 7 14.3 1
 7 -7 7 12 1.8
 8 -1 -7 1.6 0.3
 8 -1 -7 2 0.6
 -7 8 -7 3.6 1.2
 -7 8 -7 2 0.3
 -7 8 -7 2.4 0.5
 8 -1 -7 1.8 0.4
 1 7 7 1.5 0.7
 -8 1 7 3.2 0.5
 -8 1 7 2.1 0.4
 1 7 7 1.9 0.4
 7 -8 7 2.1 0.3
 1 7 7 2.3 0.5
 7 -8 7 2.7 0.8
 7 -8 7 1.8 0.4
 1 7 -7 0.8 0.2
 7 -8 -7 5.4 2
 1 7 -7 1.1 0.3
 7 -8 -7 1.5 0.4
 7 -8 -7 1 0.5
 7 -8 -7 1.2 0.4
 -8 1 -7 0.5 1
 8 -1 7 1 0.5
 -7 8 7 0.7 0.3
 -1 -7 7 1.2 0.5
 8 -1 7 1 0.2
 -7 8 7 0.8 0.2
 2 6 -7 12.8 0.8
 6 -8 -7 12.8 1
 6 -8 -7 10.7 0.9
 6 -8 -7 11.7 0.7
 6 -8 -7 14.5 3.1
 -8 2 -7 10.4 0.9
 2 6 -7 12 0.7
 2 6 -7 10.1 0.9
 -2 -6 7 12.3 0.8
 8 -2 7 11.7 0.7
 -2 -6 7 12.8 1.1
 -6 8 7 12 0.7
 -6 8 7 20.2 3.8
 -6 8 7 11.2 0.9
 8 -2 7 15.1 1.7
 8 -2 7 12.8 1.1
 3 5 -7 6.2 0.6
 -8 3 -7 8.8 1.7
 5 -8 -7 6.3 0.8
 3 5 -7 6.8 0.6
 3 5 -7 6.7 0.7
 5 -8 -7 13.3 2.6
 5 -8 -7 6.1 0.6
 -8 3 -7 7.1 0.8
 5 -8 -7 6.5 0.8
 8 -3 7 6.3 0.5
 8 -3 7 6.1 0.9
 8 -3 7 7.4 1.2
 -5 8 7 5.8 0.6
 -5 8 7 6.8 0.8
 -5 8 7 7.7 1.1
 4 4 -7 1.5 0.5
 4 -8 -7 0.6 1.3
 4 -8 -7 1.7 0.3
 4 4 -7 2.1 0.4
 4 4 -7 2 0.3
 4 -8 -7 2.3 0.5
 -8 4 -7 3.2 0.9
 -8 4 -7 2.8 0.7
 -8 4 -7 1.3 1.6
 4 -8 -7 2.8 0.5
 -4 -4 7 2 0.4
 8 -4 7 4.1 0.9
 -4 8 7 2.2 0.6
 -4 -4 7 3.6 0.7
 8 -4 7 3 0.8
 -4 8 7 4.3 1.2
 -4 8 7 1.2 1.8
 -4 8 7 2.8 0.4
 8 -4 7 2.3 0.3
 5 3 -7 0.2 0.3
 3 -8 -7 0.2 0.2
 3 -8 -7 0 0.3
 5 3 -7 0.1 0.4
 5 3 -7 0.1 0.3
 -8 5 -7 0.2 1.3
 5 3 -7 -0.2 0.9
 -8 5 -7 0.4 0.4
 3 -8 -7 0.7 1.9
 5 3 -7 -0.1 0.3
 3 -8 -7 1.2 1.9
 5 3 -7 0.4 1.1
 -8 5 -7 0.1 0.7
 3 -8 -7 0.2 0.3
 8 -5 7 0.1 0.7
 -3 8 7 6.6 3.4
 -3 8 7 0.5 0.5
 -3 8 7 0.2 0.7
 -3 8 7 0 0.2
 8 -5 7 -1.3 1.6
 8 -5 7 0.3 0.2
 -5 -3 7 0.7 0.4
 -5 -3 7 0.3 0.4
 8 -5 7 0.2 0.4
 6 2 -7 0.3 0.2
 2 -8 -7 0.8 0.2
 -8 6 -7 0.2 0.4
 -8 6 -7 1.8 2.5
 2 -8 -7 0.4 1.7
 6 2 -7 0.5 0.3
 6 2 -7 0.2 0.3
 -8 6 -7 1 0.5
 2 -8 -7 0.3 0.3
 6 2 -7 1.3 0.8
 6 2 -7 1.2 1.3
 2 -8 -7 0.1 0.3
 -8 6 -7 -0.3 0.7
 6 2 -7 0.5 0.3
 -2 8 7 0.5 0.3
 -2 8 7 1.3 3.1
 8 -6 7 1.4 4
 8 -6 7 -0.1 0.7
 -6 -2 7 -0.1 0.3
 -2 8 7 0.3 0.4
 -2 8 7 0.5 0.6
 -6 -2 7 0.3 0.4
 8 -6 7 0.3 0.2
 1 -8 -7 6.6 2.1
 1 -8 -7 2.1 0.3
 7 1 -7 2 0.4
 7 1 -7 1.6 1.1
 -8 7 -7 1.4 0.4
 7 1 -7 1.7 0.4
 7 1 -7 1.6 0.3
 1 -8 -7 1.8 0.3
 8 -7 7 1.5 0.3
 -7 -1 7 1.4 0.3
 -1 8 7 1.9 0.5
 -1 8 7 2.6 0.8
 8 -7 7 4.7 1.3
 -1 8 7 2.1 0.3
 8 -7 7 5.6 1.7
 -7 -1 7 2.2 0.5
 6 -9 -7 1.5 0.4
 -6 9 7 1.2 0.3
 -3 -6 7 1.2 0.4
 9 -3 7 1.4 0.4
 5 -9 -7 0.9 0.3
 4 5 -7 1.1 0.3
 4 5 -7 1.8 0.5
 5 -9 -7 1.3 0.3
 9 -4 7 1.5 0.2
 -5 9 7 0.9 0.4
 -4 -5 7 1 0.4
 9 -4 7 0.5 0.3
 -4 -5 7 1.1 0.3
 4 -9 -7 3.7 0.5
 5 4 -7 2 0.4
 5 4 -7 2.9 0.4
 4 -9 -7 2.8 0.4
 9 -5 7 2.9 0.3
 9 -5 7 3.5 0.7
 -4 9 7 3.1 0.6
 -5 -4 7 3.2 0.5
 -5 -4 7 3.6 0.5
 6 3 -7 0.9 0.4
 3 -9 -7 0.8 0.3
 -3 9 7 0.7 0.3
 -6 -3 7 1.1 0.3
 0 0 -8 0.4 0.5
 0 0 -8 0.2 0.7
 0 0 -8 0.2 0.5
 0 0 -8 0 0.7
 0 0 8 -0.2 0.6
 0 0 8 0.5 0.7
 0 0 8 0.2 0.4
 0 0 8 0.1 0.2
 0 0 8 0.5 1.1
 0 0 8 0 0.3
 0 0 8 0.3 0.8
 0 0 8 0.1 0.4
 0 0 8 0.4 0.6
 0 0 8 1.6 0.8
 0 0 8 -0.2 0.5
 0 0 8 -0.2 0.5
 1 -1 -8 10.6 1.2
 0 1 -8 8.9 0.9
 -1 0 -8 9 1.3
 -1 0 -8 11.2 1.5
 1 -1 -8 8.7 1.6
 -1 0 -8 11.9 1.5
 0 1 -8 9.1 1.4
 0 1 -8 9.4 1
 -1 0 -8 11.1 1.6
 1 -1 -8 10.5 1
 1 -1 -8 9.7 1
 0 1 -8 8.6 0.9
 1 -1 -8 12.1 2
 -1 0 -8 9.4 1.4
 0 1 -8 8.7 1.2
 0 1 -8 9.4 1
 -1 0 -8 8.8 0.9
 0 1 -8 9.1 0.9
 1 -1 -8 9.4 1.1
 0 1 -8 14.4 2.1
 0 -1 8 9.1 1.1
 -1 1 8 10.1 1.5
 1 0 8 9.7 1.4
 0 -1 8 10.7 1.4
 1 0 8 8.5 1.5
 1 0 8 10.2 1.4
 0 -1 8 11 1
 0 -1 8 8.1 1.2
 1 0 8 9.2 1
 -1 1 8 9.5 1.3
 -1 1 8 9 1.1
 -1 1 8 8.7 1.3
 1 0 8 11.2 2.6
 0 -1 8 9.3 1.1
 0 -1 8 10.5 1.6
 1 0 8 8.4 1.3
 -1 1 8 9.6 0.9
 1 0 8 9.6 0.8
 1 0 8 10.2 1.1
 1 0 8 10.6 1.2
 -1 1 8 10 1.3
 0 -1 8 7.7 1.3
 -1 1 8 7.5 1.1
 -1 1 8 9.4 1.1
 -1 1 8 9.5 0.6
 1 0 8 9.5 1.1
 0 -1 8 8.8 1.4
 -1 1 8 10.1 0.8
 -1 1 8 8.8 0.6
 0 -1 8 10.6 0.9
 1 0 8 9.8 0.8
 1 0 8 10.7 1
 0 -1 8 10.3 1.4
 0 -1 8 8.3 1
 1 0 8 10.6 1.4
 0 -1 8 9.9 0.6
 0 -1 8 8.5 0.6
 -1 1 8 8.1 1.2
 1 0 -8 24.5 1.7
 0 -1 -8 27.6 1.6
 -1 1 -8 22.5 2.1
 1 0 -8 25.5 1.3
 1 0 -8 26.3 1.5
 0 -1 -8 23.5 1.9
 -1 1 -8 26 1.5
 0 -1 -8 26.4 2.4
 -1 1 -8 25.6 2.1
 -1 1 -8 24.1 2.1
 1 0 -8 24.5 2.2
 0 -1 -8 25.7 2.3
 1 0 -8 27 1.6
 -1 1 -8 23.7 2
 1 0 -8 26 2.3
 -1 1 -8 25.8 2.1
 0 -1 -8 25 2.3
 0 1 8 25.1 2
 -1 0 8 26.7 1.6
 0 1 8 23.8 1.7
 1 -1 8 24 1.2
 0 1 8 23.8 1.8
 0 1 8 25.7 1.4
 -1 0 8 24 2.2
 1 -1 8 25.7 2.2
 1 -1 8 25.8 1.5
 1 -1 8 26.4 2.2
 1 -1 8 22.7 1.1
 -1 0 8 23.8 1.2
 -1 0 8 24.4 2.1
 1 -1 8 26.1 1.7
 -1 0 8 26.4 1.5
 0 1 8 24.1 1.9
 0 1 8 24.2 2
 -1 0 8 24.7 2.1
 -1 0 8 24.9 2.1
 1 -1 8 24.1 1.5
 -1 0 8 25.3 1.7
 1 -1 8 21.8 1.5
 1 -1 8 22.3 2.1
 0 1 8 26.5 1.3
 -1 0 8 26.4 2
 -1 0 8 22.2 1.1
 0 1 8 26.4 2
 -1 0 8 24.4 1.7
 1 -1 8 24.9 1.8
 1 -1 8 29 3
 -1 0 8 24.8 1.8
 1 -1 8 21.2 2.4
 1 -1 8 25.5 2.2
 0 1 8 27 2.1
 0 1 8 25.1 2.4
 1 -1 8 25 1.9
 0 1 8 23.8 1.5
 -1 0 8 26.1 2.1
 -1 -1 -8 218.88 9.5
 2 -1 -8 226.78 9.7
 -1 2 -8 210.48 8.2
 -1 2 -8 217.68 8.8
 -1 -1 -8 209.58 7.9
 -1 2 -8 210.38 8.9
 2 -1 -8 238.18 9.8
 -1 -1 -8 223.38 9.4
 -1 2 -8 218.28 8.6
 -1 2 -8 222.48 9
 2 -1 -8 217.68 9
 -1 -1 -8 213.98 9.3
 -1 2 -8 216.38 8.8
 2 -1 -8 232.18 7.8
 -2 1 8 212.68 9.1
 1 1 8 202.18 9
 1 -2 8 223.58 9.5
 -2 1 8 207.38 8.4
 -2 1 8 214.98 9.4
 1 1 8 217.08 8.3
 1 -2 8 230.98 9.9
 1 -2 8 218.28 9.7
 1 1 8 226.48 9.9
 1 -2 8 213.58 8.9
 -2 1 8 215.28 8.1
 -2 1 8 224.98 9.3
 1 -2 8 200.98 7.9
 -2 1 8 225.68 8.9
 1 -2 8 228.98 9.5
 1 1 8 219.68 8.9
 1 -2 8 221.58 9.6
 1 1 8 219.58 8.6
 1 1 8 201.78 8.4
 1 1 8 231.48 9.5
 1 1 8 221.68 9
 1 -2 8 219.48 8.6
 -2 1 8 214.78 9.2
 1 -2 8 229.48 8.4
 -2 -1 -8 191.18 6.9
 3 -2 -8 172.58 6.6
 -2 -1 -8 194.98 8.4
 -1 3 -8 183.38 7.5
 -1 3 -8 176.88 8.1
 3 -2 -8 187.88 6.8
 3 -2 -8 195.48 8.9
 -1 3 -8 186.98 7.3
 -1 3 -8 187.68 7.6
 -1 3 -8 182.18 6.6
 3 -2 -8 179.88 7
 3 -2 -8 178.28 6.8
 -2 -1 -8 176.18 7.7
 -1 3 -8 180.58 8.1
 -2 -1 -8 179.48 6.7
 3 -2 -8 184.08 8.7
 -1 3 -8 180.08 6.7
 -2 -1 -8 182.18 8.3
 2 1 8 164.18 7.7
 1 -3 8 191.58 8.4
 2 1 8 190.68 7.2
 2 1 8 186.08 7.5
 2 1 8 178.68 7.3
 1 -3 8 182.48 7.3
 1 -3 8 188.58 8.9
 1 -3 8 181.38 7.3
 -3 2 8 182.88 7
 1 -3 8 180.18 8.6
 2 1 8 195.48 8.6
 -3 2 8 193.78 7.8
 1 -3 8 181.38 6.6
 -3 2 8 185.88 8.4
 1 -3 8 182.28 6.7
 -3 2 8 178.18 7.8
 2 1 8 192.08 7.8
 1 -3 8 189.68 8.7
 2 1 8 192.88 9
 2 1 8 180.78 6.9
 1 -3 8 187.68 7.3
 -3 2 8 183.78 7.9
 -3 2 8 187.48 7
 1 -3 8 171.08 6.7
 -3 2 8 183.18 6.8
 1 -3 8 188.08 8.7
 2 -2 -8 64.19 4.1
 0 2 -8 62.19 3.5
 0 2 -8 67.29 3.5
 0 2 -8 60.19 3.1
 -2 0 -8 58.09 3.5
 2 -2 -8 59.89 4.1
 -2 0 -8 61.09 2.4
 2 -2 -8 66.99 3.1
 0 2 -8 62.59 2.8
 0 2 -8 60.19 2.7
 -2 0 -8 61.69 3.9
 -2 0 -8 63.09 3.4
 0 2 -8 59.89 2.4
 -2 0 -8 57.59 4.2
 2 -2 -8 60.99 2.3
 -2 0 -8 52.49 4
 -2 0 -8 58.89 2.9
 2 0 8 61.19 3
 2 0 8 63.19 2.7
 0 -2 8 63.99 3
 -2 2 8 63.39 3.4
 -2 2 8 64.39 3.3
 2 0 8 61.09 3.6
 -2 2 8 58.69 3
 2 0 8 65.99 3.8
 -2 2 8 63.59 2.9
 0 -2 8 66.49 4.2
 0 -2 8 62.49 4
 2 0 8 68.79 3.3
 0 -2 8 59.49 3.9
 0 -2 8 61.99 3.9
 2 0 8 58.39 3.3
 -2 2 8 57.09 2.3
 2 0 8 64.79 2.9
 2 0 8 61.59 3.8
 -2 2 8 62.49 3.3
 -2 2 8 62.49 3.9
 -2 2 8 60.69 3.4
 2 0 8 56.39 2.8
 0 -2 8 61.69 3.1
 2 0 8 59.49 3
 2 0 8 61.99 4
 -2 2 8 61.59 2.5
 0 -2 8 62.89 3.6
 -2 2 8 62.19 3.3
 0 -2 8 60.69 3.2
 -2 2 8 53.79 2.5
 0 -2 8 64.29 3
 2 0 8 62.09 3.3
 2 0 8 60.29 3.6
 -2 1 -8 224.68 9.6
 1 1 -8 229.78 9.4
 -2 1 -8 204.28 9
 1 -2 -8 217.98 9.8
 1 -2 -8 236.08 9.9
 -2 1 -8 212.38 7.8
 -2 1 -8 216.78 9
 1 1 -8 203.78 8.4
 -2 1 -8 200.08 9.8
 1 1 -8 220.08 8
 -2 1 -8 199.88 9.4
 -2 1 -8 219.98 9.9
 1 1 -8 207.68 8.8
 -1 -1 8 218.88 8.9
 -1 -1 8 220.28 9.7
 -1 2 8 219.98 8.9
 2 -1 8 224.88 9.1
 -1 2 8 212.68 8.2
 -1 -1 8 227.28 8.8
 2 -1 8 208.98 8.7
 -1 -1 8 228.08 9.6
 2 -1 8 219.38 9.6
 -1 2 8 225.78 9.9
 -1 2 8 222.58 8.8
 -1 2 8 221.38 9
 -1 2 8 209.78 9.2
 2 -1 8 218.48 8.2
 -1 -1 8 230.88 9.3
 2 -1 8 226.48 9.3
 2 -1 8 229.68 9.5
 2 -1 8 219.88 9.4
 -1 -1 8 222.98 9.6
 -1 -1 8 217.98 8.1
 -1 -1 8 226.88 9.3
 -1 -1 8 230.48 8.7
 2 -1 8 227.98 9.7
 2 -1 8 218.88 9.3
 -2 2 -8 12.7 1.6
 -2 2 -8 10.4 1.1
 0 -2 -8 10.5 0.6
 0 -2 -8 11.1 0.8
 0 -2 -8 10.2 1.1
 0 -2 -8 11.6 2
 -2 2 -8 10.5 0.6
 -2 2 -8 9.8 1.1
 -2 2 -8 8.3 1.7
 2 0 -8 11.5 1.5
 -2 2 -8 9.5 1.2
 2 0 -8 9.7 0.6
 -2 2 -8 10.3 1.5
 -2 2 -8 10.1 0.8
 2 0 -8 11.8 1.7
 2 0 -8 11.3 1.6
 0 -2 -8 10.9 1.4
 0 -2 -8 9.9 1.9
 2 -2 8 9.5 1.6
 2 -2 8 9.3 1.2
 0 2 8 10.4 1.2
 0 2 8 13.7 1.3
 0 2 8 11.1 0.8
 0 2 8 11.7 1.6
 -2 0 8 11.4 1.6
 -2 0 8 9.9 1.6
 0 2 8 9.8 1.8
 0 2 8 11.5 0.8
 0 2 8 10.2 1.2
 -2 0 8 11.8 1.3
 2 -2 8 10.5 1.6
 0 2 8 11.6 1
 -2 0 8 11.5 1.7
 2 -2 8 10.5 1
 -2 0 8 10.3 1.3
 2 -2 8 11.2 1.2
 2 -2 8 10.4 1.6
 2 -2 8 10.4 1.7
 -2 0 8 9.9 1.1
 0 2 8 10.2 0.6
 2 -2 8 10.4 1
 2 -2 8 10.3 0.8
 2 -2 8 8.6 1.4
 -2 0 8 11.2 1.1
 2 -2 8 8.9 1.3
 -2 0 8 9.1 1.3
 2 -2 8 9.1 0.6
 0 2 8 11.7 1.3
 3 -1 -8 52.59 3.3
 -1 -2 -8 57.99 3.4
 -2 3 -8 55.89 3.1
 -1 -2 -8 54.49 3.5
 -2 3 -8 56.59 2.2
 -2 3 -8 56.39 3.7
 -1 -2 -8 53.39 2.7
 -1 -2 -8 54.49 2.3
 -2 3 -8 53.69 3.5
 3 -1 -8 58.29 3.8
 -1 -2 -8 56.69 2.8
 3 -1 -8 58.29 3.8
 -2 3 -8 58.59 3.4
 3 -1 -8 54.09 2.2
 -2 3 -8 54.59 2.9
 3 -1 -8 57.69 2.4
 -2 3 -8 56.39 2.1
 -1 -2 -8 58.19 3.9
 3 -1 -8 56.19 2.4
 -2 3 -8 53.79 2.2
 3 -1 -8 60.29 3.1
 -3 1 8 52.19 2.3
 2 -3 8 50.49 3.7
 2 -3 8 54.39 3.6
 1 2 8 54.99 2.4
 1 2 8 55.29 2.9
 1 2 8 58.49 2.5
 2 -3 8 57.59 4
 -3 1 8 57.49 3.4
 1 2 8 52.49 2.9
 2 -3 8 53.89 2.1
 2 -3 8 56.09 2.3
 1 2 8 57.39 3.9
 -3 1 8 52.29 3.1
 1 2 8 53.79 4
 -3 1 8 53.79 3
 1 2 8 58.19 3.2
 2 -3 8 57.29 3.7
 -3 1 8 56.29 3.4
 -3 1 8 57.79 2.6
 2 -3 8 55.39 3
 1 2 8 50.79 2.7
 2 -3 8 51.19 3.4
 1 2 8 55.79 2.5
 2 -3 8 54.59 2.7
 2 -3 8 60.39 2.8
 2 -3 8 59.49 4
 4 -2 -8 4.9 0.9
 4 -2 -8 5.1 0.7
 4 -2 -8 5.1 1.7
 -2 -2 -8 6 1.1
 4 -2 -8 4.6 0.6
 4 -2 -8 3.7 1.4
 -2 4 -8 4.3 1.2
 -2 -2 -8 5.7 1.1
 -2 -2 -8 7.6 2
 -2 4 -8 5.9 1.4
 -2 4 -8 4.1 0.5
 -2 4 -8 4.8 0.5
 4 -2 -8 4.2 0.5
 -2 4 -8 6.7 1
 -2 -2 -8 4.1 1.2
 -2 4 -8 3.9 0.4
 -2 4 -8 5.8 1
 4 -2 -8 5.4 1
 -2 -2 -8 4.1 0.6
 -2 -2 -8 4 1
 2 -4 8 4.3 0.9
 2 -4 8 5.7 1.8
 2 -4 8 4.5 0.6
 -4 2 8 5.8 1.7
 2 -4 8 6.9 2.7
 2 2 8 6 1.7
 -4 2 8 4.3 1.2
 -4 2 8 4.5 0.6
 -4 2 8 5.3 0.9
 2 2 8 7.3 2.6
 2 -4 8 4.1 0.4
 2 -4 8 3.9 0.4
 2 -4 8 6.9 1.8
 2 2 8 3.3 0.6
 2 -4 8 4.4 1.5
 2 2 8 4.4 0.5
 -4 2 8 6 1.4
 2 -4 8 4.6 1.6
 2 -4 8 4.9 1.9
 -4 2 8 5.3 1.3
 2 -4 8 4.8 0.9
 2 2 8 5.5 1
 2 2 8 4.5 1
 2 2 8 4.8 0.7
 2 2 8 4.6 0.8
 5 -3 -8 7.7 0.7
 5 -3 -8 5.6 1.2
 -2 5 -8 6.4 1.6
 -2 5 -8 8.5 0.7
 -3 -2 -8 9.6 1.7
 -3 -2 -8 9.6 1.3
 5 -3 -8 10.5 2.4
 5 -3 -8 8 0.9
 5 -3 -8 8.6 1
 5 -3 -8 8.4 2
 -2 5 -8 9.4 1.3
 -2 5 -8 9.1 0.7
 -2 5 -8 7.9 0.6
 -3 -2 -8 8.4 0.8
 -2 5 -8 10.9 1.6
 -3 -2 -8 9.3 1.7
 -3 -2 -8 11.2 2.3
 -5 3 8 7 1.5
 2 -5 8 14.8 2.9
 3 2 8 7.9 2
 3 2 8 7.8 1.2
 -5 3 8 9 0.8
 2 -5 8 7.4 0.7
 -5 3 8 7.3 1.5
 3 2 8 8.4 1
 2 -5 8 8.6 2.1
 3 2 8 7.5 1.1
 3 2 8 7.4 1
 3 2 8 8.2 0.7
 2 -5 8 8.9 2.3
 2 -5 8 11.2 2.1
 2 -5 8 7.9 0.6
 -5 3 8 9.4 1.1
 2 -5 8 7.4 1.1
 3 2 8 7.9 1.9
 2 -5 8 13.3 3.1
 2 -5 8 8 0.8
 -3 -1 -8 0.8 0.9
 4 -3 -8 0.9 1.1
 -1 4 -8 0.6 0.6
 4 -3 -8 0.6 0.4
 4 -3 -8 0.1 0.4
 -3 -1 -8 1.1 0.4
 -1 4 -8 1.9 1.1
 -3 -1 -8 1.4 1.4
 -1 4 -8 1.1 0.3
 -3 -1 -8 1.2 1.1
 -1 4 -8 1.1 0.3
 4 -3 -8 1.6 0.4
 4 -3 -8 1.7 0.3
 4 -3 -8 1.3 1.2
 -1 4 -8 1.5 0.3
 -3 -1 -8 0.9 0.6
 -4 3 8 1.3 0.3
 -4 3 8 1 0.9
 1 -4 8 0.8 0.2
 3 1 8 0.9 0.3
 1 -4 8 1.9 1.8
 1 -4 8 1.6 1.1
 3 1 8 0 0.5
 1 -4 8 2 1.6
 1 -4 8 1.1 0.3
 1 -4 8 0.9 0.4
 3 1 8 1.1 1.2
 -4 3 8 0.2 0.5
 3 1 8 2.3 0.8
 -4 3 8 1.7 1.1
 1 -4 8 1 1.1
 3 1 8 1.5 0.6
 -4 3 8 0.9 0.9
 3 1 8 0.8 0.6
 1 -4 8 1 0.9
 -3 0 -8 0.1 0.5
 -3 0 -8 -0.5 0.9
 -3 0 -8 -0.5 0.7
 0 3 -8 0.1 0.2
 0 3 -8 0.3 0.7
 -3 0 -8 0.2 0.3
 0 3 -8 0.3 0.2
 -3 0 -8 0.4 0.8
 3 -3 -8 0.4 1
 3 -3 -8 0.1 0.3
 -3 0 -8 0.1 1
 0 3 -8 0.2 0.2
 3 -3 -8 -0.6 0.9
 3 -3 -8 0.3 0.2
 0 3 -8 1.6 0.6
 3 -3 -8 0.1 0.5
 0 3 -8 0 0.5
 -3 0 -8 0.1 0.2
 3 0 8 0.7 0.6
 3 0 8 0.9 0.5
 -3 3 8 0.3 0.7
 -3 3 8 0.6 0.9
 3 0 8 0 0.6
 -3 3 8 0 0.2
 0 -3 8 0.8 1.1
 3 0 8 0.2 0.8
 0 -3 8 0.3 0.2
 0 -3 8 0.4 0.3
 3 0 8 0.9 0.8
 3 0 8 0.1 0.5
 0 -3 8 -0.5 0.9
 3 0 8 0.4 0.2
 -3 3 8 0.2 0.4
 0 -3 8 0 0.3
 0 -3 8 0.5 0.8
 0 -3 8 0.1 1
 3 0 8 0.7 0.8
 3 0 8 2.5 1.2
 0 -3 8 1 0.5
 3 0 8 0 0.9
 0 -3 8 -0.4 0.4
 0 -3 8 0.7 0.8
 -3 3 8 1.2 0.8
 3 0 8 0 0.4
 0 -3 8 0.6 0.7
 2 -3 -8 179.08 6.7
 1 2 -8 186.98 6.9
 -3 1 -8 184.88 9.2
 -3 1 -8 184.58 9.3
 -3 1 -8 180.48 8.7
 1 2 -8 181.58 7.9
 1 2 -8 184.48 7.1
 2 -3 -8 198.18 9.1
 -3 1 -8 181.48 6.9
 -3 1 -8 176.18 9.1
 -3 1 -8 179.98 6.7
 -3 1 -8 192.38 8.8
 1 2 -8 189.58 6.8
 2 -3 -8 187.88 9
 1 2 -8 182.08 8.2
 -3 1 -8 187.38 7.3
 1 2 -8 182.48 6.7
 -3 1 -8 197.38 6.9
 -1 -2 8 179.68 6.9
 3 -1 8 191.48 8.6
 3 -1 8 188.08 8.3
 -1 -2 8 187.48 10.3
 3 -1 8 195.38 8.7
 3 -1 8 185.88 7.4
 -1 -2 8 180.48 7.5
 -2 3 8 183.48 7.2
 3 -1 8 179.08 8.1
 -2 3 8 189.58 7.8
 3 -1 8 177.08 7.8
 3 -1 8 185.28 8.3
 -1 -2 8 189.48 8.9
 -1 -2 8 191.28 6.9
 -1 -2 8 169.08 6.7
 -2 3 8 189.78 9
 -1 -2 8 192.68 8.2
 -1 -2 8 188.88 8.8
 -1 -2 8 187.68 8.6
 3 -1 8 184.38 6.8
 3 -1 8 186.98 8.4
 -2 3 8 183.88 6.8
 -1 -2 8 174.78 7.5
 3 -1 8 190.98 7.2
 3 -1 8 188.78 7.6
 2 1 -8 54.59 3.8
 -3 2 -8 57.09 3.2
 -3 2 -8 54.29 3.9
 -3 2 -8 53.89 2.1
 1 -3 -8 55.19 2.8
 2 1 -8 60.99 3.5
 1 -3 -8 55.29 3.9
 2 1 -8 53.79 2.3
 2 1 -8 55.09 2.2
 2 1 -8 58.39 3.5
 1 -3 -8 58.39 3.1
 -3 2 -8 53.79 2.6
 -3 2 -8 54.39 2.3
 -3 2 -8 56.19 2.3
 1 -3 -8 58.39 2.2
 -3 2 -8 55.69 3.7
 -3 2 -8 56.79 3.9
 2 1 -8 57.59 2.4
 -3 2 -8 55.59 4.1
 1 -3 -8 55.49 4
 3 -2 8 59.19 2.2
 3 -2 8 54.39 3.3
 3 -2 8 53.89 2.9
 -2 -1 8 56.99 3.8
 -1 3 8 58.89 2.4
 3 -2 8 57.09 4
 -1 3 8 53.29 4
 -2 -1 8 54.39 2.9
 3 -2 8 52.49 3.4
 -1 3 8 54.09 3.4
 3 -2 8 59.29 3.8
 3 -2 8 59.89 2.8
 -1 3 8 53.69 2.6
 3 -2 8 55.99 3.5
 -2 -1 8 54.29 3.7
 -2 -1 8 58.29 3.6
 3 -2 8 56.39 2.9
 -2 -1 8 51.29 2.9
 -1 3 8 57.59 3.2
 -2 -1 8 57.49 3.1
 -2 -1 8 56.49 2.4
 -2 -1 8 55.29 2.4
 -1 3 8 54.79 2.3
 3 -2 8 53.39 2.6
 -2 -1 8 57.99 2.5
 -2 -1 8 56.39 3.3
 3 -2 8 58.29 3.7
 0 -3 -8 42.4 1.8
 -3 3 -8 39.1 3
 -3 3 -8 41.3 3.3
 0 -3 -8 42.4 2.3
 3 0 -8 38.4 3
 3 0 -8 41.2 1.8
 -3 3 -8 40.2 2.1
 0 -3 -8 45.1 3.6
 3 0 -8 39.9 3.1
 -3 3 -8 40.3 1.7
 3 0 -8 43.6 3.1
 -3 3 -8 41.9 3.1
 -3 3 -8 41.1 2.7
 -3 3 -8 42.4 1.8
 0 -3 -8 39.8 2.2
 0 -3 -8 43.7 2.7
 -3 3 -8 44.1 2.8
 3 0 -8 41.3 2
 -3 3 -8 42.2 2.8
 3 -3 8 42.5 3.3
 3 -3 8 41.6 3.2
 3 -3 8 41.3 2.3
 0 3 8 39.5 3.6
 -3 0 8 41.9 2
 -3 0 8 41.2 3.1
 0 3 8 44.3 2.6
 3 -3 8 42.9 2.2
 3 -3 8 37.9 2.7
 -3 0 8 42.8 2.5
 -3 0 8 42 2.1
 -3 0 8 42.4 1.8
 3 -3 8 39.5 2
 0 3 8 39.7 1.9
 -3 0 8 40.5 3.1
 3 -3 8 43.8 2.7
 0 3 8 40.1 1.7
 -3 0 8 45.8 2.7
 3 -3 8 41.2 3.1
 0 3 8 43.2 2.6
 3 -3 8 43.1 3.5
 3 -3 8 46.8 3.4
 0 3 8 45.1 1.9
 0 3 8 43.7 2.2
 3 -3 8 44.3 1.7
 -3 0 8 41 2.9
 0 3 8 45.4 3.3
 4 -1 -8 257.77 11.1
 -3 4 -8 249.88 11.2
 -3 4 -8 244.88 9.3
 4 -1 -8 262.47 9.4
 -1 -3 -8 257.37 10.4
 -1 -3 -8 245.18 10.7
 4 -1 -8 234.58 10.1
 -3 4 -8 256.17 10.6
 4 -1 -8 239.08 10.8
 4 -1 -8 250.57 11
 -3 4 -8 260.97 10.2
 -3 4 -8 250.77 10.6
 -1 -3 -8 256.07 9.8
 4 -1 -8 246.68 9.2
 -3 4 -8 241.98 10.5
 -1 -3 -8 268.17 11.7
 -3 4 -8 260.37 10.7
 -4 1 8 260.17 10.5
 -4 1 8 254.27 9.4
 1 3 8 254.57 12.6
 1 3 8 249.88 10.2
 1 3 8 245.28 9.5
 3 -4 8 261.37 11.6
 3 -4 8 247.78 11.5
 3 -4 8 250.37 11.7
 3 -4 8 252.97 9.7
 1 3 8 247.08 9.7
 1 3 8 258.47 10.1
 3 -4 8 269.67 11.1
 -4 1 8 269.57 9.6
 -4 1 8 250.57 10.5
 3 -4 8 242.08 10.9
 3 -4 8 251.87 11.7
 5 -2 -8 38.6 1.8
 5 -2 -8 36.9 2.8
 5 -2 -8 38.3 2.4
 -2 -3 -8 40.7 3.6
 -3 5 -8 41.3 3.2
 -3 5 -8 35 3.1
 -3 5 -8 38.7 1.7
 -3 5 -8 40.1 2.6
 -3 5 -8 40.1 2.9
 -2 -3 -8 42 2.5
 -3 5 -8 38.3 2.9
 -3 5 -8 40 1.8
 -2 -3 -8 36.8 2.4
 -2 -3 -8 40.1 2.8
 -3 5 -8 38.4 1.8
 5 -2 -8 39.8 2.1
 5 -2 -8 38.7 2
 -2 -3 -8 41.8 1.9
 5 -2 -8 37.6 3.2
 2 3 8 40.3 3.6
 3 -5 8 40.3 1.6
 2 3 8 38.7 2.5
 2 3 8 40.2 1.8
 -5 2 8 38.4 1.9
 3 -5 8 40.5 3.8
 3 -5 8 38.2 3.7
 2 3 8 37.2 2.1
 -5 2 8 41.2 2.8
 3 -5 8 39.7 3.4
 2 3 8 40.8 3.7
 3 -5 8 37.1 2.2
 3 -5 8 40.3 3.6
 2 3 8 38.6 2.3
 3 -5 8 39.8 2.3
 3 -5 8 40.1 3.3
 -5 2 8 38.3 2.8
 -5 2 8 40.4 2.7
 2 3 8 41.8 2
 -5 2 8 38.6 2.2
 -3 6 -8 8.1 2.5
 -3 6 -8 5.2 0.7
 6 -3 -8 6.2 0.7
 -3 -3 -8 4.4 1.1
 6 -3 -8 6.7 1.8
 -3 6 -8 5.6 0.6
 6 -3 -8 6.1 1
 -3 6 -8 5.5 0.7
 -3 -3 -8 5.5 0.7
 6 -3 -8 4.9 0.9
 -3 6 -8 7.7 1.8
 -3 -3 -8 3.2 0.8
 -3 6 -8 8.2 1.9
 -3 6 -8 6.5 1.4
 -3 -3 -8 5.7 1.2
 6 -3 -8 5.5 0.8
 -3 -3 -8 6.7 2
 3 3 8 4.1 1.3
 -6 3 8 2.2 1.3
 -6 3 8 4.3 0.6
 3 -6 8 5.6 0.7
 -6 3 8 8.4 1.7
 3 3 8 5.2 0.6
 3 -6 8 4.5 1.8
 -6 3 8 7 1
 3 -6 8 5.4 0.5
 3 -6 8 3.8 1.5
 3 3 8 5.6 0.8
 3 -6 8 4.8 1.5
 3 3 8 5.5 1.1
 -3 7 -8 8.3 0.6
 7 -4 -8 6.9 1
 -4 -3 -8 7.8 0.7
 7 -4 -8 9.1 1
 -4 -3 -8 8.8 1.2
 -3 7 -8 10.7 1.7
 7 -4 -8 8.5 0.8
 -4 -3 -8 9.5 1.2
 -3 7 -8 8.4 0.8
 -3 7 -8 8.3 1.5
 -3 7 -8 7.7 0.8
 -7 4 8 7.4 0.7
 3 -7 8 7.2 1.8
 4 3 8 7.5 2.2
 3 -7 8 12.8 2.8
 -7 4 8 9.9 1.1
 4 3 8 7.8 0.8
 3 -7 8 11.5 3
 4 3 8 11.4 1.2
 3 -7 8 8.4 0.9
 -7 4 8 5.9 1.4
 4 3 8 9 1
 3 -7 8 8.3 2.8
 3 -7 8 8.8 0.7
 -2 6 -8 6.1 0.7
 6 -4 -8 4.6 0.9
 -2 6 -8 6.9 1.9
 6 -4 -8 5.8 0.7
 -2 6 -8 6 0.6
 -2 6 -8 4.8 0.7
 6 -4 -8 8.6 1.9
 -4 -2 -8 5.4 1.2
 6 -4 -8 5.5 0.8
 -4 -2 -8 5 0.7
 6 -4 -8 6.5 1
 -4 -2 -8 5.2 1.1
 -2 6 -8 8.5 1.4
 -4 -2 -8 4.5 1.2
 2 -6 8 8.7 2.4
 2 -6 8 5.9 0.6
 -6 4 8 9.2 1.5
 -6 4 8 4.4 0.8
 4 2 8 7.1 1.3
 4 2 8 6 0.9
 4 2 8 5.6 1
 2 -6 8 7 1.8
 4 2 8 8.8 2
 2 -6 8 6.9 0.8
 -6 4 8 6.2 0.6
 4 2 8 8.4 2.1
 4 2 8 4.2 0.6
 2 -6 8 8.3 2.2
 2 -6 8 9.1 1.4
 -6 4 8 7.7 1.6
 4 2 8 5.3 0.9
 2 -6 8 6.1 2
 2 -6 8 5.7 2.1
 5 -4 -8 56.59 2.7
 5 -4 -8 58.49 4.4
 -1 5 -8 67.09 6.8
 5 -4 -8 59.49 2.5
 -4 -1 -8 61.59 4.1
 -1 5 -8 60.29 2.5
 -1 5 -8 64.99 2.4
 5 -4 -8 57.69 2.8
 -4 -1 -8 68.49 3.5
 -1 5 -8 68.19 3.3
 -4 -1 -8 61.19 3.4
 5 -4 -8 67.49 3.8
 5 -4 -8 64.99 4.8
 -1 5 -8 56.29 3.6
 4 1 8 58.49 4.3
 -5 4 8 58.99 3.7
 1 -5 8 55.19 4.3
 1 -5 8 58.69 4.5
 1 -5 8 59.29 4.8
 4 1 8 59.19 3.5
 4 1 8 61.99 3
 1 -5 8 58.39 2.6
 -5 4 8 62.19 3
 -5 4 8 60.29 2.5
 1 -5 8 57.89 2.7
 1 -5 8 54.49 4.6
 -5 4 8 56.49 3.5
 1 -5 8 62.19 4
 4 1 8 62.09 3.2
 -5 4 8 60.99 4.3
 1 -5 8 63.99 2.5
 4 1 8 54.79 4.1
 4 1 8 62.79 2.6
 1 -5 8 60.79 3.9
 -4 0 -8 41.2 2.6
 0 4 -8 39.5 3.5
 4 -4 -8 39.3 1.9
 -4 0 -8 36.4 3.3
 4 -4 -8 41.6 1.9
 0 4 -8 42.7 1.7
 4 -4 -8 41.7 1.7
 4 -4 -8 38.3 3.7
 4 -4 -8 37.7 3.5
 0 4 -8 41 1.7
 0 4 -8 40.4 2
 0 4 -8 44.3 1.9
 -4 0 -8 41.8 2.1
 -4 0 -8 36.5 4.3
 -4 0 -8 42.6 4.9
 0 -4 8 45 3.8
 -4 4 8 39.8 2.8
 4 0 8 43 2.7
 0 -4 8 36 3.6
 0 -4 8 41.8 3.8
 -4 4 8 38.9 2.1
 4 0 8 38.1 2.4
 0 -4 8 41.6 3.5
 -4 4 8 40.8 2.1
 -4 4 8 37.1 3.4
 -4 4 8 43.1 2.8
 0 -4 8 40.2 2.9
 4 0 8 36 3.2
 0 -4 8 44.1 1.9
 0 -4 8 42.5 1.8
 4 0 8 35 2.7
 4 0 8 38 3.2
 0 -4 8 35.4 2
 4 0 8 37.7 1.8
 4 0 8 39.2 2.3
 -4 4 8 46.8 2.4
 1 3 -8 0.7 0.4
 3 -4 -8 1.1 0.3
 -4 1 -8 0.8 1.2
 3 -4 -8 1.2 1.4
 -4 1 -8 0.6 1.4
 -4 1 -8 1.7 0.5
 -4 1 -8 1.2 0.3
 -4 1 -8 1.2 0.4
 3 -4 -8 1.8 0.8
 3 -4 -8 1.2 1.2
 -4 1 -8 0.4 0.6
 1 3 -8 1 0.3
 1 3 -8 1.1 1
 -4 1 -8 1.3 1.3
 -4 1 -8 4.8 1.6
 1 3 -8 1.2 0.3
 3 -4 -8 0.5 0.3
 4 -1 8 1.1 0.3
 4 -1 8 1.2 1
 -1 -3 8 0.7 0.8
 -3 4 8 1.4 0.3
 -1 -3 8 1.3 0.8
 -1 -3 8 1 0.4
 -1 -3 8 1.1 0.4
 -1 -3 8 1.9 1.5
 4 -1 8 1.4 0.7
 4 -1 8 0.9 0.6
 -3 4 8 1.8 1
 4 -1 8 1.2 1.7
 -1 -3 8 1.8 0.3
 4 -1 8 1.3 1.1
 -3 4 8 1.2 1.3
 -3 4 8 1.1 0.5
 4 -1 8 1.4 0.7
 -1 -3 8 0.5 0.8
 4 -1 8 1 0.9
 -3 4 8 2 1.5
 4 -1 8 2 1
 -4 2 -8 4.5 1.6
 -4 2 -8 3.8 0.6
 2 -4 -8 4.1 1.7
 2 2 -8 5.9 1.6
 2 2 -8 3.3 1.3
 2 2 -8 4.5 0.5
 2 2 -8 4.4 0.5
 2 -4 -8 4.5 0.9
 -4 2 -8 3.9 0.5
 2 2 -8 4.2 0.6
 2 2 -8 3.3 0.9
 2 -4 -8 4 0.4
 -4 2 -8 4.9 0.7
 -4 2 -8 3.9 1.6
 -4 2 -8 5.5 0.9
 -4 2 -8 4.8 1.6
 -4 2 -8 4.9 1.5
 2 2 -8 4.6 0.8
 2 -4 -8 4.9 1.8
 4 -2 8 6.5 1.8
 4 -2 8 5.2 0.5
 -2 -2 8 4.5 0.7
 -2 -2 8 3.3 1
 4 -2 8 5.2 1.3
 -2 -2 8 5.2 1.5
 4 -2 8 3.8 0.9
 -2 4 8 4.2 0.7
 -2 -2 8 4.7 1.8
 4 -2 8 4 1.4
 -2 4 8 6.6 1.4
 -2 4 8 5.2 1.3
 -2 4 8 4.2 0.5
 -2 -2 8 5.9 2.4
 4 -2 8 5 1.5
 -2 -2 8 4.7 0.5
 4 -2 8 4.1 1.2
 -2 -2 8 3.7 0.9
 4 -2 8 6.7 1.6
 -2 -2 8 5.1 0.7
 -2 4 8 3.1 1.5
 4 -2 8 6 1.7
 4 -2 8 5.2 0.9
 3 1 -8 262.77 10.5
 -4 3 -8 257.17 11.1
 3 1 -8 253.87 9.2
 -4 3 -8 259.37 11.5
 1 -4 -8 255.37 11.6
 -4 3 -8 248.98 9.1
 3 1 -8 259.67 9.3
 -4 3 -8 241.98 9.4
 -4 3 -8 255.87 10.8
 1 -4 -8 243.18 9.4
 3 1 -8 254.67 11.5
 -4 3 -8 243.28 10.6
 -4 3 -8 248.18 9.3
 -4 3 -8 245.18 11.4
 1 -4 -8 265.17 11.9
 -4 3 -8 257.77 11.6
 4 -3 8 256.37 9.9
 4 -3 8 275.07 11.8
 -3 -1 8 250.67 10
 -3 -1 8 250.77 9.2
 4 -3 8 229.58 11.7
 4 -3 8 244.38 10.7
 -1 4 8 246.68 11
 -1 4 8 249.18 12.2
 4 -3 8 253.67 9.6
 -1 4 8 245.28 10.1
 -3 -1 8 248.28 9.4
 -3 -1 8 243.58 12.7
 -1 4 8 242.78 9.3
 -3 -1 8 265.07 11.1
 4 -3 8 270.97 11.2
 0 -4 -8 10.9 0.7
 4 0 -8 10.1 0.9
 0 -4 -8 9.1 1.2
 -4 4 -8 9.7 0.9
 -4 4 -8 15.6 3.2
 0 -4 -8 14.9 2.9
 -4 4 -8 9.9 1.7
 4 0 -8 8.5 1.5
 -4 4 -8 10.5 1.5
 0 -4 -8 11.7 2.2
 -4 4 -8 9.9 1.7
 4 0 -8 9.7 1.6
 -4 4 -8 10.2 0.8
 -4 4 -8 12.3 2.8
 4 0 -8 9.8 1.9
 4 0 -8 9.3 0.8
 -4 4 -8 10.4 0.7
 4 0 -8 10.2 1
 -4 4 -8 12.1 1.6
 0 -4 -8 11.1 1
 -4 0 8 10.3 1.2
 0 4 8 10.7 2.4
 0 4 8 9.3 0.7
 4 -4 8 9.6 1.1
 -4 0 8 10.7 1.8
 4 -4 8 11.3 0.7
 4 -4 8 11.6 2.1
 0 4 8 10.1 1.5
 0 4 8 8.2 1.9
 0 4 8 10.6 1.1
 4 -4 8 11 1.1
 4 -4 8 9.6 2.3
 0 4 8 10 1.6
 -4 0 8 9.7 1.3
 4 -4 8 8 1.8
 4 -4 8 9.6 2.2
 -4 0 8 11 1
 -4 5 -8 21.4 2.3
 -1 -4 -8 17.6 1.6
 -1 -4 -8 20.2 2.8
 -1 -4 -8 18 1.4
 -4 5 -8 16.6 2
 5 -1 -8 17.4 1.8
 -1 -4 -8 18.9 1.4
 5 -1 -8 16 1.9
 -4 5 -8 17.4 1.7
 -4 5 -8 17.6 1
 -4 5 -8 17.2 2.2
 -4 5 -8 17.2 1.5
 5 -1 -8 17.3 1.9
 5 -1 -8 16.3 1.2
 -4 5 -8 16.6 1.2
 5 -1 -8 17.6 1.1
 5 -1 -8 18.3 2.2
 -4 5 -8 17.8 2.5
 -5 1 8 16.2 1.8
 1 4 8 18.4 2.6
 1 4 8 17.7 1.4
 1 4 8 18.5 2.9
 4 -5 8 16.2 2.4
 4 -5 8 19 2.6
 4 -5 8 19.4 2.7
 -5 1 8 15.7 1.9
 1 4 8 17.7 1.1
 -5 1 8 16.8 1.4
 1 4 8 18.1 1.1
 -5 1 8 16.7 1.2
 4 -5 8 16.7 1.3
 4 -5 8 19.1 2.6
 1 4 8 17 1.8
 4 -5 8 16.6 1.4
 4 -5 8 16.7 2.5
 4 -5 8 18.1 0.9
 -2 -4 -8 75.29 3.8
 6 -2 -8 75.99 3.5
 -4 6 -8 77.49 4.8
 -4 6 -8 72.39 5.9
 6 -2 -8 77.79 3.4
 6 -2 -8 73.59 3.8
 -2 -4 -8 79.29 3.1
 -2 -4 -8 77.09 3.7
 -2 -4 -8 70.89 5.2
 -4 6 -8 70.19 4.8
 6 -2 -8 79.99 3.2
 -4 6 -8 71.89 4.1
 6 -2 -8 90.59 6.2
 -4 6 -8 72.39 4.7
 -4 6 -8 78.49 3.3
 -4 6 -8 76.59 3.3
 -4 6 -8 78.99 3
 4 -6 8 76.19 4.9
 -6 2 8 77.69 4.2
 2 4 8 75.59 3.5
 -6 2 8 75.29 3.2
 4 -6 8 74.89 3.1
 -6 2 8 78.69 3.6
 4 -6 8 76.39 5.5
 4 -6 8 73.59 4.9
 4 -6 8 76.39 5.3
 4 -6 8 77.29 5
 2 4 8 75.99 5.4
 4 -6 8 75.79 2.9
 4 -6 8 75.79 3.7
 4 -6 8 75.39 5.3
 2 4 8 70.69 5.2
 2 4 8 78.79 3.2
 2 4 8 70.09 3.9
 2 4 8 76.39 3.2
 7 -3 -8 5.5 0.9
 -4 7 -8 8.3 1.4
 7 -3 -8 4.7 0.6
 -3 -4 -8 7 1
 7 -3 -8 6.6 1
 7 -3 -8 4.5 0.8
 -3 -4 -8 6.2 1
 -4 7 -8 6.2 0.8
 -3 -4 -8 5.2 0.6
 -4 7 -8 4.8 0.7
 -4 7 -8 5.9 1.7
 -4 7 -8 5 0.6
 -7 3 8 7.3 1.6
 3 4 8 3.9 0.9
 4 -7 8 5.4 0.5
 -7 3 8 5.5 0.7
 4 -7 8 7 3.3
 3 4 8 5.7 0.6
 4 -7 8 6.4 0.7
 3 4 8 5.7 0.7
 -7 3 8 6.3 1
 3 4 8 7.1 2.2
 4 -7 8 7.4 1.8
 -4 8 -8 16.9 0.8
 -4 8 -8 15.7 1
 -4 8 -8 12.8 1
 8 -4 -8 14.1 1
 8 -4 -8 15.7 0.9
 -4 -4 -8 13.1 0.8
 -4 8 -8 10.8 1.8
 8 -4 -8 16.2 1.2
 -4 -4 -8 13.7 1.2
 4 4 8 13.1 0.9
 4 -8 8 14.2 0.8
 4 -8 8 24.6 4
 -8 4 8 16.3 0.9
 4 -8 8 14.8 1
 4 -8 8 15.6 1.8
 -8 4 8 16.3 1.2
 -3 8 -8 10.6 1.7
 -3 8 -8 7.9 0.6
 -3 8 -8 8.1 0.7
 8 -5 -8 7.6 0.6
 8 -5 -8 6.4 0.8
 -3 8 -8 7.3 0.7
 -5 -3 -8 8 0.9
 -5 -3 -8 5.9 0.6
 8 -5 -8 7.9 0.8
 -8 5 8 7.9 0.9
 -8 5 8 7.8 0.6
 5 3 8 6.4 0.6
 3 -8 8 8 0.6
 5 3 8 7.5 0.6
 3 -8 8 8.4 2
 3 -8 8 8.5 0.8
 -2 7 -8 12.5 0.9
 -2 7 -8 12.5 0.9
 7 -5 -8 13 1.1
 -2 7 -8 12.8 1.7
 -2 7 -8 11.1 0.7
 -5 -2 -8 11.9 0.9
 7 -5 -8 12.7 0.9
 -5 -2 -8 12.8 1.4
 -5 -2 -8 11.9 1.4
 7 -5 -8 12 1.1
 5 2 8 11.8 1
 -7 5 8 12.4 1.7
 -7 5 8 10.6 1.4
 2 -7 8 17.9 2.7
 2 -7 8 11.3 3.2
 2 -7 8 13.7 0.9
 2 -7 8 17.8 2.5
 5 2 8 10.9 0.8
 -7 5 8 12.6 0.8
 5 2 8 16.9 2.3
 -7 5 8 12.2 1.2
 5 2 8 13.3 1.6
 2 -7 8 11.7 1.8
 2 -7 8 14.2 1.1
 -1 6 -8 50.39 2.3
 6 -5 -8 52.39 2.6
 6 -5 -8 53.79 2.5
 6 -5 -8 48.5 4.2
 6 -5 -8 49.5 3.7
 -1 6 -8 55.09 2.2
 -5 -1 -8 42.3 3.4
 6 -5 -8 54.09 2.3
 -5 -1 -8 50.99 2.5
 -1 6 -8 53.39 2.2
 -5 -1 -8 55.49 5.6
 -5 -1 -8 51.69 3.6
 -1 6 -8 44.9 5.3
 -5 -1 -8 50.99 3.2
 1 -6 8 43.1 6.1
 -6 5 8 52.09 3.3
 5 1 8 55.49 2.4
 1 -6 8 52.09 2.3
 5 1 8 54.59 2.7
 5 1 8 51.09 2.9
 -6 5 8 44.2 3.4
 1 -6 8 57.19 2.3
 -6 5 8 54.49 3.3
 1 -6 8 55.89 4
 5 1 8 47.7 3.8
 5 1 8 54.79 3.2
 1 -6 8 50.99 4.4
 1 -6 8 51.29 4.5
 1 -6 8 52.19 3.7
 -6 5 8 58.19 2.6
 0 5 -8 1.2 0.4
 0 5 -8 1.3 0.4
 5 -5 -8 0.7 1.5
 5 -5 -8 1 0.4
 -5 0 -8 1.1 1.2
 -5 0 -8 0.7 0.5
 -5 0 -8 1.2 0.8
 0 5 -8 1.1 0.4
 5 -5 -8 1.5 0.5
 -5 0 -8 0.5 1.4
 0 5 -8 3.6 1.8
 -5 0 -8 1.8 1.9
 5 -5 -8 1.2 1.3
 5 -5 -8 1 0.5
 0 5 -8 0.8 0.3
 5 0 8 1.2 0.8
 0 -5 8 1.1 1.4
 -5 5 8 1 0.4
 5 0 8 1.2 1.3
 0 -5 8 -0.1 0.9
 0 -5 8 0.4 1.3
 0 -5 8 0.8 0.5
 -5 5 8 2 0.6
 0 -5 8 1.2 0.4
 -5 5 8 -1.3 0.9
 -5 5 8 1.2 1
 5 0 8 0.8 0.4
 0 -5 8 2.2 1.7
 -5 5 8 1.4 1
 5 0 8 1.3 0.8
 5 0 8 1.9 0.9
 0 -5 8 2 0.5
 -5 1 -8 63.39 3.4
 -5 1 -8 58.49 5.5
 -5 1 -8 59.29 4.5
 -5 1 -8 66.69 3.6
 -5 1 -8 61.79 2.5
 1 4 -8 73.49 6.8
 1 4 -8 54.69 4.6
 4 -5 -8 60.29 2.7
 1 4 -8 61.19 2.5
 -5 1 -8 53.49 5
 4 -5 -8 55.39 4.7
 1 4 -8 62.29 2.4
 1 4 -8 55.99 2.7
 4 -5 -8 59.29 4.5
 4 -5 -8 61.69 2.4
 -1 -4 8 64.09 4.7
 5 -1 8 60.99 3.1
 -1 -4 8 58.99 2.8
 5 -1 8 60.99 2.5
 5 -1 8 61.79 3.3
 -4 5 8 62.19 2.5
 -1 -4 8 64.79 4.8
 5 -1 8 57.09 3.9
 -4 5 8 60.29 4.8
 -4 5 8 57.99 2.9
 5 -1 8 62.69 3.5
 -4 5 8 63.29 3.6
 -1 -4 8 58.89 4.2
 5 -1 8 52.29 3.7
 -1 -4 8 60.79 2.6
 -4 5 8 58.39 3.7
 -1 -4 8 64.09 4.9
 -1 -4 8 65.69 2.6
 2 3 -8 8 0.7
 2 3 -8 8.1 0.7
 2 3 -8 8.2 1
 2 3 -8 10.3 2.2
 -5 2 -8 8.7 0.9
 -5 2 -8 6.2 1.9
 -5 2 -8 7 0.9
 3 -5 -8 9.3 0.7
 3 -5 -8 6.1 1.9
 -5 2 -8 8.9 2.4
 -5 2 -8 8.2 0.7
 3 -5 -8 9.7 1.5
 -5 2 -8 9.2 3.1
 -5 2 -8 6.9 1.1
 3 -5 -8 12.6 2.7
 -5 2 -8 7.8 2.3
 2 3 -8 9.8 1.9
 3 -5 -8 8.3 0.7
 -2 -3 8 8.1 0.8
 5 -2 8 8 1.1
 -2 -3 8 8.8 0.9
 5 -2 8 8.6 2
 -2 -3 8 9.8 2.1
 -3 5 8 5.5 1.9
 -2 -3 8 8 2.1
 5 -2 8 12.2 2.4
 -3 5 8 8.5 1
 5 -2 8 8.8 1.9
 -3 5 8 9.5 1.4
 -2 -3 8 7.8 0.9
 -3 5 8 11 1.9
 5 -2 8 7.7 0.7
 -2 -3 8 10 2.1
 -3 5 8 7.6 0.7
 -2 -3 8 7.8 2
 5 -2 8 9.5 2
 5 -2 8 7.5 1.2
 5 -2 8 8.2 1.3
 5 -2 8 9.8 1.6
 2 -5 -8 44 1.7
 -5 3 -8 41.1 3.8
 -5 3 -8 40.8 1.8
 -5 3 -8 40.8 3.7
 2 -5 -8 39.1 2.4
 -5 3 -8 40.4 3
 -5 3 -8 37.3 3.5
 3 2 -8 38.8 2
 3 2 -8 38.2 3.1
 3 2 -8 37.9 3.7
 3 2 -8 38.6 2.3
 3 2 -8 40.4 1.8
 -5 3 -8 41.1 2.1
 2 -5 -8 41.3 3.8
 3 2 -8 39.9 1.9
 -5 3 -8 37.7 2
 -5 3 -8 47.3 2.7
 2 -5 -8 42.2 3.8
 5 -3 8 38.7 3.4
 5 -3 8 37.6 2.7
 5 -3 8 38.7 3.4
 5 -3 8 38.4 2.3
 -3 -2 8 36 3.4
 -3 -2 8 38.5 3.2
 -3 -2 8 38.4 2.1
 -3 -2 8 38.6 3.1
 -3 -2 8 38.3 2
 5 -3 8 33.2 3.4
 5 -3 8 39.9 2.5
 -2 5 8 36.6 2.5
 5 -3 8 41 1.7
 -2 5 8 40.6 1.9
 -2 5 8 42.9 2.9
 -2 5 8 40.9 4
 5 -3 8 40.7 2.4
 -2 5 8 43 2
 5 -3 8 39.3 3.4
 -3 -2 8 39.4 1.9
 -2 5 8 38.9 3
 1 -5 -8 16.9 1.3
 1 -5 -8 17.8 3
 4 1 -8 17.6 2.5
 -5 4 -8 21.8 2.1
 -5 4 -8 19.9 2.8
 1 -5 -8 18.4 1.3
 -5 4 -8 17.1 2.4
 1 -5 -8 18.9 2.6
 -5 4 -8 17.3 1.9
 4 1 -8 16.7 1.1
 -5 4 -8 17.2 2.2
 4 1 -8 14.7 1.8
 -5 4 -8 18 1
 -5 4 -8 17.7 2.2
 4 1 -8 18.6 1.2
 1 -5 -8 18 1.5
 -5 4 -8 17.7 1.2
 -1 5 8 17.4 1
 5 -4 8 20.8 2.7
 5 -4 8 17.3 1.5
 5 -4 8 18.5 0.9
 -1 5 8 18.9 2
 -1 5 8 17.4 1.2
 -4 -1 8 17.3 1.3
 -4 -1 8 17.2 1.6
 5 -4 8 20 2.7
 5 -4 8 15.9 1.3
 -4 -1 8 18.3 1.4
 5 -4 8 17.8 1.5
 -1 5 8 15.9 2.7
 -4 -1 8 16.4 2.3
 -1 5 8 15.3 2.2
 -1 5 8 18 1.3
 -4 -1 8 19.5 2.1
 -1 5 8 18 1.6
 5 -4 8 17.8 2.6
 5 -4 8 16.3 2.4
 0 -5 -8 0.3 0.3
 5 0 -8 0.7 0.4
 -5 5 -8 1 1.1
 -5 5 -8 0.8 1
 -5 5 -8 0 0.4
 0 -5 -8 0.3 0.5
 -5 5 -8 1.3 1.3
 5 0 -8 0.8 0.5
 5 0 -8 0.2 1.1
 5 0 -8 0 0.8
 -5 5 -8 0.4 0.3
 -5 5 -8 1.5 1.5
 -5 5 -8 0.7 0.5
 0 -5 -8 0.6 0.6
 0 -5 -8 -0.2 1
 0 -5 -8 1.5 1.7
 -5 5 -8 0.6 0.8
 5 0 -8 0.1 0.3
 0 5 8 0.5 0.5
 5 -5 8 0.7 1.4
 5 -5 8 -0.4 1.2
 5 -5 8 0.3 1.6
 5 -5 8 -0.1 1.2
 -5 0 8 0 0.8
 0 5 8 0.6 0.5
 0 5 8 1.1 0.4
 5 -5 8 0 0.6
 0 5 8 -0.6 1.1
 0 5 8 -0.3 1.3
 5 -5 8 0.7 0.3
 5 -5 8 0.2 0.5
 -5 0 8 -0.2 0.5
 0 5 8 0.1 0.8
 -5 0 8 0.8 0.9
 -5 0 8 0.4 0.5
 -1 -5 -8 56.79 2.9
 6 -1 -8 55.99 2.9
 -5 6 -8 57.59 2.7
 6 -1 -8 61.29 2.5
 6 -1 -8 58.19 4
 -5 6 -8 61.69 4.5
 -5 6 -8 59.39 2.4
 6 -1 -8 54.89 3.3
 -1 -5 -8 56.29 4.6
 -5 6 -8 60.19 2.7
 -1 -5 -8 59.89 2.4
 -1 -5 -8 55.39 3
 6 -1 -8 58.39 2.7
 -5 6 -8 62.49 4.9
 -5 6 -8 57.79 3.4
 5 -6 8 59.59 4.5
 1 5 8 56.09 4.5
 5 -6 8 57.39 4.2
 5 -6 8 54.89 4.2
 1 5 8 62.39 2.6
 1 5 8 56.59 4.8
 1 5 8 54.89 3.4
 -6 1 8 60.39 2.9
 5 -6 8 63.59 2.3
 5 -6 8 64.19 5.2
 5 -6 8 52.89 3
 -6 1 8 56.89 3.5
 -6 1 8 58.79 3.3
 -6 1 8 57.69 3.2
 5 -6 8 57.09 4.4
 -2 -5 -8 12 0.8
 7 -2 -8 14.1 1.1
 -2 -5 -8 11.5 1.6
 -5 7 -8 13.8 1.1
 -5 7 -8 16.7 2.1
 -5 7 -8 13.3 0.8
 -2 -5 -8 16.4 1.9
 -5 7 -8 14.8 1.8
 -5 7 -8 12.9 1.1
 7 -2 -8 13.4 0.9
 -2 -5 -8 21.2 3.7
 7 -2 -8 13.5 1.2
 -7 2 8 12.3 0.9
 2 5 8 15.6 2.4
 2 5 8 13.7 0.9
 5 -7 8 12.6 2.4
 5 -7 8 11.9 0.9
 2 5 8 13.5 0.9
 5 -7 8 13.1 0.7
 5 -7 8 17.4 2.6
 -7 2 8 15.9 2.1
 2 5 8 12.7 1.2
 -7 2 8 14.4 1.3
 5 -7 8 14.1 2
 5 -7 8 19.4 2.4
 2 5 8 13 1.5
 -5 8 -8 3.7 0.5
 8 -3 -8 4 0.5
 -5 8 -8 4.9 1.3
 8 -3 -8 4.1 0.6
 8 -3 -8 2.8 0.6
 -3 -5 -8 3.7 0.4
 -5 8 -8 4.6 0.6
 -5 8 -8 6.5 1.8
 3 5 8 3.5 0.5
 -8 3 8 4.2 0.5
 5 -8 8 4.5 0.5
 3 5 8 3.5 0.8
 -8 3 8 4.7 0.8
 5 -8 8 4.7 0.6
 -2 8 -8 1.4 0.4
 8 -6 -8 1.4 0.3
 8 -6 -8 2.2 0.5
 8 -6 -8 1.2 0.4
 -2 8 -8 1.3 0.3
 -2 8 -8 1.3 0.3
 -2 8 -8 1.3 0.9
 -6 -2 -8 1.3 0.3
 -8 6 8 1.6 0.3
 6 2 8 1 0.4
 2 -8 8 2.4 2.7
 2 -8 8 1.1 0.3
 2 -8 8 3.1 1
 6 2 8 1.4 0.3
 2 -8 8 1.7 0.5
 -8 6 8 1.4 0.4
 7 -6 -8 5.1 0.6
 7 -6 -8 4.2 0.7
 -1 7 -8 4.6 0.5
 7 -6 -8 4.3 0.7
 7 -6 -8 9.3 2.1
 -1 7 -8 4.8 0.6
 -1 7 -8 4.1 0.6
 -6 -1 -8 4.6 0.6
 -6 -1 -8 6 1.2
 -6 -1 -8 5.9 1.1
 1 -7 8 11.2 2.5
 1 -7 8 4 0.5
 -7 6 8 3.9 1
 -7 6 8 4.5 0.8
 6 1 8 4.8 0.7
 1 -7 8 4.5 1.1
 6 1 8 6.9 1.2
 6 1 8 6.4 1.4
 1 -7 8 5.1 0.8
 -7 6 8 4.7 0.6
 1 -7 8 10.4 2.4
 6 1 8 4.4 0.5
 0 6 -8 29 1.4
 -6 0 -8 33 3.1
 -6 0 -8 35.5 4.7
 -6 0 -8 34.3 2
 0 6 -8 33.8 3.4
 -6 0 -8 31 2.3
 0 6 -8 30.5 1.5
 6 -6 -8 26.4 3.2
 6 -6 -8 33 1.8
 6 -6 -8 29.5 2.1
 0 6 -8 29.5 1.8
 6 -6 -8 31.7 1.5
 0 -6 8 29.9 2.5
 6 0 8 37.6 3.7
 0 -6 8 30 1.5
 6 0 8 31 1.5
 0 -6 8 32.1 3.5
 6 0 8 30.3 2.3
 -6 6 8 28.4 1.7
 6 0 8 31.5 1.9
 0 -6 8 28.7 3.3
 -6 6 8 38.7 3.5
 -6 6 8 30.5 1.5
 0 -6 8 31.6 1.8
 0 -6 8 28.8 1.5
 6 0 8 28.9 2.1
 1 5 -8 51.59 2.4
 1 5 -8 49.5 2.5
 5 -6 -8 52.29 2.2
 1 5 -8 47.4 4.3
 1 5 -8 55.79 2.3
 -6 1 -8 49.7 3
 -6 1 -8 51.89 5.4
 1 5 -8 51.69 2.2
 5 -6 -8 48.1 4.4
 -6 1 -8 59.49 7.3
 -6 1 -8 48.7 2.8
 -6 1 -8 50.59 4.1
 1 5 -8 58.59 4.9
 5 -6 -8 52.89 2.5
 5 -6 -8 48.9 4
 5 -6 -8 54.89 2.5
 6 -1 8 53.49 3
 -1 -5 8 54.89 2.4
 -5 6 8 53.09 3.2
 6 -1 8 50.59 3.5
 -1 -5 8 51.79 4.4
 6 -1 8 57.89 2.8
 -5 6 8 50.99 4.4
 -1 -5 8 53.39 4.4
 -1 -5 8 55.59 2.3
 6 -1 8 56.39 2.3
 -1 -5 8 57.89 3.8
 -5 6 8 53.69 3.4
 6 -1 8 48.8 3.1
 4 -6 -8 6.5 0.5
 4 -6 -8 6.7 2.2
 2 4 -8 7.7 2.1
 2 4 -8 5.6 0.7
 -6 2 -8 7.2 1.2
 4 -6 -8 4.9 1.7
 2 4 -8 4.6 0.6
 2 4 -8 4.5 0.8
 -6 2 -8 9.9 2.2
 -6 2 -8 7.8 2.2
 4 -6 -8 4.5 0.7
 2 4 -8 7.6 2.3
 2 4 -8 6.3 0.6
 -6 2 -8 6.3 2.4
 4 -6 -8 5.5 0.7
 -6 2 -8 5.2 0.8
 -2 -4 8 6.7 2
 6 -2 8 7 1.2
 -4 6 8 4.1 1.7
 -2 -4 8 4.4 0.8
 6 -2 8 4.9 1
 -2 -4 8 4.9 0.7
 6 -2 8 8.4 1.9
 -4 6 8 4.1 0.6
 -2 -4 8 6.2 0.7
 -2 -4 8 9.1 2.3
 6 -2 8 6.7 0.6
 6 -2 8 7.4 1.3
 6 -2 8 9.2 1.6
 -4 6 8 6.6 1.5
 6 -2 8 4.7 0.9
 3 -6 -8 6.2 2
 -6 3 -8 5.7 0.9
 -6 3 -8 5.3 1.9
 3 3 -8 5.5 0.9
 3 -6 -8 5.1 0.6
 3 -6 -8 4.8 0.6
 -6 3 -8 5.1 0.8
 3 -6 -8 6.3 2.1
 3 3 -8 5.3 0.6
 -6 3 -8 5.3 0.6
 3 3 -8 6.2 2
 3 3 -8 5.2 0.6
 3 -6 -8 5.5 0.5
 -6 3 -8 3.8 1.2
 3 3 -8 9.7 2.1
 -3 -3 8 6.5 0.7
 -3 6 8 2 2
 -3 -3 8 4.7 0.8
 6 -3 8 5.6 1
 -3 6 8 6.8 1.5
 6 -3 8 7.4 2
 -3 6 8 4.8 0.9
 6 -3 8 5.1 0.5
 -3 6 8 5.1 0.5
 -3 6 8 4.4 0.7
 6 -3 8 7.9 1.9
 6 -3 8 6.7 1.7
 -3 -3 8 4.6 0.8
 4 2 -8 76.59 3.7
 -6 4 -8 75.69 3.1
 -6 4 -8 77.59 5.1
 4 2 -8 75.69 5.4
 -6 4 -8 74.49 3.4
 2 -6 -8 74.09 3.8
 4 2 -8 76.39 3.1
 2 -6 -8 78.69 3
 -6 4 -8 67.89 4.6
 -6 4 -8 74.09 5.4
 2 -6 -8 70.69 5.2
 -6 4 -8 85.29 5.2
 4 2 -8 74.19 3.4
 -6 4 -8 77.19 4.4
 2 -6 -8 72.49 5.3
 4 2 -8 77.19 3
 -6 4 -8 70.99 3.5
 6 -4 8 69.39 5
 -2 6 8 74.09 4.2
 6 -4 8 77.89 3.7
 -2 6 8 83.49 5.9
 -4 -2 8 74.99 4.8
 6 -4 8 76.29 5.1
 6 -4 8 74.99 3.5
 6 -4 8 71.39 3.6
 6 -4 8 70.39 5
 -2 6 8 74.49 3
 -4 -2 8 79.99 3.3
 6 -4 8 75.89 5
 -2 6 8 72.79 3.3
 -2 6 8 77.59 3.3
 6 -4 8 76.49 2.9
 -4 -2 8 74.89 3.4
 5 1 -8 58.19 2.5
 -6 5 -8 55.19 2.5
 -6 5 -8 56.79 5.3
 1 -6 -8 56.19 2.4
 5 1 -8 55.59 4.4
 -6 5 -8 66.89 4.4
 -6 5 -8 56.49 3.4
 -6 5 -8 55.29 2.7
 -6 5 -8 59.19 4.7
 5 1 -8 59.29 2.8
 1 -6 -8 65.59 3.9
 1 -6 -8 58.39 4.7
 5 1 -8 59.69 3.8
 5 1 -8 57.39 2.6
 -6 5 -8 54.99 4.6
 1 -6 -8 57.19 4.2
 1 -6 -8 57.19 3.1
 -6 5 -8 59.79 2.9
 5 1 -8 59.89 3.2
 6 -5 8 55.19 3
 -1 6 8 58.29 4.2
 -1 6 8 57.99 3.3
 -1 6 8 60.69 2.5
 6 -5 8 59.99 4.6
 -5 -1 8 59.69 2.8
 -1 6 8 56.89 4.8
 -5 -1 8 70.49 4.1
 6 -5 8 52.59 4.3
 -1 6 8 63.59 2.8
 -1 6 8 59.69 3.6
 6 -5 8 55.59 4.2
 6 -5 8 61.49 2.4
 6 -5 8 59.29 7
 6 -5 8 53.69 2.7
 6 0 -8 0.4 0.4
 0 -6 -8 0.1 1.2
 -6 6 -8 0.7 0.5
 6 0 -8 1 0.4
 0 -6 -8 1.1 0.6
 -6 6 -8 -0.2 1.2
 -6 6 -8 0.2 0.6
 -6 6 -8 1.1 1.2
 0 -6 -8 1.9 0.5
 -6 6 -8 1.7 0.7
 6 0 -8 -0.6 1
 0 -6 -8 1.8 0.5
 6 0 -8 0.3 0.4
 -6 6 -8 0.5 0.3
 6 0 -8 1.1 0.8
 6 -6 8 0.6 1
 6 -6 8 -0.2 1.2
 6 -6 8 0.7 0.6
 6 -6 8 0.5 2.5
 6 -6 8 0.5 0.2
 -6 0 8 0.7 0.5
 0 6 8 0.3 0.5
 6 -6 8 0.9 1.2
 0 6 8 0.8 0.5
 0 6 8 0.1 0.8
 0 6 8 0.4 0.3
 -6 0 8 0.7 0.5
 0 6 8 0.9 2.1
 0 6 8 -0.3 1.6
 7 -1 -8 5.8 0.6
 -6 7 -8 6.4 0.6
 -6 7 -8 7.1 1.4
 7 -1 -8 6.3 0.8
 7 -1 -8 10.5 1.5
 -1 -6 -8 7.8 2.1
 -1 -6 -8 6 0.5
 -6 7 -8 7.1 0.8
 7 -1 -8 5.8 0.7
 6 -7 8 7.7 2.7
 1 6 8 8 1.4
 6 -7 8 6.6 0.5
 1 6 8 5.7 0.8
 6 -7 8 6.4 0.6
 1 6 8 5.6 0.6
 -7 1 8 6.6 0.7
 -7 1 8 6.3 0.9
 1 6 8 5.4 0.6
 -6 8 -8 2.5 0.5
 -2 -6 -8 2.4 0.4
 8 -2 -8 3.3 0.5
 8 -2 -8 3.1 0.4
 -6 8 -8 3.8 0.4
 -2 -6 -8 2.3 0.7
 -6 8 -8 2.4 1.1
 6 -8 8 2.8 0.4
 2 6 8 3.6 1.3
 -8 2 8 3.2 0.4
 2 6 8 2 1.9
 2 6 8 2.8 0.4
 6 -8 8 2.4 0.3
 -8 2 8 3.1 0.6
 8 -7 -8 1.1 0.3
 -1 8 -8 0.7 0.3
 -1 8 -8 1.1 0.3
 8 -7 -8 0.7 0.3
 7 1 8 1.2 0.2
 7 1 8 0.3 0.3
 1 -8 8 0.8 0.3
 -8 7 8 0.9 0.3
 -8 7 8 0.8 0.2
 1 -8 8 1.4 0.4
 7 -7 -8 10 0.7
 7 -7 -8 10.7 0.9
 -7 0 -8 12 1.3
 0 7 -8 9.7 0.7
 0 7 -8 10.2 0.7
 0 7 -8 10.7 0.6
 0 7 -8 19.1 5
 7 -7 -8 10.6 0.9
 -7 0 -8 9.7 0.8
 0 -7 8 10.3 0.8
 7 0 8 9.9 0.6
 0 -7 8 11 0.9
 0 -7 8 12 1.6
 -7 7 8 10.8 0.7
 7 0 8 10.4 0.9
 -7 7 8 11.5 0.6
 1 6 -8 4.4 0.5
 6 -7 -8 5.4 0.8
 -7 1 -8 4.2 0.7
 6 -7 -8 4.4 0.7
 6 -7 -8 5.4 1.6
 1 6 -8 4 0.5
 1 6 -8 4.3 0.5
 6 -7 -8 4.3 0.5
 7 -1 8 4.6 0.8
 -1 -6 8 5 0.7
 -1 -6 8 7 1.4
 -6 7 8 4.5 0.5
 -6 7 8 4.5 0.6
 7 -1 8 6 1.2
 -6 7 8 5.2 1.1
 7 -1 8 4.6 0.5
 7 -1 8 6.2 1.1
 -1 -6 8 3.3 0.5
 -1 -6 8 4.3 0.7
 2 5 -8 16.6 2.6
 -7 2 -8 14.7 1.4
 5 -7 -8 14.5 2.9
 2 5 -8 11.1 0.9
 -7 2 -8 11.8 1.1
 5 -7 -8 12.6 0.8
 -7 2 -8 12.4 1.9
 5 -7 -8 12.5 1
 2 5 -8 11.8 0.8
 5 -7 -8 11.6 1
 -7 2 -8 13.9 2.5
 2 5 -8 12 1
 -5 7 8 13.6 1.6
 -5 7 8 12.8 0.8
 -5 7 8 12.5 0.9
 -2 -5 8 13.1 1
 -5 7 8 16 2.8
 7 -2 8 11.9 1.2
 -2 -5 8 12.9 0.9
 -2 -5 8 12.1 1.1
 7 -2 8 13.4 1.5
 7 -2 8 10.9 0.7
 7 -2 8 12.6 1.4
 3 4 -8 8.7 0.7
 4 -7 -8 14 2.9
 3 4 -8 8 0.6
 -7 3 -8 8.9 1.6
 3 4 -8 8.3 0.9
 4 -7 -8 8.2 0.8
 4 -7 -8 10.6 2.1
 3 4 -8 7.3 0.8
 4 -7 -8 7.8 0.6
 3 4 -8 10.8 2.6
 -7 3 -8 8.1 2.1
 4 -7 -8 8.5 0.8
 -7 3 -8 8.3 0.9
 7 -3 8 7.3 0.6
 7 -3 8 8.8 1.1
 -3 -4 8 8.2 1
 -3 -4 8 7.9 0.7
 -4 7 8 8.3 0.8
 7 -3 8 8.8 1.4
 -4 7 8 9.4 2.7
 7 -3 8 13.9 2.2
 -4 7 8 8.1 0.6
 -4 7 8 7.4 2.5
 7 -3 8 9 1.5
 3 -7 -8 4.8 1.7
 -7 4 -8 5.5 0.9
 4 3 -8 7.3 1.9
 3 -7 -8 6 0.6
 -7 4 -8 5.4 1.7
 -7 4 -8 5.4 0.6
 4 3 -8 5.7 0.6
 -7 4 -8 5.1 0.8
 3 -7 -8 5.3 1.8
 3 -7 -8 5.5 0.7
 4 3 -8 5.3 0.8
 -7 4 -8 7.2 1.4
 4 3 -8 6 0.8
 3 -7 -8 5.2 0.5
 4 3 -8 5.5 0.6
 7 -4 8 7 1.1
 7 -4 8 6.5 1.7
 -3 7 8 5 0.7
 -3 7 8 6.4 2.5
 -3 7 8 6 1.5
 -4 -3 8 6.7 0.9
 7 -4 8 6 1.6
 7 -4 8 5.9 0.5
 7 -4 8 6.8 2.4
 7 -4 8 4.9 0.9
 -3 7 8 4.4 0.5
 -4 -3 8 5.9 0.7
 -7 5 -8 13.7 1.6
 5 2 -8 13.4 1.7
 5 2 -8 17.2 2.1
 -7 5 -8 14.3 1.2
 5 2 -8 13.4 0.9
 -7 5 -8 13.7 0.9
 2 -7 -8 12.4 0.9
 5 2 -8 15.8 2.4
 2 -7 -8 13.5 0.9
 -7 5 -8 18.8 3.2
 2 -7 -8 16.2 2.5
 5 2 -8 13 0.8
 -7 5 -8 13.4 1.1
 7 -5 8 17 2.5
 -2 7 8 16.9 2.6
 -2 7 8 15.4 1.2
 7 -5 8 12.2 1.1
 -2 7 8 13.8 1.7
 -2 7 8 14.7 0.9
 -5 -2 8 14.2 1
 7 -5 8 15.3 2.1
 -5 -2 8 13 1.1
 7 -5 8 14.5 1.4
 7 -5 8 13 0.7
 -2 7 8 13.5 1
 6 1 -8 6.7 0.7
 -7 6 -8 7.8 1.3
 -7 6 -8 9.3 1.6
 6 1 -8 6.1 0.6
 1 -7 -8 5.8 0.6
 -7 6 -8 12.3 2.7
 -7 6 -8 6.3 0.6
 -7 6 -8 5.1 0.8
 6 1 -8 5.5 0.9
 -7 6 -8 5.7 0.8
 1 -7 -8 9.8 2.6
 -1 7 8 6.9 0.9
 7 -6 8 11.4 2.6
 7 -6 8 6.8 0.5
 -6 -1 8 6.4 0.8
 -6 -1 8 6.3 0.8
 7 -6 8 9.4 2
 -1 7 8 6.2 0.7
 -1 7 8 6.9 0.7
 0 -7 -8 4.1 0.5
 7 0 -8 4.4 0.5
 -7 7 -8 5 0.7
 7 0 -8 5.5 1.2
 -7 7 -8 3.8 1.4
 7 0 -8 5.1 0.5
 -7 7 -8 4.8 0.5
 -7 7 -8 4.4 0.7
 7 0 -8 4.9 0.7
 0 7 8 5.7 0.8
 7 -7 8 5 0.5
 0 7 8 4.5 1
 7 -7 8 5 0.4
 7 -7 8 6.5 1.5
 0 7 8 4.9 0.5
 -7 0 8 4.5 0.6
 -7 0 8 4.7 0.7
 8 -1 -8 13.9 0.7
 8 -1 -8 13 1
 -7 8 -8 12.7 0.9
 -7 8 -8 14.2 0.9
 8 -1 -8 15.4 0.8
 -1 -7 -8 13 0.6
 1 7 8 14.4 0.8
 1 7 8 14.1 1.3
 -8 1 8 13.2 0.9
 -8 1 8 13.6 0.8
 7 -8 8 10.9 1.5
 7 -8 8 14 0.7
 7 -8 8 14.9 0.8
 7 -8 -8 0.9 0.3
 7 -8 -8 0.7 0.3
 1 7 -8 0.8 0.2
 1 7 -8 0.7 0.2
 8 -1 8 1.3 0.2
 -7 8 8 0.9 0.2
 8 -1 8 0.8 0.4
 -7 8 8 0.9 0.3
 -1 -7 8 0.7 0.4
 6 -8 -8 0.9 0.4
 -8 2 -8 1.1 0.4
 6 -8 -8 1.6 0.3
 6 -8 -8 1.6 0.4
 2 6 -8 1.7 0.3
 6 -8 -8 2.7 2.8
 2 6 -8 1.5 0.3
 2 6 -8 1.4 0.3
 -6 8 8 1.5 0.4
 8 -2 8 1.2 0.2
 -6 8 8 1.6 0.3
 -2 -6 8 1.1 0.3
 8 -2 8 1.6 0.5
 -2 -6 8 1.8 0.5
 8 -2 8 3.7 0.8
 3 5 -8 7.1 0.6
 5 -8 -8 7.7 0.8
 5 -8 -8 8.1 0.8
 3 5 -8 8.1 0.6
 3 5 -8 6 0.5
 3 5 -8 7.7 0.7
 5 -8 -8 7.7 0.6
 -8 3 -8 7.2 0.8
 -5 8 8 7.3 0.8
 -5 8 8 8.3 0.6
 8 -3 8 7.1 0.5
 -5 8 8 7.6 1.1
 -3 -5 8 7.4 0.8
 -3 -5 8 7.3 0.6
 8 -3 8 8.7 1
 4 -8 -8 16.2 0.8
 4 -8 -8 15.7 1
 4 4 -8 15.6 1.1
 4 4 -8 15.8 0.9
 -8 4 -8 15.4 1.1
 4 4 -8 14.9 0.9
 4 -8 -8 14.7 1
 -4 -4 8 14 1.1
 -4 8 8 14.7 1.5
 8 -4 8 14.9 0.8
 -4 -4 8 15.8 0.9
 8 -4 8 15.9 1.2
 -4 8 8 16.1 1.1
 -4 8 8 14.7 0.8
 5 3 -8 4.1 0.7
 3 -8 -8 4.3 0.5
 5 3 -8 2.8 0.4
 -8 5 -8 7.1 1.4
 5 3 -8 4.4 0.5
 3 -8 -8 4.6 0.6
 -8 5 -8 4.6 0.6
 3 -8 -8 4.2 0.4
 5 3 -8 4.4 0.5
 -5 -3 8 3.7 0.6
 8 -5 8 5.6 1
 -5 -3 8 3.6 0.5
 8 -5 8 4.1 0.4
 8 -5 8 2.6 0.8
 -3 8 8 3.9 0.6
 -3 8 8 3.5 0.4
 -3 8 8 14.8 4.3
 -3 8 8 4.2 1
 6 2 -8 3.4 0.5
 -8 6 -8 10.8 3.2
 2 -8 -8 3.4 0.5
 2 -8 -8 3.3 0.3
 6 2 -8 3.1 0.6
 6 2 -8 2.1 0.3
 6 2 -8 3.3 0.4
 -8 6 -8 3.7 0.6
 2 -8 -8 3 0.5
 -6 -2 8 3.3 0.5
 -2 8 8 2.7 0.4
 -6 -2 8 2.3 0.4
 8 -6 8 4.3 1
 8 -6 8 4.3 2
 -2 8 8 3.3 0.6
 -2 8 8 2.3 0.7
 8 -6 8 2.8 0.3
 -8 7 -8 12.1 0.8
 1 -8 -8 13.4 0.6
 7 1 -8 14 0.8
 1 -8 -8 14.6 0.8
 7 1 -8 12.7 0.9
 -1 8 8 12.1 0.8
 -7 -1 8 13.7 0.8
 -1 8 8 17.5 1.5
 -1 8 8 15.3 1
 8 -7 8 13.6 0.7
 -7 -1 8 13.5 0.8
 8 -7 8 13.4 0.6
 0 0 -9 1.3 0.6
 0 0 -9 0.3 0.6
 0 0 -9 2.1 1.2
 0 0 -9 1 0.5
 0 0 -9 0.9 0.8
 0 0 -9 0.4 0.8
 0 0 9 1.3 0.7
 0 0 9 0.1 0.6
 0 0 9 1.1 0.9
 0 0 9 0.4 0.4
 0 0 9 1 0.8
 0 0 9 1.9 1
 0 0 9 1.6 0.4
 0 0 9 0.7 0.5
 0 0 9 1.2 0.7
 0 0 9 1.2 0.9
 0 0 9 0.4 0.7
 0 0 9 0.9 1
 -1 0 -9 0.1 0.8
 1 -1 -9 0.4 0.5
 0 1 -9 -0.1 0.4
 -1 0 -9 0.7 0.9
 -1 0 -9 0.2 0.4
 0 1 -9 -0.1 0.4
 1 -1 -9 -0.1 0.5
 0 1 -9 0.1 0.8
 1 -1 -9 0 0.8
 -1 0 -9 0.6 0.8
 0 1 -9 0.1 0.4
 0 1 -9 -0.4 0.4
 1 -1 -9 0.1 0.8
 0 1 -9 0.6 0.6
 1 -1 -9 0.5 0.6
 0 1 -9 -0.2 0.7
 -1 0 -9 0.5 0.8
 -1 0 -9 -0.5 0.6
 -1 1 9 -0.2 0.3
 0 -1 9 -0.1 0.4
 0 -1 9 0.8 1
 -1 1 9 0 0.8
 -1 1 9 -0.3 0.5
 -1 1 9 0.1 0.7
 0 -1 9 -0.4 0.8
 1 0 9 -0.2 0.6
 1 0 9 0.4 0.7
 1 0 9 -0.3 0.7
 0 -1 9 -0.3 0.6
 1 0 9 0.5 0.7
 1 0 9 -0.1 0.7
 -1 1 9 0.4 0.8
 0 -1 9 0.4 0.6
 0 -1 9 0 0.7
 1 0 9 -0.5 0.4
 1 0 9 0 0.3
 1 0 9 0.2 0.8
 -1 1 9 -0.2 0.7
 -1 1 9 -0.1 0.4
 0 -1 9 0 0.8
 0 -1 9 -0.1 0.2
 0 -1 9 -0.1 0.4
 -1 1 9 -0.1 0.7
 1 0 9 0.6 0.5
 1 0 9 0.1 0.4
 0 -1 9 -0.4 0.7
 1 0 9 0.2 0.8
 0 -1 9 0.2 0.5
 1 0 9 0 0.4
 -1 1 9 0.5 0.7
 0 -1 9 -0.1 0.6
 -1 1 9 0.2 0.6
 0 -1 9 0.4 0.2
 1 0 9 0.1 0.5
 0 -1 -9 112.19 4.6
 1 0 -9 103.69 4.7
 -1 1 -9 104.09 4.4
 1 0 -9 100.89 5.5
 -1 1 -9 102.59 5.2
 0 -1 -9 102.49 5.1
 -1 1 -9 102.19 5.3
 -1 1 -9 110.29 5.3
 -1 1 -9 106.29 5.3
 0 -1 -9 107.69 5.6
 0 -1 -9 105.99 5.7
 1 0 -9 111.89 5.7
 0 -1 -9 105.79 5.7
 1 0 -9 103.39 4.6
 -1 1 -9 99.89 5.3
 -1 0 9 106.59 5.6
 0 1 9 95.79 5
 -1 0 9 106.89 5.3
 0 1 9 104.69 4.9
 -1 0 9 91.19 3.9
 0 1 9 101.89 4.3
 -1 0 9 108.69 4.6
 1 -1 9 97.99 5.4
 1 -1 9 99.49 4.8
 1 -1 9 95.29 4.7
 -1 0 9 102.39 4.6
 1 -1 9 104.29 5.2
 0 1 9 109.39 4.8
 1 -1 9 87.79 5.3
 1 -1 9 106.89 5
 1 -1 9 90.69 4.4
 0 1 9 101.59 5.7
 0 1 9 105.79 5.2
 -1 0 9 104.19 4.9
 0 1 9 107.19 5.2
 1 -1 9 113.69 5.5
 -1 0 9 106.29 5.5
 1 -1 9 105.89 5.5
 -1 0 9 107.09 5.3
 1 -1 9 107.99 4.4
 0 1 9 93.29 4.4
 0 1 9 109.69 4
 -1 0 9 111.99 4.5
 -1 0 9 104.99 4.8
 -1 0 9 112.29 5.3
 1 -1 9 104.29 4
 -1 0 9 110.39 5.2
 -1 0 9 100.89 4
 0 1 9 106.79 4.9
 1 -1 9 108.69 4.6
 1 -1 9 100.79 5.5
 -1 2 -9 146.29 6.1
 -1 -1 -9 152.18 6.9
 -1 -1 -9 148.39 7.2
 -1 -1 -9 149.99 6
 -1 2 -9 133.39 6.2
 -1 -1 -9 134.29 7.6
 2 -1 -9 145.69 6.2
 -1 2 -9 146.79 6.6
 -1 -1 -9 141.99 5.9
 -1 -1 -9 154.58 5.3
 -1 2 -9 139.69 6
 -1 2 -9 142.29 6.3
 2 -1 -9 148.69 5.3
 -1 -1 -9 153.48 7
 -1 2 -9 144.39 6.4
 -1 2 -9 128.69 6.5
 2 -1 -9 145.69 7.3
 -1 2 -9 144.89 5.3
 -1 2 -9 138.09 5.7
 2 -1 -9 143.29 7.3
 1 1 9 143.99 6.6
 -2 1 9 146.79 6.6
 1 1 9 139.59 5.9
 1 -2 9 149.59 6.3
 1 1 9 150.98 6.5
 1 -2 9 151.88 7.4
 -2 1 9 137.89 6.6
 1 -2 9 134.89 6.4
 1 -2 9 152.48 7.1
 1 1 9 136.39 6.3
 -2 1 9 143.59 6
 1 -2 9 149.99 7.2
 1 -2 9 141.89 5.9
 1 -2 9 136.49 5.3
 1 1 9 138.99 6.4
 1 1 9 149.88 7
 1 1 9 153.18 5.8
 1 -2 9 146.39 6
 1 1 9 152.48 5.6
 1 1 9 146.79 7.5
 -2 1 9 136.89 6.8
 -2 1 9 143.99 6.8
 1 -2 9 140.49 6.9
 1 -2 9 146.59 7.4
 -2 1 9 146.09 6.8
 1 1 9 136.49 6.1
 -2 1 9 137.39 5.8
 -2 1 9 144.89 6.4
 -2 1 9 143.29 5.5
 -1 3 -9 88.39 3.4
 -1 3 -9 90.29 4
 3 -2 -9 87.09 5.4
 -1 3 -9 93.09 4.4
 -2 -1 -9 83.29 5
 -1 3 -9 85.39 3.3
 3 -2 -9 85.69 3.4
 -2 -1 -9 85.29 5
 -2 -1 -9 87.89 4.1
 -1 3 -9 101.09 6.6
 -1 3 -9 84.59 4.4
 -2 -1 -9 75.79 4.4
 -2 -1 -9 89.99 3.5
 -1 3 -9 93.49 3.3
 3 -2 -9 87.99 3.3
 3 -2 -9 93.99 5.5
 -2 -1 -9 85.59 8.2
 1 -3 9 89.09 3.4
 -3 2 9 86.79 3.4
 2 1 9 96.19 3.8
 1 -3 9 86.49 5.3
 1 -3 9 90.89 5.9
 2 1 9 81.59 4.4
 1 -3 9 87.89 5
 1 -3 9 83.09 4
 1 -3 9 85.89 4.6
 2 1 9 93.89 5.7
 1 -3 9 85.99 5.2
 2 1 9 89.89 4.2
 2 1 9 87.79 4.7
 -3 2 9 100.19 5.4
 -3 2 9 87.39 4.6
 -3 2 9 76.59 3.6
 1 -3 9 88.79 3.6
 -3 2 9 86.49 3.7
 1 -3 9 86.89 3.2
 2 1 9 88.79 3.4
 2 1 9 83.09 4.1
 2 1 9 88.09 3.9
 -3 2 9 87.39 5.1
 -3 2 9 82.69 4.5
 2 1 9 95.49 6.2
 1 -3 9 103.69 6.7
 1 -3 9 91.99 4.2
 -2 0 -9 5.4 1.2
 0 2 -9 5.6 1
 2 -2 -9 5.3 0.4
 -2 0 -9 7.7 1.6
 0 2 -9 5.1 0.5
 -2 0 -9 6.3 1.6
 -2 0 -9 5.5 0.5
 2 -2 -9 6.1 1.6
 -2 0 -9 4.8 1.4
 -2 0 -9 5.7 1.7
 0 2 -9 7.1 1.1
 -2 0 -9 6.6 1
 2 -2 -9 6 1.8
 2 -2 -9 6.3 1.2
 0 2 -9 6.7 1.4
 2 0 9 6.2 1.3
 0 -2 9 5.9 0.9
 0 -2 9 9.7 2
 -2 2 9 4.1 1.3
 2 0 9 7.6 1.7
 -2 2 9 5.4 1.2
 -2 2 9 5.7 1.2
 -2 2 9 6.2 0.9
 2 0 9 6 1.3
 -2 2 9 3.8 1
 2 0 9 4.5 0.8
 2 0 9 4.9 0.8
 0 -2 9 5.1 0.9
 -2 2 9 5.1 0.8
 -2 2 9 5.7 1.2
 -2 2 9 5.3 0.7
 2 0 9 5.8 0.8
 0 -2 9 8 2
 0 -2 9 5.1 1.4
 0 -2 9 6.1 1.5
 0 -2 9 5.9 1.1
 2 0 9 7.7 1.8
 0 -2 9 8.1 1
 2 0 9 6.7 1.7
 2 0 9 6.4 1
 0 -2 9 5.3 0.6
 0 -2 9 6.8 1.8
 2 0 9 5.9 1.3
 2 0 9 7.9 1.6
 -2 2 9 5.7 1.3
 1 -2 -9 139.69 7.4
 -2 1 -9 135.79 7.4
 1 -2 -9 145.19 6
 1 1 -9 154.68 7
 -2 1 -9 147.89 7.1
 -2 1 -9 133.69 7.2
 1 1 -9 141.89 6
 -2 1 -9 147.29 5.3
 1 -2 -9 148.99 6.4
 -2 1 -9 135.99 6.5
 -2 1 -9 144.59 5.8
 1 1 -9 145.79 7
 1 -2 -9 150.28 7.5
 1 -2 -9 141.09 7.3
 1 1 -9 150.78 5.4
 -1 -1 9 142.69 6.7
 -1 2 9 142.59 5.9
 2 -1 9 147.49 5.6
 2 -1 9 146.69 5.9
 2 -1 9 139.49 7
 -1 2 9 151.98 7.6
 2 -1 9 145.49 6.3
 -1 2 9 149.88 5.5
 2 -1 9 141.09 6.9
 -1 -1 9 135.29 6.2
 -1 -1 9 153.18 7.2
 2 -1 9 146.29 6.9
 -1 -1 9 151.38 6.2
 -1 2 9 137.19 6.4
 -1 2 9 142.69 6.5
 -1 -1 9 143.59 6.1
 2 -1 9 147.29 7.2
 2 -1 9 142.69 6.9
 2 -1 9 142.19 6
 -1 -1 9 147.69 7.2
 -1 -1 9 152.88 6.9
 2 -1 9 137.19 6.2
 2 -1 9 155.18 6.8
 -1 2 9 141.69 6.5
 2 -1 9 137.59 6.6
 -1 2 9 137.39 6.2
 -1 -1 9 142.79 5.5
 -1 -1 9 147.09 7.3
 -1 2 9 134.89 6.5
 -1 -1 9 149.29 6.2
 -1 2 9 139.09 5.7
 2 0 -9 21.6 1.6
 -2 2 -9 19.8 2.2
 0 -2 -9 18.4 1.8
 0 -2 -9 22.3 1
 -2 2 -9 21.9 1.3
 2 0 -9 19.3 2.3
 -2 2 -9 21.4 1
 2 0 -9 20.5 2.1
 -2 2 -9 20.6 2.2
 2 0 -9 20.9 2.3
 0 -2 -9 20.4 2.3
 -2 2 -9 23.7 2.2
 -2 2 -9 21.3 1.9
 0 -2 -9 20.5 1.6
 2 0 -9 21.4 1.1
 0 -2 -9 23.8 2.6
 2 -2 9 21 2.2
 0 2 9 21 1.2
 0 2 9 20.5 1.8
 2 -2 9 20.3 2.4
 -2 0 9 22.8 1.8
 0 2 9 21.8 1.8
 -2 0 9 19.7 2.2
 0 2 9 17.8 2
 0 2 9 20.8 1.3
 -2 0 9 19 1.8
 2 -2 9 22.1 1.5
 2 -2 9 20.5 2.2
 -2 0 9 19.7 1.6
 2 -2 9 20.1 1.9
 2 -2 9 23.7 2.4
 -2 0 9 20.5 2.2
 2 -2 9 21.4 1.5
 0 2 9 20.3 2.6
 2 -2 9 21.3 2
 -2 0 9 20.3 1.2
 0 2 9 25.2 1.5
 -2 0 9 21.9 2.3
 -2 0 9 22 1.7
 2 -2 9 21.1 2
 2 -2 9 19.7 1.7
 0 2 9 20.1 1.8
 -2 0 9 20.6 1.9
 -2 3 -9 2.7 0.8
 3 -1 -9 3.3 0.4
 -2 3 -9 3 0.3
 3 -1 -9 2.6 0.5
 -1 -2 -9 2.9 1.3
 3 -1 -9 2.6 1.3
 -1 -2 -9 3.1 0.5
 -1 -2 -9 2.4 0.7
 -1 -2 -9 3.7 1.3
 -2 3 -9 3.7 1.1
 -1 -2 -9 5.3 1.4
 3 -1 -9 3.6 1.2
 -1 -2 -9 4.5 0.9
 -2 3 -9 2.9 0.4
 -2 3 -9 3.4 0.4
 3 -1 -9 3.3 1.4
 -2 3 -9 3.5 1
 -2 3 -9 2.6 1.1
 -2 3 -9 4.2 0.9
 3 -1 -9 3.2 0.7
 2 -3 9 3.7 1.4
 1 2 9 2.9 0.7
 1 2 9 1.9 0.9
 -3 1 9 5 2.3
 1 2 9 3.2 0.5
 -3 1 9 3.6 1.1
 1 2 9 2.7 0.6
 2 -3 9 4 1.5
 2 -3 9 3.2 1
 2 -3 9 2.6 0.3
 2 -3 9 2 0.6
 2 -3 9 4.1 1.7
 2 -3 9 4.1 1.6
 1 2 9 4.3 1.1
 2 -3 9 2.9 0.4
 -3 1 9 2.8 1.1
 1 2 9 2.9 0.3
 2 -3 9 2.5 1.1
 1 2 9 2.7 1.3
 2 -3 9 1.8 0.6
 1 2 9 1.8 1.6
 -3 1 9 5.1 1.4
 2 -3 9 3.4 1.5
 1 2 9 3.2 0.6
 -3 1 9 4.3 0.7
 1 2 9 3.8 1
 -3 1 9 2.8 0.4
 -2 4 -9 99.29 5.6
 -2 4 -9 101.29 3.9
 4 -2 -9 106.29 4.3
 -2 4 -9 106.49 4
 4 -2 -9 106.09 6.1
 4 -2 -9 102.29 4.2
 -2 -2 -9 99.39 5.4
 -2 -2 -9 108.29 4.8
 4 -2 -9 103.19 6.1
 -2 4 -9 108.69 5.2
 -2 -2 -9 104.59 4.8
 -2 4 -9 97.09 5.2
 -2 -2 -9 107.29 4.1
 4 -2 -9 101.59 4.5
 -2 -2 -9 100.39 5.4
 4 -2 -9 105.59 4
 -2 4 -9 106.59 4
 -2 4 -9 103.99 4.7
 2 2 9 103.59 6.4
 2 2 9 103.59 4.3
 -4 2 9 106.19 5.2
 2 -4 9 102.99 6.4
 -4 2 9 107.09 5.3
 2 2 9 109.09 4.3
 2 2 9 104.29 4.7
 2 2 9 99.99 4.8
 2 -4 9 98.59 4.6
 -4 2 9 104.99 4.1
 2 -4 9 106.39 5.9
 2 -4 9 100.89 6.1
 2 -4 9 97.39 5.9
 -4 2 9 103.69 5.2
 -4 2 9 100.59 5.2
 2 2 9 110.69 6.2
 2 -4 9 113.79 6.6
 2 -4 9 102.79 4
 2 -4 9 107.69 5.7
 2 -4 9 102.39 4.6
 2 2 9 96.49 4.2
 -3 -2 -9 24.9 2.1
 5 -3 -9 29.2 2.9
 -2 5 -9 28.1 1.2
 -2 5 -9 26.6 2.4
 -2 5 -9 29.7 3
 -2 5 -9 27.1 1.4
 -2 5 -9 28.4 2.4
 5 -3 -9 27.6 1.5
 -3 -2 -9 28.3 2.8
 -2 5 -9 28.4 1.4
 -3 -2 -9 27.3 2
 5 -3 -9 26.9 3
 -3 -2 -9 28.3 1.5
 5 -3 -9 27 1.4
 5 -3 -9 27.3 1.7
 -3 -2 -9 24 2.4
 2 -5 9 28.2 3.1
 2 -5 9 28.2 3.3
 3 2 9 25.3 2.9
 3 2 9 24.8 2.9
 2 -5 9 24.5 3.1
 3 2 9 24.7 1.7
 3 2 9 29.5 2.1
 2 -5 9 25.8 2.6
 -5 3 9 25.5 1.7
 -5 3 9 27.9 2.5
 -5 3 9 29.1 2.4
 2 -5 9 26.8 1.2
 2 -5 9 24.3 1.4
 3 2 9 22.9 1.6
 2 -5 9 24 1.4
 3 2 9 26.3 1.4
 -5 3 9 24.2 1.3
 2 -5 9 28.6 2
 2 -5 9 30.1 3.3
 2 -5 9 28.3 2.7
 -1 4 -9 85.69 3.3
 -3 -1 -9 87.29 3.5
 4 -3 -9 83.99 3.5
 -3 -1 -9 76.79 4.7
 -1 4 -9 77.39 5
 -3 -1 -9 87.29 5.1
 -3 -1 -9 72.89 6.2
 4 -3 -9 83.99 3.5
 -1 4 -9 75.99 4
 4 -3 -9 85.29 5.4
 -3 -1 -9 83.99 4.1
 -1 4 -9 84.79 3.2
 4 -3 -9 84.39 5.5
 4 -3 -9 76.99 3.3
 3 1 9 83.29 5.1
 3 1 9 82.89 3.6
 1 -4 9 92.09 5.6
 1 -4 9 83.79 5.4
 -4 3 9 91.19 4.3
 1 -4 9 82.39 3.3
 1 -4 9 80.89 4
 3 1 9 77.59 5.1
 -4 3 9 84.99 4.5
 3 1 9 74.79 4.4
 1 -4 9 80.99 5.6
 3 1 9 83.69 4.1
 -4 3 9 72.69 5.8
 1 -4 9 77.69 4.6
 3 1 9 72.69 3.8
 1 -4 9 82.69 4.9
 1 -4 9 80.79 3.1
 -4 3 9 85.59 4.5
 1 -4 9 84.99 5.5
 3 1 9 81.09 3.2
 3 1 9 77.79 3.8
 -4 3 9 92.49 3.7
 -3 0 -9 2.8 0.4
 -3 0 -9 3.1 0.6
 3 -3 -9 2.4 0.3
 0 3 -9 2.5 0.3
 0 3 -9 2.5 0.5
 -3 0 -9 4.6 1.2
 -3 0 -9 1.9 1.6
 3 -3 -9 5.2 2.8
 -3 0 -9 2.1 1.5
 -3 0 -9 3.2 1.7
 0 3 -9 2.3 0.4
 0 3 -9 3.4 1.3
 -3 0 -9 2.2 0.7
 3 -3 -9 2.2 0.4
 3 -3 -9 4.3 2.1
 3 -3 -9 2.4 1
 3 -3 -9 2.7 0.5
 0 -3 9 1 1.3
 -3 3 9 3.1 0.7
 3 0 9 4.5 1.6
 -3 3 9 2.6 0.5
 -3 3 9 3.2 1.2
 3 0 9 3.1 0.8
 0 -3 9 2.8 0.7
 -3 3 9 3.4 1.2
 3 0 9 1.4 1.1
 -3 3 9 3.1 0.4
 0 -3 9 1.7 1.5
 -3 3 9 0.8 1.1
 0 -3 9 5.7 1.9
 0 -3 9 3.3 1.1
 3 0 9 2.4 0.6
 0 -3 9 2 1.2
 0 -3 9 2.5 0.5
 0 -3 9 2 0.7
 3 0 9 2.6 1
 0 -3 9 3 0.5
 0 -3 9 2.2 0.3
 3 0 9 2.6 0.8
 3 0 9 2.9 0.4
 -3 1 -9 82.39 5.7
 1 2 -9 88.49 3.5
 2 -3 -9 95.09 5.7
 -3 1 -9 89.69 3.5
 -3 1 -9 81.09 5.4
 -3 1 -9 86.89 3.9
 2 -3 -9 89.69 5.6
 2 -3 -9 87.99 4.2
 1 2 -9 89.79 3.3
 1 2 -9 83.99 3.4
 2 -3 -9 90.89 3.3
 -3 1 -9 88.09 5.3
 1 2 -9 89.29 4.6
 -3 1 -9 86.19 6.8
 -3 1 -9 85.79 3.3
 -1 -2 9 84.19 4.8
 -1 -2 9 88.79 5.5
 -1 -2 9 84.19 3.3
 3 -1 9 86.19 4.7
 -1 -2 9 98.19 5.9
 3 -1 9 96.29 5.6
 -2 3 9 84.09 5.4
 3 -1 9 91.39 5.3
 -1 -2 9 83.89 3.5
 3 -1 9 83.19 4.9
 3 -1 9 95.29 4.5
 -1 -2 9 79.59 4.1
 -2 3 9 82.39 3.9
 -2 3 9 78.09 4.2
 -2 3 9 86.19 4.5
 3 -1 9 86.99 3.3
 -2 3 9 92.69 3.6
 3 -1 9 92.29 5.2
 3 -1 9 77.99 4.3
 -2 3 9 85.59 3.3
 -1 -2 9 89.69 3.5
 -1 -2 9 86.79 4.8
 3 -1 9 87.29 4.8
 -1 -2 9 95.59 5.7
 3 -1 9 94.49 3.8
 -2 3 9 87.79 4.5
 3 -1 9 90.49 4
 -3 2 -9 3.4 1.5
 1 -3 -9 3.4 0.8
 -3 2 -9 2.7 0.3
 -3 2 -9 3.9 0.5
 -3 2 -9 2.5 0.4
 1 -3 -9 4.7 1.2
 -3 2 -9 4.3 1.6
 1 -3 -9 6 1.9
 1 -3 -9 4.4 1.7
 -3 2 -9 2 0.6
 2 1 -9 3.3 0.5
 2 1 -9 3 0.4
 2 1 -9 4.1 0.5
 1 -3 -9 3.2 0.4
 2 1 -9 3.7 1.3
 3 -2 9 2.6 1.3
 3 -2 9 3.7 0.8
 3 -2 9 3.4 1.4
 3 -2 9 3.9 1.3
 3 -2 9 3.5 0.7
 -1 3 9 3.2 1.1
 -1 3 9 3.5 0.5
 -2 -1 9 4 1.2
 3 -2 9 4 1.3
 -1 3 9 3.5 1.6
 3 -2 9 3.1 0.4
 3 -2 9 2.6 1.1
 -1 3 9 4.4 1.1
 -1 3 9 3.8 0.7
 -2 -1 9 4.2 1.6
 -2 -1 9 2.7 0.9
 3 -2 9 5.5 1.8
 -2 -1 9 3.3 1.6
 -2 -1 9 3.6 0.5
 -2 -1 9 3.4 0.4
 -2 -1 9 6.9 2.3
 -1 3 9 3.2 0.6
 -2 -1 9 4.1 1.1
 -2 -1 9 2.8 0.5
 3 -2 9 2.6 0.8
 -1 3 9 3.7 1.2
 -3 3 -9 -0.3 0.6
 0 -3 -9 -0.2 0.8
 3 0 -9 0.2 0.3
 -3 3 -9 -0.2 0.2
 0 -3 -9 0.4 0.6
 3 0 -9 -0.1 0.8
 3 0 -9 0 0.6
 -3 3 -9 0.1 0.3
 -3 3 -9 0.1 0.2
 -3 3 -9 -0.7 0.5
 0 -3 -9 0.8 0.3
 -3 3 -9 -0.4 0.9
 3 0 -9 0.4 0.9
 0 -3 -9 -0.3 1
 0 -3 -9 -0.4 0.7
 -3 3 -9 -0.3 0.7
 -3 3 -9 0.2 0.8
 3 0 -9 0 0.3
 3 0 -9 -0.3 0.2
 3 -3 9 0.2 0.3
 3 -3 9 -0.5 0.8
 -3 0 9 -0.2 0.8
 -3 0 9 0 0.4
 3 -3 9 0.3 0.8
 3 -3 9 -0.2 1.3
 0 3 9 0.2 0.4
 -3 0 9 0.3 0.7
 3 -3 9 0.1 0.7
 3 -3 9 -0.6 0.7
 0 3 9 0.3 0.3
 3 -3 9 -0.3 0.9
 -3 0 9 0.1 0.3
 0 3 9 0.1 0.2
 0 3 9 1.4 0.9
 3 -3 9 0.7 1
 3 -3 9 0.4 1.2
 3 -3 9 0 0.2
 -3 0 9 0 0.9
 0 3 9 0.3 0.4
 3 -3 9 0.7 0.5
 -3 0 9 0.2 0.3
 0 3 9 -0.5 0.9
 4 -1 -9 -0.4 1
 -1 -3 -9 0.1 0.3
 -1 -3 -9 1 0.6
 4 -1 -9 0.6 0.4
 -1 -3 -9 1.9 0.7
 4 -1 -9 0.4 0.4
 -3 4 -9 0.7 0.7
 4 -1 -9 0.7 0.6
 -1 -3 -9 1 0.9
 -3 4 -9 -0.2 0.8
 4 -1 -9 0.9 0.4
 -3 4 -9 0.3 0.7
 -3 4 -9 0.5 0.3
 -3 4 -9 1.2 0.9
 -3 4 -9 1.6 1.2
 4 -1 -9 0.5 1
 -1 -3 -9 0.2 0.9
 -3 4 -9 0.8 0.4
 4 -1 -9 1.3 1.1
 -1 -3 -9 0.8 1.3
 -4 1 9 0.6 0.9
 1 3 9 0.8 0.4
 3 -4 9 -0.2 0.4
 1 3 9 0.9 0.5
 3 -4 9 1.6 1.6
 1 3 9 0.7 0.6
 3 -4 9 0.3 1
 1 3 9 0.8 1.2
 -4 1 9 1.7 0.9
 1 3 9 2 0.9
 -4 1 9 0.5 0.8
 3 -4 9 1.5 1.1
 -4 1 9 0.6 0.9
 3 -4 9 0 1.1
 -4 1 9 0.3 0.6
 3 -4 9 0.8 0.2
 1 3 9 0.3 1.4
 1 3 9 0.5 0.3
 3 -4 9 0.6 1.3
 3 -4 9 0.4 1.2
 3 -4 9 0.8 0.6
 -2 -3 -9 37.5 2.3
 -2 -3 -9 38.6 2.7
 -3 5 -9 38.7 3.3
 -3 5 -9 30.3 3.5
 5 -2 -9 38.9 1.8
 -3 5 -9 35.9 3
 -3 5 -9 39.9 1.8
 -2 -3 -9 39 3.7
 5 -2 -9 39.6 3.3
 5 -2 -9 37.2 1.9
 -2 -3 -9 41.6 1.8
 5 -2 -9 36 2.3
 -3 5 -9 39.7 2.9
 -3 5 -9 36.5 1.6
 -3 5 -9 38.4 3.1
 -2 -3 -9 39.8 2.5
 5 -2 -9 40.1 2.1
 -3 5 -9 39.3 1.8
 2 3 9 31.8 3.3
 3 -5 9 38.9 3.7
 -5 2 9 38.8 3.1
 -5 2 9 33.3 2.1
 3 -5 9 39 3.3
 2 3 9 33.7 1.9
 3 -5 9 39.2 3.7
 2 3 9 36 2.3
 3 -5 9 42.5 3.5
 3 -5 9 37.6 1.5
 -5 2 9 37.3 2.8
 2 3 9 37.6 3.6
 2 3 9 36.7 3.8
 3 -5 9 30.6 3.8
 3 -5 9 34.9 2.2
 3 -5 9 39.3 2.4
 3 -5 9 39.1 3.5
 2 3 9 35.1 2
 -5 2 9 39.6 2.8
 2 3 9 37.7 1.8
 -5 2 9 34.8 1.8
 -3 -3 -9 2.6 0.9
 -3 -3 -9 2.6 1
 -3 6 -9 1.7 1
 6 -3 -9 2.5 0.5
 -3 -3 -9 1.9 0.7
 -3 -3 -9 1.9 0.4
 -3 6 -9 2.6 0.5
 -3 6 -9 1.9 0.4
 -3 6 -9 2.3 1.6
 6 -3 -9 2 0.6
 -3 6 -9 1.9 0.8
 6 -3 -9 1.3 1.3
 6 -3 -9 3.3 1
 6 -3 -9 1.5 0.5
 -3 -3 -9 2.2 1.5
 -6 3 9 1.9 0.9
 3 -6 9 1.5 1.2
 3 3 9 0.7 0.5
 -6 3 9 2.5 1.1
 3 3 9 1.1 1.5
 3 -6 9 0.7 1.2
 3 3 9 2.2 0.8
 3 -6 9 1 1.4
 -6 3 9 2 1.1
 3 3 9 1.2 1.4
 3 -6 9 1.3 0.4
 3 -6 9 1.4 1.4
 3 -6 9 0.6 1.5
 3 3 9 2.3 0.8
 3 -6 9 2.4 0.5
 -6 3 9 1.7 0.4
 3 -6 9 2.6 1.9
 -3 7 -9 1 0.3
 -4 -3 -9 0.8 0.6
 7 -4 -9 0.7 0.5
 -3 7 -9 0.6 0.4
 -4 -3 -9 1 0.3
 -3 7 -9 1 3.1
 7 -4 -9 0.6 0.4
 -3 7 -9 1.2 0.4
 -3 7 -9 -0.4 0.8
 -4 -3 -9 0.4 0.6
 7 -4 -9 0.6 0.4
 3 -7 9 0.7 0.4
 -7 4 9 0.9 1.1
 4 3 9 1.9 0.7
 -7 4 9 0.1 0.5
 3 -7 9 0.8 1.2
 4 3 9 0.9 0.4
 4 3 9 1.1 1.2
 -7 4 9 1 0.3
 3 -7 9 1.2 0.3
 4 3 9 0.7 0.4
 3 -7 9 1.3 2.1
 -4 -2 -9 42.4 7.1
 -2 6 -9 33.7 1.6
 -4 -2 -9 32.2 1.6
 -4 -2 -9 33.3 2.3
 -2 6 -9 32.9 1.6
 -4 -2 -9 29.5 2.5
 6 -4 -9 30.2 1.7
 -4 -2 -9 30.8 2.3
 6 -4 -9 35.9 3.4
 -2 6 -9 24.7 2.4
 -2 6 -9 31.5 1.5
 6 -4 -9 31.6 1.7
 6 -4 -9 30.3 1.9
 4 2 9 30.2 1.6
 4 2 9 30.8 1.9
 4 2 9 29.6 3.1
 -6 4 9 29 2.5
 4 2 9 30.1 2.2
 -6 4 9 30.7 1.5
 -6 4 9 30.3 2.5
 -6 4 9 33.2 1.9
 4 2 9 29.7 1.7
 2 -6 9 32.6 3.4
 2 -6 9 30.4 1.4
 2 -6 9 33.3 3.3
 2 -6 9 33.3 3.2
 2 -6 9 30.9 1.7
 2 -6 9 28.8 3.4
 4 2 9 33.4 3.2
 2 -6 9 34.6 3.6
 2 -6 9 34 2.7
 -4 -1 -9 57.69 5.7
 -4 -1 -9 59.09 4.1
 -1 5 -9 61.49 2.5
 5 -4 -9 64.29 4.9
 5 -4 -9 62.79 2.6
 -4 -1 -9 65.09 2.8
 -4 -1 -9 63.19 3.4
 5 -4 -9 62.59 2.9
 5 -4 -9 58.09 2.7
 -1 5 -9 64.79 2.6
 5 -4 -9 57.59 4.4
 -1 5 -9 65.49 2.5
 -1 5 -9 59.79 4.6
 4 1 9 57.89 4.3
 1 -5 9 57.29 3.9
 1 -5 9 61.19 2.8
 -5 4 9 60.59 3.8
 -5 4 9 61.09 2.5
 1 -5 9 55.59 4.5
 -5 4 9 60.49 2.9
 4 1 9 61.09 2.6
 -5 4 9 61.29 3.8
 1 -5 9 59.59 4.9
 4 1 9 61.99 4.4
 1 -5 9 63.09 2.5
 4 1 9 61.79 3.5
 4 1 9 61.29 3.2
 4 1 9 66.59 3
 1 -5 9 62.69 2.6
 1 -5 9 57.09 4.7
 1 -5 9 59.89 4.5
 1 -5 9 63.09 4
 4 -4 -9 105.69 4.4
 -4 0 -9 112.59 6.2
 4 -4 -9 109.29 4.1
 4 -4 -9 109.19 6.6
 0 4 -9 118.59 4.5
 0 4 -9 113.79 4.1
 0 4 -9 107.19 6.4
 4 -4 -9 118.89 7
 0 4 -9 106.89 4.1
 -4 0 -9 110.29 5
 -4 0 -9 99.89 7.4
 -4 0 -9 94.59 7.1
 4 0 9 109.39 5.2
 4 0 9 106.89 4.9
 0 -4 9 113.89 4.2
 -4 4 9 116.29 5.6
 -4 4 9 101.09 4.4
 0 -4 9 102.59 5.6
 4 0 9 110.59 4.7
 4 0 9 109.89 6.1
 0 -4 9 114.39 6.8
 -4 4 9 103.89 6.4
 -4 4 9 104.49 4.5
 0 -4 9 110.19 4.1
 0 -4 9 106.49 6.2
 -4 4 9 117.19 5.5
 -4 4 9 105.49 4.1
 4 0 9 111.79 6.1
 4 0 9 109.99 4.2
 0 -4 9 112.89 6.7
 4 0 9 95.89 5.3
 0 -4 9 102.49 4.4
 1 3 -9 78.29 3.5
 1 3 -9 87.59 5.2
 -4 1 -9 84.99 5.4
 -4 1 -9 81.69 6
 -4 1 -9 78.69 6
 3 -4 -9 77.39 4.1
 1 3 -9 86.69 3.3
 3 -4 -9 81.79 3.4
 -4 1 -9 79.09 6
 3 -4 -9 78.29 5.5
 1 3 -9 84.49 5.7
 -4 1 -9 84.49 4
 3 -4 -9 87.29 3.3
 3 -4 -9 89.59 5.8
 -4 1 -9 83.39 3.6
 -4 1 -9 92.39 3.6
 -3 4 9 85.39 3.6
 -1 -3 9 79.49 4.5
 -1 -3 9 77.89 4.8
 4 -1 9 83.89 4.9
 4 -1 9 82.99 4.9
 4 -1 9 82.79 4
 4 -1 9 84.09 3.7
 4 -1 9 77.69 4.6
 -1 -3 9 83.19 5.5
 -1 -3 9 85.09 3.4
 -3 4 9 78.59 5.6
 -1 -3 9 82.49 5.5
 -1 -3 9 75.99 5.1
 -3 4 9 79.49 4.4
 -3 4 9 87.69 4.6
 4 -1 9 86.59 4.2
 -1 -3 9 76.49 3.2
 -3 4 9 94.29 3.7
 4 -1 9 83.69 3.3
 4 -1 9 82.09 5.1
 2 2 -9 107.59 4.5
 -4 2 -9 100.59 6.6
 -4 2 -9 111.29 4.3
 -4 2 -9 99.99 4.5
 2 -4 -9 104.59 6.4
 2 -4 -9 102.69 4
 -4 2 -9 104.99 4.2
 2 -4 -9 105.19 6.5
 -4 2 -9 106.59 6.3
 2 -4 -9 109.19 4.9
 -4 2 -9 100.59 6.4
 2 -4 -9 110.39 4
 2 2 -9 110.19 4.3
 -4 2 -9 101.39 4
 2 2 -9 101.09 6.2
 2 2 -9 97.49 5.1
 -4 2 -9 106.19 6.3
 2 2 -9 110.89 4.1
 2 2 -9 102.39 4
 -2 -2 9 108.29 6.2
 -2 4 9 103.39 6.6
 -2 -2 9 109.69 4.3
 -2 4 9 104.09 4.1
 4 -2 9 101.39 5.8
 -2 -2 9 100.99 5.8
 -2 -2 9 102.39 4.3
 4 -2 9 105.79 4.9
 -2 4 9 110.59 4.3
 -2 4 9 110.89 5.3
 4 -2 9 109.69 4.8
 -2 -2 9 104.09 5.3
 -2 4 9 120.99 5.5
 4 -2 9 104.59 5.9
 -2 4 9 93.89 5.1
 -2 -2 9 100.69 4.8
 4 -2 9 105.49 6.1
 4 -2 9 100.19 5.3
 -2 -2 9 109.89 6.2
 4 -2 9 101.29 5.6
 -4 3 -9 -0.1 1.1
 -4 3 -9 0.8 0.4
 -4 3 -9 1 0.4
 -4 3 -9 0.9 1
 1 -4 -9 0.1 1.2
 -4 3 -9 0.6 0.9
 1 -4 -9 1.7 0.8
 3 1 -9 0.2 0.8
 -4 3 -9 0.4 0.8
 -4 3 -9 0.5 1.2
 1 -4 -9 1 0.3
 3 1 -9 1 1.1
 3 1 -9 0.9 0.4
 1 -4 -9 1 1.4
 3 1 -9 0.6 0.3
 4 -3 9 0.9 0.5
 -1 4 9 0.9 0.9
 4 -3 9 0.2 1.1
 -3 -1 9 0.6 0.8
 -1 4 9 0.7 0.8
 -3 -1 9 1.8 1.4
 -1 4 9 2.3 1.6
 4 -3 9 1.1 0.7
 -1 4 9 0.6 1
 -3 -1 9 0.8 0.3
 4 -3 9 0.3 1.5
 -1 4 9 1.1 0.5
 4 -3 9 0.5 1.2
 -1 4 9 0.8 0.3
 -3 -1 9 1 0.5
 4 -3 9 0.8 0.3
 4 -3 9 0.5 1
 4 -3 9 0.5 0.6
 4 -3 9 -0.6 1
 -3 -1 9 0.6 1
 -3 -1 9 1.6 1.2
 -1 4 9 1.4 0.6
 4 -3 9 0.6 0.8
 4 0 -9 32.5 1.9
 -4 4 -9 28.6 1.6
 0 -4 -9 32 1.4
 4 0 -9 28.6 2.9
 0 -4 -9 28.6 3.4
 -4 4 -9 26.1 2.9
 -4 4 -9 30.4 2.3
 -4 4 -9 27.9 3.1
 4 0 -9 26.9 1.4
 -4 4 -9 30.2 2.7
 4 0 -9 27.5 2.3
 4 0 -9 25.2 2.4
 4 0 -9 28.3 1.5
 0 -4 -9 29.7 2
 0 -4 -9 26.8 2.7
 -4 4 -9 29 1.3
 4 -4 9 30.2 3
 0 4 9 27.7 1.6
 0 4 9 29.6 3.5
 4 -4 9 36.3 3.4
 4 -4 9 28.8 1.9
 4 -4 9 29.5 3.3
 -4 0 9 28.6 2.7
 0 4 9 26.1 2.1
 -4 0 9 28 1.7
 4 -4 9 28 3.1
 4 -4 9 24.6 2.7
 0 4 9 28.8 2.4
 -4 0 9 28.2 1.6
 0 4 9 28 1.3
 0 4 9 30.4 1.6
 0 4 9 29.9 3
 -4 0 9 29.6 2.5
 4 -4 9 28.8 1.9
 4 -4 9 28 1.3
 -4 0 9 27.9 2.3
 5 -1 -9 99.49 3.7
 -4 5 -9 84.29 5.5
 -4 5 -9 89.99 5.3
 -4 5 -9 93.99 3.9
 5 -1 -9 98.79 3.9
 5 -1 -9 93.49 4.1
 -4 5 -9 88.79 5.2
 5 -1 -9 89.49 5.4
 -4 5 -9 92.59 3.8
 -1 -4 -9 95.09 6.2
 5 -1 -9 90.39 5.1
 5 -1 -9 89.29 4.5
 -4 5 -9 95.39 3.6
 -1 -4 -9 91.89 4.1
 -1 -4 -9 98.89 4.5
 -1 -4 -9 101.09 3.7
 -4 5 -9 96.89 4.7
 -5 1 9 96.39 4.1
 4 -5 9 90.79 6
 -5 1 9 93.89 3.8
 4 -5 9 94.59 5.7
 1 4 9 92.49 3.7
 -5 1 9 90.49 4.8
 4 -5 9 94.29 5.9
 4 -5 9 83.59 4.2
 1 4 9 94.89 4
 1 4 9 88.99 5.8
 1 4 9 98.49 3.8
 1 4 9 96.19 6.4
 4 -5 9 89.19 4.3
 4 -5 9 97.59 3.5
 4 -5 9 86.89 6.3
 -5 1 9 86.99 4.9
 4 -5 9 90.59 5.8
 1 4 9 90.89 4.8
 -4 6 -9 1.3 0.5
 -2 -4 -9 1 0.4
 -4 6 -9 0.9 0.5
 6 -2 -9 1.7 0.7
 -2 -4 -9 1.4 0.8
 6 -2 -9 1.4 0.6
 6 -2 -9 1.4 0.5
 -4 6 -9 1.7 0.8
 -4 6 -9 1.5 0.5
 -2 -4 -9 0.3 0.5
 6 -2 -9 0.6 0.5
 -4 6 -9 2.1 1.3
 -2 -4 -9 1.9 1.7
 2 4 9 2.6 1
 -6 2 9 1.6 0.5
 4 -6 9 1.3 0.3
 2 4 9 1.7 0.4
 2 4 9 2 0.5
 -6 2 9 0.4 1
 4 -6 9 1.3 1.2
 2 4 9 1.3 0.6
 2 4 9 1.7 1.7
 -6 2 9 1.3 0.7
 2 4 9 1.9 1.5
 4 -6 9 1.4 1.6
 4 -6 9 1.2 0.4
 4 -6 9 1.4 1.5
 4 -6 9 2.3 0.7
 4 -6 9 2.8 1.9
 -3 -4 -9 0.3 0.5
 -3 -4 -9 0.8 0.7
 -4 7 -9 0.1 0.3
 -4 7 -9 1.5 3.1
 7 -3 -9 0.2 0.3
 7 -3 -9 0.3 0.4
 7 -3 -9 0.2 0.4
 -4 7 -9 0.6 0.3
 -4 7 -9 0.3 1
 -4 7 -9 0.3 0.4
 -3 -4 -9 0.6 0.3
 -7 3 9 0.7 1
 -7 3 9 0.1 0.5
 4 -7 9 0.3 0.3
 4 -7 9 0.3 0.3
 4 -7 9 3.9 1.6
 -7 3 9 1 0.3
 3 4 9 -0.1 0.3
 4 -7 9 1.6 1.3
 4 -7 9 1.2 2
 4 -7 9 0.2 1.5
 3 4 9 0.6 0.7
 3 4 9 2.6 1.3
 3 4 9 0.4 0.3
 8 -4 -9 2.7 0.5
 -4 8 -9 3.7 0.5
 8 -4 -9 3.3 0.6
 -4 8 -9 5.1 1.5
 -4 -4 -9 2.8 0.4
 -4 8 -9 2.9 0.4
 8 -4 -9 2.3 0.4
 -8 4 9 2.9 0.4
 -8 4 9 4.5 0.8
 4 4 9 2.6 0.4
 4 -8 9 2.5 0.4
 4 -8 9 3.9 0.6
 4 -8 9 4.2 1.3
 8 -5 -9 3.8 0.6
 -3 8 -9 3.2 0.7
 -3 8 -9 5.7 1.7
 -3 8 -9 3.6 0.4
 8 -5 -9 3.9 0.6
 -3 8 -9 4.5 0.6
 8 -5 -9 2.8 0.4
 -5 -3 -9 3 0.4
 -8 5 9 3.2 0.5
 -8 5 9 4.2 0.7
 3 -8 9 3 0.4
 3 -8 9 3.4 0.9
 3 -8 9 3.6 0.6
 5 3 9 2.3 0.4
 5 3 9 2.1 0.4
 -2 7 -9 0.7 0.3
 -2 7 -9 0.7 0.3
 -2 7 -9 1.1 1.4
 -5 -2 -9 0.9 0.3
 7 -5 -9 1.3 0.4
 -5 -2 -9 0.4 0.6
 -2 7 -9 0.8 0.4
 7 -5 -9 0.6 0.6
 7 -5 -9 0.4 0.4
 7 -5 -9 6 2
 -5 -2 -9 1.1 0.7
 -2 7 -9 0.8 3.2
 -2 7 -9 1.1 0.9
 2 -7 9 1 1.5
 -7 5 9 0.4 1.5
 -7 5 9 1 0.8
 2 -7 9 0.9 0.3
 5 2 9 0.8 2.5
 -7 5 9 1.3 0.3
 2 -7 9 7.6 3.9
 5 2 9 0.7 0.7
 2 -7 9 -1.8 3.2
 5 2 9 0.5 0.4
 -7 5 9 0.8 0.5
 2 -7 9 0.5 1
 5 2 9 0.1 0.3
 2 -7 9 0.7 0.5
 6 -5 -9 21.7 1.4
 6 -5 -9 23.7 3
 6 -5 -9 26.9 2.5
 -1 6 -9 19.6 1.5
 -5 -1 -9 19.9 1.9
 -1 6 -9 20.7 1.1
 -5 -1 -9 20.3 2.2
 6 -5 -9 20.7 1.2
 -5 -1 -9 19.3 1.7
 -5 -1 -9 21.6 2
 -1 6 -9 22.8 1.1
 1 -6 9 28.7 4.1
 -6 5 9 21.8 1.5
 1 -6 9 21.3 1.2
 1 -6 9 20.4 2.2
 -6 5 9 24.8 2.4
 5 1 9 22.2 2.6
 1 -6 9 20.8 1.4
 5 1 9 22.5 1.5
 1 -6 9 18.8 2.8
 1 -6 9 23.9 1.2
 1 -6 9 22.6 3.2
 5 1 9 21.9 1.9
 5 1 9 25.3 2.3
 -6 5 9 21.5 1.1
 -6 5 9 23.2 2.1
 0 5 -9 26.8 1.4
 -5 0 -9 30 1.7
 -5 0 -9 32.7 4.1
 5 -5 -9 29.6 1.7
 5 -5 -9 42.4 6.7
 0 5 -9 29.9 1.4
 0 5 -9 29.4 1.5
 5 -5 -9 35.7 4.7
 0 5 -9 28.6 3.3
 5 -5 -9 28.5 1.7
 5 -5 -9 31.5 1.4
 0 -5 9 31.4 1.5
 -5 5 9 31.2 2.5
 0 -5 9 26.9 3.3
 5 0 9 30.8 1.9
 0 -5 9 30 3.4
 -5 5 9 28.6 2.5
 -5 5 9 32.8 1.5
 0 -5 9 32.6 1.9
 5 0 9 29.9 2.1
 0 -5 9 31.3 2.6
 5 0 9 29 2.8
 0 -5 9 31.4 3
 -5 5 9 34.2 3.3
 5 0 9 28.9 1.5
 5 0 9 30.5 2.3
 0 -5 9 29.1 1.5
 4 -5 -9 58.09 4.7
 4 -5 -9 61.19 2.7
 -5 1 -9 58.89 3.3
 1 4 -9 61.59 2.7
 4 -5 -9 65.69 5.1
 4 -5 -9 65.09 2.8
 1 4 -9 65.59 4.7
 4 -5 -9 63.69 2.5
 -5 1 -9 56.19 5.4
 1 4 -9 62.09 2.5
 1 4 -9 65.19 2.5
 1 4 -9 56.99 4.8
 -5 1 -9 58.29 5.5
 -5 1 -9 60.29 2.9
 -5 1 -9 70.79 4.8
 5 -1 9 60.19 3.5
 -1 -4 9 58.59 4.2
 -4 5 9 61.49 4.9
 -4 5 9 63.69 3
 -1 -4 9 63.09 2.6
 -1 -4 9 61.09 4.8
 5 -1 9 58.09 3.9
 5 -1 9 66.99 3.1
 -1 -4 9 68.69 2.7
 -4 5 9 61.49 2.6
 5 -1 9 60.09 3.3
 -4 5 9 61.59 3.8
 5 -1 9 62.59 2.6
 -4 5 9 61.79 3.7
 -1 -4 9 62.49 2.9
 -1 -4 9 63.49 4.8
 5 -1 9 57.99 4
 -5 2 -9 27.1 3.4
 -5 2 -9 27 1.7
 -5 2 -9 31.9 3.4
 2 3 -9 28.4 1.3
 3 -5 -9 25.4 2.1
 3 -5 -9 27.6 1.3
 3 -5 -9 27.4 1.4
 2 3 -9 28 1.6
 3 -5 -9 25.5 3.3
 2 3 -9 18.9 4.1
 -5 2 -9 26 1.3
 -5 2 -9 25.5 1.8
 -5 2 -9 27.4 3.2
 -5 2 -9 27.1 1.6
 3 -5 -9 27.1 3.2
 2 3 -9 27.5 1.3
 5 -2 9 29 2.6
 5 -2 9 30.2 2.9
 -3 5 9 27.1 1.4
 -2 -3 9 26.6 1.4
 -2 -3 9 27.6 3
 -2 -3 9 26 1.5
 -2 -3 9 27.5 3.1
 -3 5 9 31.1 3.5
 -2 -3 9 28.3 2.8
 5 -2 9 26.7 2.7
 5 -2 9 28.1 2.1
 5 -2 9 26.4 2.4
 -3 5 9 27.8 2.5
 5 -2 9 24.7 2.6
 -3 5 9 24.8 1.6
 -3 5 9 27.8 2.2
 5 -2 9 28 2
 5 -2 9 27.7 1.3
 -2 -3 9 22.7 1.5
 5 -2 9 25.7 1.8
 -5 3 -9 37.8 1.7
 2 -5 -9 37.6 1.7
 2 -5 -9 37 3.7
 -5 3 -9 41.1 3.5
 3 2 -9 37.2 1.7
 -5 3 -9 39.8 3.8
 -5 3 -9 39.2 2
 2 -5 -9 36.1 3.7
 2 -5 -9 36.6 2.4
 -5 3 -9 40.8 2.1
 -5 3 -9 38.4 3.7
 3 2 -9 38.5 1.8
 2 -5 -9 38.6 1.7
 3 2 -9 36.3 2
 3 2 -9 38.6 2.2
 -3 -2 9 37.5 1.8
 5 -3 9 34.4 2.6
 5 -3 9 39.9 3.3
 -3 -2 9 34.9 2
 5 -3 9 38 3.4
 5 -3 9 39 2.3
 -2 5 9 38 1.9
 5 -3 9 38.2 2.2
 -2 5 9 40.3 2.9
 -2 5 9 40.1 1.6
 5 -3 9 40.9 3.7
 -2 5 9 34.7 1.9
 -3 -2 9 42 3.5
 5 -3 9 37.8 2.4
 5 -3 9 38.7 1.6
 -2 5 9 42.8 4.1
 5 -3 9 37.3 3.4
 -3 -2 9 35.4 3.2
 -2 5 9 37.9 2.6
 1 -5 -9 89.39 5.8
 4 1 -9 97.59 4
 1 -5 -9 96.79 3.6
 4 1 -9 93.59 3.7
 -5 4 -9 89.59 4.8
 1 -5 -9 94.89 4.4
 1 -5 -9 93.29 6.2
 -5 4 -9 84.89 5.5
 -5 4 -9 91.39 3.9
 -5 4 -9 90.09 6
 -5 4 -9 97.69 7
 -5 4 -9 95.59 3.6
 -5 4 -9 91.99 5.6
 -5 4 -9 95.09 4
 4 1 -9 85.99 4.9
 4 1 -9 96.69 3.7
 4 1 -9 87.69 5.8
 5 -4 9 88.99 5.8
 -4 -1 9 95.49 5.2
 5 -4 9 95.79 3.5
 -1 5 9 92.99 3.6
 -1 5 9 91.19 3.9
 -1 5 9 85.19 4.5
 -4 -1 9 92.79 3.9
 -4 -1 9 84.29 4.5
 5 -4 9 87.99 3.9
 -1 5 9 94.49 4.9
 -4 -1 9 94.69 3.9
 5 -4 9 85.99 5.5
 5 -4 9 90.79 4.2
 5 -4 9 93.09 5.8
 -1 5 9 91.29 6.5
 -1 5 9 102.29 3.8
 5 -4 9 89.29 4.2
 5 -4 9 88.29 6
 -4 -1 9 80.59 5.2
 -1 5 9 90.59 5.4
 5 0 -9 91.19 3.5
 5 0 -9 81.99 4.9
 -5 5 -9 86.09 3.4
 5 0 -9 85.79 5.4
 0 -5 -9 93.49 3.5
 5 0 -9 84.99 3.9
 -5 5 -9 83.69 3.7
 -5 5 -9 80.39 4.4
 -5 5 -9 84.59 5.2
 -5 5 -9 91.99 3.8
 -5 5 -9 83.59 6.4
 5 0 -9 89.39 3.6
 5 -5 9 88.19 5.7
 5 -5 9 81.69 5.5
 5 -5 9 76.29 5.8
 0 5 9 84.79 3.8
 5 -5 9 85.19 4.1
 -5 0 9 84.89 4.9
 0 5 9 86.29 3.5
 -5 0 9 84.79 4.6
 5 -5 9 91.59 3.3
 0 5 9 91.49 4.7
 0 5 9 89.39 6.4
 -5 0 9 93.09 3.9
 -5 0 9 92.89 3.8
 0 5 9 86.19 5.5
 0 5 9 94.99 3.6
 5 -5 9 82.59 5.4
 -1 -5 -9 22.5 1.8
 6 -1 -9 23.2 1.3
 -5 6 -9 23.9 1.2
 -1 -5 -9 26.3 3.3
 -1 -5 -9 26.6 1.7
 -5 6 -9 24.5 2.1
 -1 -5 -9 20.1 1.4
 6 -1 -9 23.8 2.3
 -5 6 -9 20.8 1.4
 6 -1 -9 26.1 2
 6 -1 -9 24.4 1.4
 -5 6 -9 25.5 2.6
 -5 6 -9 31.3 2.8
 5 -6 9 23.4 2
 -6 1 9 27.5 3.3
 1 5 9 22.4 1.3
 5 -6 9 24.7 3.1
 1 5 9 29.4 4
 -6 1 9 22.5 1.4
 5 -6 9 22.3 2.6
 1 5 9 26.7 1.3
 5 -6 9 23.4 1.1
 5 -6 9 20.8 2.7
 1 5 9 25 2.2
 1 5 9 23.7 2.9
 -6 1 9 25.7 1.6
 5 -6 9 27.1 3.1
 1 5 9 23.4 1.6
 -5 7 -9 10.1 0.9
 7 -2 -9 8.8 1
 -2 -5 -9 8.5 0.7
 -5 7 -9 12.1 1.8
 -5 7 -9 8.9 0.9
 -2 -5 -9 10.4 1
 7 -2 -9 9.5 0.9
 -5 7 -9 8.5 0.7
 7 -2 -9 8.5 0.7
 -7 2 9 10.3 1
 5 -7 9 9.8 0.6
 2 5 9 11.3 1.4
 2 5 9 16.5 2.7
 5 -7 9 10.2 1.3
 5 -7 9 9.8 1.6
 2 5 9 9.5 0.8
 2 5 9 7.8 0.7
 -7 2 9 8.4 0.8
 8 -3 -9 4.3 0.7
 -5 8 -9 4.3 0.8
 -5 8 -9 4.2 0.4
 8 -3 -9 3.6 0.4
 8 -3 -9 4.1 0.6
 -3 -5 -9 2.9 0.3
 5 -8 9 3.9 0.4
 -8 3 9 4.6 0.8
 5 -8 9 4.8 1.5
 -8 3 9 3.7 0.5
 5 -8 9 3.5 0.5
 3 5 9 2.3 0.7
 3 5 9 2.5 0.4
 -6 -2 -9 2.8 0.4
 8 -6 -9 2.8 0.4
 8 -6 -9 3.9 0.6
 -2 8 -9 3 0.3
 -2 8 -9 1.8 0.3
 8 -6 -9 3.4 0.5
 -8 6 9 2.9 0.4
 2 -8 9 3.3 0.5
 7 -6 -9 12.3 2.6
 -6 -1 -9 9 2.2
 1 -7 9 10.8 2.5
 6 1 9 12 1.1
 6 1 9 11.2 1.3
 1 -7 9 8.8 1.4
 0 6 -9 2 0.4
 -6 0 -9 5.4 3.8
 6 -6 -9 3.4 2.1
 0 6 -9 2 1.8
 6 -6 -9 1.1 0.5
 0 6 -9 6.7 3.1
 -6 0 -9 5.2 1.4
 6 -6 -9 1.5 0.4
 -6 0 -9 1.7 0.5
 0 6 -9 1.9 0.4
 -6 0 -9 1.9 1.1
 6 -6 -9 1.4 0.4
 0 6 -9 0.9 0.3
 -6 6 9 1.5 0.4
 0 -6 9 0.6 1.5
 -6 6 9 2.4 0.9
 6 0 9 1.9 0.8
 0 -6 9 2 0.4
 6 0 9 1.8 0.6
 6 0 9 1.3 0.4
 6 0 9 5 1.5
 0 -6 9 2 0.5
 6 0 9 0.9 0.7
 0 -6 9 2.4 1.8
 0 -6 9 4.2 1.2
 0 -6 9 1 0.4
 5 -6 -9 26.9 2.8
 5 -6 -9 16.2 1.6
 -6 1 -9 20.7 2.5
 5 -6 -9 20.1 1.3
 5 -6 -9 24.9 3.1
 5 -6 -9 21.5 1.1
 1 5 -9 22.4 1.1
 1 5 -9 17.7 1
 1 5 -9 22 2.9
 -6 1 -9 20.9 1.8
 -1 -5 9 22.2 1.2
 -5 6 9 21 3.4
 6 -1 9 19.9 1.7
 -1 -5 9 21.1 3
 -5 6 9 21.4 1.2
 -1 -5 9 20.4 1.4
 -1 -5 9 21.8 1.2
 6 -1 9 21.1 1.1
 -5 6 9 18.1 2
 6 -1 9 22.7 1.6
 6 -1 9 21.3 1.9
 -1 -5 9 28.3 3.3
 6 -1 9 19.9 3.3
 -6 2 -9 30.3 3.3
 2 4 -9 31.3 1.6
 4 -6 -9 31.7 3.3
 4 -6 -9 27.5 1.5
 2 4 -9 30.5 1.6
 2 4 -9 29.2 3.4
 4 -6 -9 30.7 3.5
 4 -6 -9 31 1.6
 2 4 -9 31.2 1.5
 4 -6 -9 30.9 1.6
 -6 2 -9 30.5 1.8
 2 4 -9 28.4 1.7
 -6 2 -9 28.5 2
 6 -2 9 31.3 1.4
 -4 6 9 34.9 2.3
 6 -2 9 31 2
 -2 -4 9 31.6 1.6
 -2 -4 9 30.3 1.8
 6 -2 9 28.9 2.1
 6 -2 9 28.2 2.2
 6 -2 9 33.9 2.8
 -4 6 9 31.2 3.6
 6 -2 9 29.8 2.4
 -2 -4 9 32.6 3.4
 -2 -4 9 37.5 3.3
 -4 6 9 32.6 2.6
 -4 6 9 32.2 1.6
 -2 -4 9 33.5 1.6
 3 -6 -9 1.6 0.6
 -6 3 -9 1.6 0.7
 -6 3 -9 2.1 1
 3 3 -9 0.7 0.4
 3 -6 -9 1.7 0.4
 3 3 -9 1.3 0.5
 3 -6 -9 2.7 1.7
 -6 3 -9 1.8 0.4
 3 -6 -9 1.5 0.3
 3 3 -9 1.4 0.5
 3 3 -9 3 1.6
 -6 3 -9 2 0.7
 3 -6 -9 1.1 1.3
 -6 3 -9 3.1 1.6
 3 3 -9 1.3 0.4
 6 -3 9 1.7 0.5
 6 -3 9 2.5 0.8
 -3 6 9 1.6 0.4
 6 -3 9 4.8 1.6
 -3 -3 9 1.2 0.6
 6 -3 9 3.9 1.4
 -3 -3 9 2.4 0.8
 -3 6 9 1.8 1
 -3 6 9 2.7 1.6
 6 -3 9 1.3 1.2
 -3 6 9 1.7 0.5
 6 -3 9 3 0.9
 -3 -3 9 3 0.6
 -3 6 9 2 0.9
 6 -3 9 2.1 0.9
 6 -3 9 4.6 1.4
 6 -3 9 1.7 0.7
 -3 -3 9 4.7 1.7
 -3 -3 9 1.5 1.6
 2 -6 -9 1.1 0.3
 4 2 -9 1.1 1.3
 4 2 -9 1.9 0.6
 -6 4 -9 2.1 0.6
 2 -6 -9 1.7 0.8
 4 2 -9 0.8 1
 -6 4 -9 2.3 0.7
 4 2 -9 1.3 0.5
 2 -6 -9 2.4 1.5
 4 2 -9 1.3 0.5
 -6 4 -9 0.9 0.4
 4 2 -9 1.2 0.4
 -6 4 -9 2.1 1.6
 -6 4 -9 0.9 0.9
 2 -6 -9 1.3 0.4
 2 -6 -9 1.4 1.5
 -4 -2 9 1.4 0.5
 -2 6 9 1.1 0.8
 -2 6 9 1.6 0.5
 -2 6 9 1.3 0.6
 -4 -2 9 1.3 0.5
 6 -4 9 1.5 0.7
 -2 6 9 1.3 1.4
 6 -4 9 1.5 0.3
 -4 -2 9 1.2 1.4
 -2 6 9 1.6 0.4
 6 -4 9 1.3 0.6
 6 -4 9 1.3 1.4
 6 -4 9 1.2 0.7
 6 -4 9 1.8 1.4
 6 -4 9 -0.1 1.2
 5 1 -9 25.2 2.4
 5 1 -9 25.8 3
 1 -6 -9 25.1 3.1
 5 1 -9 25.7 1.8
 5 1 -9 25.3 1.3
 -6 5 -9 22.1 2
 1 -6 -9 21.2 1.8
 -6 5 -9 20.2 1.4
 -6 5 -9 24.5 1.2
 -6 5 -9 21.7 1.9
 5 1 -9 22.4 1.2
 5 1 -9 19.4 1.9
 -6 5 -9 24.3 3.1
 6 -5 9 17.2 3
 6 -5 9 22.9 2.9
 -1 6 9 24.1 2.2
 -5 -1 9 22.6 1.4
 6 -5 9 28.3 3.2
 -5 -1 9 25 1.5
 6 -5 9 21.6 2.6
 -1 6 9 23.1 1.5
 -1 6 9 27.3 2.7
 6 -5 9 24.2 1.1
 -1 6 9 24.2 1.3
 -1 6 9 24.8 1.4
 -1 6 9 25.4 3.3
 6 -5 9 22.9 2.2
 -6 6 -9 9.9 2.2
 6 0 -9 4.1 0.7
 6 0 -9 4.1 0.5
 -6 6 -9 5.2 1.2
 0 -6 -9 5 2.3
 -6 6 -9 3.8 0.7
 -6 6 -9 8 1.4
 0 -6 -9 4.6 0.5
 -6 6 -9 4.9 0.6
 6 0 -9 6.2 1
 6 0 -9 4.3 0.7
 0 6 9 4.9 0.6
 6 -6 9 4.1 1.4
 0 6 9 10 2.4
 -6 0 9 5 0.8
 0 6 9 4.6 0.6
 0 6 9 3.6 1
 0 6 9 5.9 0.8
 6 -6 9 5.9 1.8
 6 -6 9 8.2 1.5
 6 -6 9 10.9 2.5
 -6 0 9 5.8 0.7
 6 -6 9 5 0.4
 -6 7 -9 2.4 0.4
 -6 7 -9 2.6 0.5
 -1 -6 -9 2.1 0.3
 -1 -6 -9 1.9 2
 7 -1 -9 1.2 0.4
 7 -1 -9 2.7 0.4
 7 -1 -9 1.8 0.5
 -6 7 -9 1.1 0.4
 1 6 9 1.9 0.4
 -7 1 9 2.1 0.5
 1 6 9 1.2 0.7
 1 6 9 1.4 0.4
 6 -7 9 1.8 0.3
 6 -7 9 1.9 0.4
 1 6 9 1.8 0.5
 -7 1 9 1.9 0.4
 6 -7 9 5.4 1.4
 8 -2 -9 6.1 0.8
 8 -2 -9 6.1 0.5
 8 -2 -9 6.8 0.7
 -6 8 -9 6.7 0.6
 -2 -6 -9 5.6 0.5
 -6 8 -9 6.5 0.5
 8 -2 -9 6 0.5
 6 -8 9 4.1 1.1
 6 -8 9 6.2 0.5
 2 6 9 7.7 0.9
 -8 2 9 6.4 0.5
 -8 2 9 6.1 0.6
 2 6 9 5.6 0.5
 6 -8 9 6.8 0.6
 0 7 -9 2.5 0.4
 -7 0 -9 2 0.4
 7 -7 -9 1.7 0.4
 0 7 -9 2.6 0.5
 7 -7 -9 2.6 0.4
 7 -7 -9 2.2 0.5
 0 7 -9 1 0.9
 0 7 -9 2.9 0.3
 7 0 9 2.2 0.3
 -7 7 9 3.3 0.5
 0 -7 9 2.5 0.4
 0 -7 9 2.7 0.5
 -7 7 9 2.5 0.3
 7 0 9 1.7 0.4
 6 -7 -9 11.1 2.9
 1 6 -9 3.7 0.5
 1 6 -9 4 0.4
 1 6 -9 9.9 2.7
 6 -7 -9 3.3 0.6
 -7 1 -9 4.3 0.6
 6 -7 -9 3.2 0.5
 1 6 -9 3.9 0.5
 6 -7 -9 4.3 0.6
 -6 7 9 4 0.5
 -1 -6 9 3.8 0.5
 7 -1 9 3.9 0.7
 7 -1 9 4.1 0.4
 -1 -6 9 5.4 0.6
 -6 7 9 3.6 0.4
 -1 -6 9 4.1 0.6
 5 -7 -9 0.9 0.4
 2 5 -9 2.4 1.9
 5 -7 -9 0.5 1.1
 -7 2 -9 0.5 0.4
 -7 2 -9 1.3 1.1
 5 -7 -9 0.9 0.3
 -7 2 -9 0.2 1.4
 2 5 -9 0.6 0.3
 5 -7 -9 1.6 0.8
 2 5 -9 0.6 0.3
 2 5 -9 1 0.3
 2 5 -9 2.1 0.6
 -5 7 9 0.2 0.3
 7 -2 9 0.9 0.5
 -5 7 9 0.6 0.3
 7 -2 9 1.6 1.2
 -2 -5 9 1.4 0.9
 7 -2 9 1.6 0.3
 -5 7 9 6.2 2.3
 -5 7 9 0.8 0.8
 -2 -5 9 0.5 0.3
 -2 -5 9 0.7 0.4
 7 -2 9 2.3 0.7
 4 -7 -9 0.8 0.4
 -7 3 -9 0.5 0.4
 4 -7 -9 0.7 0.4
 4 -7 -9 1.5 1.7
 -7 3 -9 -0.1 1.1
 4 -7 -9 0.8 0.3
 4 -7 -9 -0.2 1
 3 4 -9 0.5 0.3
 3 4 -9 1.3 0.4
 3 4 -9 1.1 0.3
 3 4 -9 -0.2 1.2
 3 4 -9 0.8 0.4
 -7 3 -9 1 1.3
 -3 -4 9 0.1 1.9
 -3 -4 9 0.9 0.4
 -4 7 9 0.9 0.4
 -4 7 9 0.6 0.7
 7 -3 9 1.7 0.7
 7 -3 9 0.8 0.8
 -3 -4 9 1.3 0.4
 -4 7 9 0.8 0.3
 7 -3 9 1.3 0.3
 -4 7 9 1.1 1.5
 7 -3 9 1.6 0.6
 3 -7 -9 0.2 0.3
 4 3 -9 -0.2 0.9
 4 3 -9 1.2 1.7
 4 3 -9 0.3 0.3
 3 -7 -9 1.4 1.4
 -7 4 -9 1.4 1.3
 4 3 -9 0.4 0.3
 3 -7 -9 0.9 1.6
 4 3 -9 0.8 0.5
 3 -7 -9 0.6 0.2
 -7 4 -9 0.5 0.5
 3 -7 -9 1.1 0.4
 4 3 -9 0.4 0.4
 -7 4 -9 0.4 0.3
 -7 4 -9 -0.2 1.2
 -3 7 9 0.3 0.3
 7 -4 9 0.7 0.5
 7 -4 9 1.9 1.1
 -3 7 9 0.3 0.7
 7 -4 9 0.4 0.3
 -4 -3 9 0.3 0.4
 7 -4 9 -0.1 1.4
 -3 7 9 0.6 0.4
 -4 -3 9 0.6 0.4
 7 -4 9 0 0.6
 -3 7 9 1.7 1.6
 -7 5 -9 7.8 0.9
 -7 5 -9 12.1 1.5
 2 -7 -9 8.6 0.7
 5 2 -9 8.1 0.9
 5 2 -9 8.8 0.6
 2 -7 -9 9.1 0.6
 2 -7 -9 13 2.5
 5 2 -9 9.4 0.8
 -7 5 -9 13.6 2.5
 5 2 -9 8.5 0.9
 -7 5 -9 10.7 1
 -7 5 -9 8.9 0.7
 2 -7 -9 12.7 1.2
 -2 7 9 10.7 1
 -2 7 9 8.7 0.7
 -2 7 9 8.5 1.4
 -5 -2 9 9.3 1
 7 -5 9 9.3 2.2
 7 -5 9 8.7 0.6
 -5 -2 9 9.7 0.8
 -2 7 9 9 1
 -7 6 -9 2.9 0.6
 1 -7 -9 1.6 0.3
 1 -7 -9 2.2 0.4
 6 1 -9 6.5 2.6
 6 1 -9 2.3 0.6
 6 1 -9 1.8 0.4
 1 -7 -9 6.1 2.6
 -7 6 -9 1.9 0.6
 6 1 -9 1.7 0.3
 -7 6 -9 1.6 0.3
 -1 7 9 1.3 0.4
 -1 7 9 3.8 1.8
 7 -6 9 1.6 1.1
 -6 -1 9 1.7 0.4
 -1 7 9 1.5 0.4
 -1 7 9 2 0.5
 -6 -1 9 2.3 0.5
 7 -6 9 2.3 0.3
 7 -6 9 1.5 1.6
 -1 7 9 7 3.5
 -7 7 -9 0.5 0.7
 7 0 -9 0.4 0.4
 0 -7 -9 1.8 2.1
 0 -7 -9 0.3 0.2
 -7 7 -9 0.4 0.2
 7 0 -9 0.5 0.2
 -7 7 -9 0.5 0.5
 7 0 -9 0.2 0.4
 0 -7 -9 0.1 0.2
 0 7 9 0.8 0.5
 -7 0 9 0.9 0.4
 7 -7 9 0.2 0.7
 7 -7 9 0.5 0.2
 7 -7 9 0.9 0.3
 0 7 9 0.2 0.5
 -7 0 9 0.6 0.5
 0 7 9 0.2 0.2
 2 6 -9 2.8 0.3
 2 6 -9 3.1 0.3
 6 -8 -9 2.5 0.4
 6 -8 -9 2.6 0.4
 -6 8 9 2.5 0.3
 -6 8 9 2.3 0.4
 -2 -6 9 2.2 0.4
 -2 -6 9 2.1 0.4
 8 -2 9 3 0.5
 8 -2 9 2.7 0.3
 5 -8 -9 3.5 0.5
 3 5 -9 3 0.4
 5 -8 -9 3.1 0.5
 -8 3 -9 3.4 0.6
 3 5 -9 4.2 0.6
 5 -8 -9 3 0.4
 8 -3 9 3.2 0.7
 -5 8 9 3.9 0.7
 -5 8 9 3.1 0.4
 8 -3 9 2.8 0.3
 -3 -5 9 4 0.5
 -3 -5 9 3.5 0.6
 -8 4 -9 3.2 0.5
 4 -8 -9 3.1 0.4
 4 4 -9 3.1 0.5
 4 -8 -9 3.1 0.5
 4 -8 -9 4.2 0.6
 4 4 -9 3 0.4
 4 4 -9 3.1 0.4
 -4 -4 9 3.3 0.4
 -4 -4 9 3.5 0.7
 -4 8 9 3.4 0.5
 -4 8 9 2.8 0.4
 -4 8 9 3.3 0.8
 8 -4 9 2.9 0.5
 8 -4 9 3.6 0.3
 3 -8 -9 3.8 0.5
 3 -8 -9 4.2 0.5
 -8 5 -9 3.3 0.6
 5 3 -9 3.6 0.4
 3 -8 -9 3.8 0.4
 5 3 -9 4.6 0.5
 -3 8 9 5.5 0.9
 -5 -3 9 4.2 0.7
 -3 8 9 4 0.9
 -5 -3 9 3.6 0.5
 -3 8 9 4.4 0.5
 8 -5 9 3.2 0.3
 6 2 -9 5.3 0.5
 2 -8 -9 6.1 0.4
 2 -8 -9 7.5 0.6
 -8 6 -9 6.5 0.8
 6 2 -9 6.5 0.6
 6 2 -9 6.8 0.7
 2 -8 -9 7 0.6
 8 -6 9 6.5 1.6
 -2 8 9 6.3 0.7
 -2 8 9 6.4 1
 8 -6 9 6.5 0.4
 -6 -2 9 6 0.6
 -6 -2 9 6.4 0.5
 -2 8 9 6.7 0.5
 0 0 -10 0 0.9
 0 0 -10 0.3 0.7
 0 0 -10 0.6 1
 0 0 -10 -0.4 0.6
 0 0 -10 0.3 0.5
 0 0 10 0.3 0.8
 0 0 10 0.4 0.9
 0 0 10 0.6 0.6
 0 0 10 0.4 0.9
 0 0 10 -0.3 0.6
 0 0 10 0.8 0.5
 0 0 10 0.4 0.9
 0 0 10 0 0.6
 0 0 10 0.3 0.4
 0 0 10 -0.2 0.3
 0 0 10 0.4 0.8
 0 0 10 0.7 0.7
 1 -1 -10 18.8 2.3
 -1 0 -10 20.2 2.3
 0 1 -10 15.8 2
 -1 0 -10 18.5 1.5
 -1 0 -10 15.5 1.9
 -1 0 -10 17.2 2.1
 0 1 -10 17.3 2
 -1 0 -10 17.4 2.2
 1 -1 -10 18.2 1.6
 0 1 -10 17.1 1.4
 1 -1 -10 18 1.7
 1 -1 -10 15.3 2.3
 -1 0 -10 20.8 2.2
 0 1 -10 14 1.6
 0 -1 10 22.2 1.8
 0 -1 10 19 2.1
 1 0 10 15.4 1.6
 0 -1 10 18.1 1.6
 -1 1 10 17.2 1.6
 0 -1 10 17.2 1.5
 1 0 10 16.6 1.3
 1 0 10 21.4 2.1
 0 -1 10 16.5 1.9
 -1 1 10 15.5 1.4
 1 0 10 16.4 1.9
 -1 1 10 17 2.2
 -1 1 10 16.8 1.9
 -1 1 10 17.2 1.3
 1 0 10 18.7 2.1
 0 -1 10 17.8 2.3
 1 0 10 17.4 1.1
 1 0 10 16.4 1.4
 1 0 10 19.2 1.5
 0 -1 10 17 1.4
 -1 1 10 16.9 1.8
 -1 1 10 17.4 1.7
 0 -1 10 16.8 2.1
 1 0 10 17.7 2
 -1 1 10 18.3 1
 1 0 10 16.7 1.7
 0 -1 10 16.3 0.9
 1 0 10 15.6 1.8
 0 -1 10 17.5 2.1
 0 -1 10 18.9 2.1
 0 -1 10 17.3 1.5
 1 0 10 15.5 2.1
 -1 1 10 18 2.1
 -1 1 10 17.9 1.9
 -1 1 10 16.2 1.8
 -1 1 -10 136.59 6.5
 0 -1 -10 130.99 5.7
 -1 1 -10 136.09 5.6
 0 -1 -10 143.29 7
 1 0 -10 137.99 6.6
 1 0 -10 130.89 6.8
 0 -1 -10 118.99 6.8
 1 0 -10 124.79 5.8
 0 -1 -10 133.39 6.3
 1 0 -10 135.39 5.8
 -1 1 -10 144.59 7.6
 0 -1 -10 135.19 7.1
 -1 1 -10 126.59 6.4
 1 0 -10 134.09 6.8
 -1 1 -10 135.69 6.5
 -1 1 -10 131.69 6.5
 0 1 10 133.69 5.6
 -1 0 10 122.49 5
 -1 0 10 137.69 6.9
 0 1 10 131.39 5.4
 -1 0 10 132.69 6
 1 -1 10 130.39 5
 -1 0 10 135.49 6.5
 1 -1 10 116.99 5.5
 1 -1 10 134.69 6.9
 1 -1 10 137.69 6.7
 0 1 10 129.59 5.9
 1 -1 10 123.09 6.7
 1 -1 10 133.79 5.7
 0 1 10 141.89 6.5
 1 -1 10 139.39 6.9
 1 -1 10 141.19 6.1
 -1 0 10 137.69 6.7
 -1 0 10 132.99 5.8
 -1 0 10 139.79 5.8
 0 1 10 140.19 6.2
 1 -1 10 139.99 5.6
 0 1 10 136.49 6.5
 0 1 10 134.29 7.2
 0 1 10 128.39 6.3
 0 1 10 122.69 6.2
 1 -1 10 132.79 6.7
 -1 0 10 132.89 6.5
 -1 0 10 129.99 6.5
 -1 0 10 137.09 5.7
 -1 0 10 139.59 6.2
 1 -1 10 133.69 6.2
 1 -1 10 128.59 6.3
 0 1 10 133.69 5.1
 0 1 10 135.59 6
 -1 -1 -10 128.89 5.3
 -1 -1 -10 121.39 6.1
 2 -1 -10 126.09 4.6
 -1 2 -10 122.39 5.3
 -1 2 -10 105.59 5
 -1 2 -10 122.79 4.5
 2 -1 -10 125.79 6.7
 -1 2 -10 124.39 5.9
 -1 2 -10 123.79 5.7
 2 -1 -10 123.19 6.7
 -1 -1 -10 118.09 4.8
 -1 -1 -10 124.09 6.2
 -1 2 -10 117.39 5.9
 -1 -1 -10 121.69 6.6
 2 -1 -10 123.99 5.6
 -1 -1 -10 112.59 7
 -2 1 10 117.59 6.2
 1 -2 10 128.49 5.3
 -2 1 10 129.79 6.2
 1 -2 10 122.29 5.9
 -2 1 10 123.09 5.8
 -2 1 10 121.99 5.9
 -2 1 10 114.49 4.7
 1 1 10 121.59 5.7
 1 -2 10 122.59 6.8
 1 -2 10 119.89 5.4
 1 -2 10 117.39 4.5
 1 -2 10 115.69 5.4
 1 1 10 114.39 5.6
 1 -2 10 119.89 5.7
 -2 1 10 118.59 6.2
 -2 1 10 129.79 6
 -2 1 10 116.99 4.7
 1 1 10 112.69 5
 1 -2 10 113.89 6.8
 1 -2 10 109.09 6.5
 1 1 10 124.79 7
 1 1 10 130.29 4.8
 1 1 10 120.19 6
 1 -2 10 132.09 6.5
 1 -2 10 120.29 6.2
 1 1 10 127.59 5.8
 1 1 10 119.09 5.4
 -1 3 -10 115.49 5.6
 -1 3 -10 122.49 5.3
 -1 3 -10 124.19 4.5
 -2 -1 -10 130.19 4.8
 3 -2 -10 121.59 6.9
 -1 3 -10 116.39 5.6
 -2 -1 -10 129.39 6.5
 3 -2 -10 122.19 4.6
 -2 -1 -10 123.39 7.6
 -1 3 -10 128.59 4.7
 -2 -1 -10 110.59 5.3
 -2 -1 -10 113.79 5.8
 3 -2 -10 128.89 7
 3 -2 -10 122.99 4.8
 -2 -1 -10 130.29 5.5
 -3 2 10 123.49 4.9
 2 1 10 114.09 5.4
 -3 2 10 132.79 6.1
 1 -3 10 129.59 5.5
 2 1 10 118.09 5.1
 1 -3 10 123.49 7
 1 -3 10 121.59 6.5
 -3 2 10 124.69 6
 1 -3 10 131.49 7
 1 -3 10 111.59 6.5
 2 1 10 128.99 5
 2 1 10 126.39 6.7
 2 1 10 127.79 5.5
 1 -3 10 119.09 6
 -3 2 10 118.19 5.9
 1 -3 10 122.79 4.5
 1 -3 10 120.89 7
 -3 2 10 128.59 5.5
 2 1 10 121.19 6.9
 1 -3 10 129.59 5.6
 2 1 10 123.69 6
 2 1 10 119.49 4.6
 -3 2 10 127.09 6
 -2 0 -10 169.68 9.3
 -2 0 -10 190.28 6.6
 -2 0 -10 173.88 7.8
 -2 0 -10 173.18 8.2
 -2 0 -10 181.48 7.2
 -2 0 -10 167.48 9.2
 2 -2 -10 184.08 6.4
 2 0 10 184.58 7.3
 2 0 10 183.88 6.8
 2 0 10 160.58 7.8
 2 0 10 183.28 8.3
 -2 2 10 160.38 7.1
 0 -2 10 171.78 8.7
 0 -2 10 178.18 6.5
 0 -2 10 179.68 8.7
 -2 2 10 171.28 7.7
 2 0 10 170.58 10.2
 2 0 10 176.88 8.7
 -2 2 10 175.18 7.7
 2 0 10 182.38 7.7
 -2 2 10 174.88 7.9
 0 -2 10 182.08 8.3
 2 0 10 173.78 7.8
 -2 2 10 163.68 8.7
 -2 2 10 176.68 7.8
 -2 2 10 178.78 6.7
 0 -2 10 187.68 7.4
 0 -2 10 178.18 7.4
 0 -2 10 170.88 8.5
 0 -2 10 153.48 8.2
 0 -2 10 174.68 7.4
 2 0 10 156.38 7.1
 -2 1 -10 115.49 5.7
 1 -2 -10 129.09 7
 -2 1 -10 123.49 6.4
 -2 1 -10 127.79 4.6
 1 -2 -10 123.89 5.4
 1 -2 -10 122.39 5.7
 1 1 -10 133.49 6.4
 1 1 -10 123.89 4.7
 -2 1 -10 111.39 6.7
 1 1 -10 127.59 6.4
 -2 1 -10 127.29 5.2
 1 -2 -10 127.39 6.8
 -1 -1 10 116.49 6.3
 -1 2 10 118.99 5.7
 -1 -1 10 118.59 6.5
 2 -1 10 112.39 6.2
 2 -1 10 120.59 6.8
 -1 2 10 131.09 6.2
 2 -1 10 123.59 6.1
 -1 -1 10 119.59 4.7
 -1 2 10 110.39 6.9
 -1 -1 10 125.09 5.5
 -1 2 10 117.59 5.8
 -1 2 10 115.09 5
 2 -1 10 126.59 4.8
 -1 2 10 126.99 6
 -1 2 10 120.69 5.2
 2 -1 10 122.59 5.3
 -1 -1 10 124.09 6.2
 -1 2 10 131.29 4.8
 -1 -1 10 119.09 5.6
 -1 -1 10 118.99 6.1
 2 -1 10 127.79 6.4
 2 -1 10 108.49 5.4
 -1 2 10 123.49 5.9
 -1 -1 10 116.29 7.4
 2 -1 10 125.19 6.7
 -1 -1 10 122.39 6.6
 -1 -1 10 122.79 5.5
 2 -1 10 139.39 6
 2 -1 10 119.39 6.2
 2 -1 10 113.49 5.7
 0 -2 -10 14.3 2.4
 -2 2 -10 15.5 2
 2 0 -10 13.8 3.1
 -2 2 -10 11.8 1.8
 2 0 -10 18.2 2.1
 -2 2 -10 13.6 1.6
 0 -2 -10 14.7 0.8
 0 -2 -10 14.8 2.3
 -2 2 -10 14 1.2
 2 0 -10 14.3 0.9
 2 -2 10 13.2 1.7
 2 -2 10 14.2 1.4
 0 2 10 14 1.7
 2 -2 10 14.1 1.3
 0 2 10 13 1.1
 -2 0 10 12.2 2
 -2 0 10 14.2 2
 0 2 10 13.5 2.3
 -2 0 10 13.7 2
 -2 0 10 14.7 1.8
 0 2 10 13.9 1
 0 2 10 14.1 1.6
 0 2 10 15.1 1.6
 -2 0 10 13.4 1.6
 2 -2 10 13.3 1.7
 2 -2 10 14.6 1.6
 -2 0 10 13.8 1
 2 -2 10 14.1 2.2
 2 -2 10 12.5 0.9
 2 -2 10 14.8 3.5
 2 -2 10 13.7 2.1
 -2 0 10 14 1.6
 -1 -2 -10 1.4 2
 -1 -2 -10 0.4 0.6
 -1 -2 -10 0 1.1
 -2 3 -10 0.4 0.2
 -1 -2 -10 -0.4 0.7
 3 -1 -10 0 0.3
 -2 3 -10 0.3 0.8
 3 -1 -10 0.3 1.1
 3 -1 -10 0 0.2
 -2 3 -10 0.4 1.1
 -1 -2 -10 0.1 0.3
 -2 3 -10 -0.1 0.2
 -2 3 -10 0.3 0.6
 3 -1 -10 0.1 1.1
 -3 1 10 0 0.5
 1 2 10 -0.3 0.5
 1 2 10 0.6 0.7
 -3 1 10 0.3 0.9
 2 -3 10 -0.3 1.1
 2 -3 10 1.1 1.3
 1 2 10 -0.8 1
 -3 1 10 0 0.8
 1 2 10 -0.1 0.2
 1 2 10 0.5 0.5
 2 -3 10 -0.9 1
 2 -3 10 -0.1 0.5
 2 -3 10 -0.9 0.8
 2 -3 10 0.3 0.2
 2 -3 10 -0.1 0.8
 -3 1 10 0.3 0.9
 1 2 10 -0.5 0.7
 1 2 10 0.1 1.1
 -3 1 10 -0.2 0.7
 2 -3 10 -0.5 0.5
 2 -3 10 0.1 1
 -2 -2 -10 24.1 2.8
 4 -2 -10 26.9 2.9
 -2 -2 -10 24.9 2
 4 -2 -10 25.3 1.7
 -2 -2 -10 27.5 2.5
 -2 -2 -10 25.4 1.7
 -2 -2 -10 24.8 1.6
 -2 4 -10 24.8 1.1
 -2 4 -10 25.1 1.9
 4 -2 -10 24.9 2.8
 4 -2 -10 25.7 1.2
 -2 4 -10 23.6 2.2
 -2 4 -10 25 1.3
 4 -2 -10 24.5 1.4
 -2 4 -10 24.1 1.3
 2 -4 10 28.7 3.2
 2 -4 10 24.6 1.9
 2 -4 10 24.9 2.8
 -4 2 10 24.9 2.3
 2 -4 10 26.7 1.3
 -4 2 10 25.2 1.3
 2 -4 10 25.8 2.8
 2 -4 10 26.4 1.1
 2 -4 10 24.9 1.3
 2 2 10 25.4 1.9
 2 -4 10 26.3 1.9
 2 -4 10 22.9 2.9
 -4 2 10 24 2.3
 -4 2 10 26.6 2.3
 2 -4 10 24.2 2.5
 2 2 10 26.1 1.5
 2 2 10 23.6 2
 2 2 10 24.1 1.2
 2 -4 10 24.3 3
 2 2 10 29.2 3
 2 2 10 23.4 3
 2 2 10 25 1.6
 -4 2 10 24.1 1.6
 -4 2 10 26.9 2.5
 -2 5 -10 23 1.2
 -2 5 -10 21.9 1.2
 -3 -2 -10 19.1 2.9
 5 -3 -10 21.8 2.9
 5 -3 -10 21.1 1.3
 -2 5 -10 24.8 2.3
 5 -3 -10 21.1 1.5
 5 -3 -10 36.2 6
 5 -3 -10 22.7 1.2
 -2 5 -10 23.3 1.1
 -3 -2 -10 22 1.3
 -3 -2 -10 21.2 1.9
 -3 -2 -10 31.6 3.9
 -5 3 10 22.1 2.2
 -5 3 10 22.8 1.2
 2 -5 10 18.7 2.3
 2 -5 10 20 2.9
 3 2 10 23.7 1.6
 3 2 10 22.6 1.4
 3 2 10 22.8 2.8
 2 -5 10 22 1.8
 3 2 10 21.5 1.2
 -5 3 10 21.7 2.2
 3 2 10 21 2.8
 3 2 10 22.2 1.8
 2 -5 10 22.7 1.4
 2 -5 10 23.4 2.9
 2 -5 10 21.2 2.9
 2 -5 10 24.9 2.6
 -5 3 10 24.5 1.5
 2 -5 10 20.2 2.8
 2 -5 10 23 1
 -3 -1 -10 2.6 1.4
 4 -3 -10 0.3 0.4
 -3 -1 -10 0.5 0.4
 -3 -1 -10 0.8 0.8
 4 -3 -10 -0.5 1.1
 -3 -1 -10 0.5 0.7
 -1 4 -10 -0.4 1
 -3 -1 -10 1.4 1.7
 -3 -1 -10 -0.3 0.9
 4 -3 -10 0 0.4
 -1 4 -10 1 0.3
 -1 4 -10 0.7 0.3
 -1 4 -10 0.3 0.3
 4 -3 -10 -0.1 1.2
 4 -3 -10 0.6 0.3
 1 -4 10 1.6 1.4
 3 1 10 -0.1 0.5
 1 -4 10 0.5 1.1
 3 1 10 1 1.2
 -4 3 10 0.2 0.9
 3 1 10 0.2 0.5
 1 -4 10 -0.2 0.6
 1 -4 10 -0.2 1.1
 1 -4 10 0.1 0.3
 -4 3 10 0.2 0.3
 -4 3 10 0.3 0.4
 1 -4 10 0.5 0.2
 -4 3 10 0.2 1.2
 3 1 10 0.6 0.3
 1 -4 10 1.1 1.3
 3 1 10 0.7 1.1
 1 -4 10 1.3 1.1
 1 -4 10 1 1.3
 1 -4 10 0.6 0.4
 3 1 10 0 0.5
 3 -3 -10 3.6 1
 3 -3 -10 4.6 1.8
 3 -3 -10 3.9 0.5
 -3 0 -10 5.1 1.7
 3 -3 -10 6.6 2.2
 0 3 -10 4 0.5
 -3 0 -10 4.4 1
 -3 0 -10 3.8 0.6
 3 -3 -10 4.1 0.5
 -3 0 -10 4.6 1.6
 -3 0 -10 3.9 2.4
 -3 3 10 3.3 1.1
 0 -3 10 5.7 2
 0 -3 10 6.2 1.5
 0 -3 10 7.6 1.8
 0 -3 10 5.1 1.9
 3 0 10 3.9 0.9
 3 0 10 5.2 1.3
 0 -3 10 2.5 0.8
 -3 3 10 3.8 1.5
 3 0 10 2.8 0.8
 -3 3 10 4.5 1.4
 -3 3 10 5.5 0.9
 0 -3 10 3.6 0.6
 0 -3 10 4.1 0.4
 0 -3 10 3.9 1.7
 3 0 10 2.6 1.4
 3 0 10 5.4 1.7
 3 0 10 4 0.5
 3 0 10 2.9 0.7
 2 -3 -10 126.39 5.7
 -3 1 -10 133.79 7
 2 -3 -10 123.79 7.2
 -3 1 -10 123.09 5.5
 -3 1 -10 119.89 7.4
 1 2 -10 125.99 4.9
 -3 1 -10 124.09 7.6
 1 2 -10 124.09 7
 -3 1 -10 123.79 4.7
 2 -3 -10 129.99 4.6
 1 2 -10 123.69 4.7
 -3 1 -10 131.39 4.9
 1 2 -10 125.19 6.1
 2 -3 -10 112.89 7
 -1 -2 10 128.09 7
 3 -1 10 125.79 6.5
 3 -1 10 138.09 5.4
 -1 -2 10 120.49 6.3
 -1 -2 10 125.19 7
 -1 -2 10 122.79 4.9
 3 -1 10 119.69 6.4
 -2 3 10 124.89 7.2
 -1 -2 10 119.89 6.7
 -1 -2 10 136.29 6.5
 3 -1 10 124.99 6.7
 3 -1 10 130.59 6.4
 -1 -2 10 114.89 5.6
 3 -1 10 121.19 6.8
 3 -1 10 112.79 6.4
 3 -1 10 131.09 5.6
 -2 3 10 126.99 6.1
 3 -1 10 126.99 5.4
 -2 3 10 122.69 5.4
 -2 3 10 125.79 6
 -1 -2 10 123.59 4.7
 3 -1 10 118.09 6
 -2 3 10 134.49 5
 3 -1 10 123.99 4.7
 -3 2 -10 0.2 1.2
 1 -3 -10 0.4 1.1
 -3 2 -10 0 0.2
 2 1 -10 -0.3 0.9
 2 1 -10 0.1 0.3
 2 1 -10 0.3 0.3
 -3 2 -10 0.1 0.2
 -3 2 -10 0 0.4
 1 -3 -10 -0.2 0.6
 2 1 -10 0.8 1
 1 -3 -10 -0.8 1.3
 1 -3 -10 0 0.2
 -3 2 -10 -0.1 1
 -2 -1 10 0.7 1.1
 3 -2 10 0 0.4
 -2 -1 10 0.1 0.7
 -1 3 10 0.1 1.1
 -2 -1 10 0.3 0.4
 -2 -1 10 1.6 1.3
 -1 3 10 -0.2 0.8
 3 -2 10 1.2 1.1
 -1 3 10 -0.3 0.8
 -2 -1 10 0.1 0.3
 3 -2 10 -0.8 0.7
 3 -2 10 0.9 0.9
 3 -2 10 0.4 0.6
 -2 -1 10 0.7 1
 3 -2 10 -0.9 0.9
 -1 3 10 0.4 0.5
 3 -2 10 0 0.2
 3 -2 10 0.9 0.6
 -1 3 10 -0.1 0.4
 3 -2 10 0.7 1.1
 -1 3 10 -0.2 0.7
 -2 -1 10 -0.4 0.7
 3 -2 10 1.1 1.2
 0 -3 -10 21.5 2.8
 0 -3 -10 22.2 2.1
 -3 3 -10 24.8 2.7
 -3 3 -10 23 2.4
 0 -3 -10 25.9 2.7
 3 0 -10 23.4 1.4
 -3 3 -10 22 2
 -3 3 -10 25.4 1.2
 0 -3 -10 23.9 1.9
 0 -3 -10 23.9 1.1
 3 0 -10 22 2.4
 3 0 -10 26.4 2.3
 3 0 -10 25.3 2.6
 -3 3 -10 26.6 2.5
 0 3 10 23.9 2.6
 0 3 10 23.8 1.3
 0 3 10 25.7 2.1
 3 -3 10 26.1 2.7
 -3 0 10 22.9 2.5
 3 -3 10 21.6 2.5
 3 -3 10 22.3 2.6
 3 -3 10 23.5 1.1
 0 3 10 25.1 3.1
 0 3 10 22.7 1.1
 3 -3 10 26.7 2.1
 0 3 10 21.9 1.6
 3 -3 10 23.1 1.8
 3 -3 10 27.3 3
 -3 0 10 23.3 2.4
 3 -3 10 30.9 3.6
 3 -3 10 23 1.7
 -3 0 10 25 1.5
 -3 0 10 22.1 2.1
 0 3 10 23.2 2.1
 3 -3 10 24.2 2.8
 -3 0 10 24.5 2.1
 4 -1 -10 13.4 2.3
 -1 -3 -10 11.1 0.8
 -3 4 -10 14.4 1.7
 -1 -3 -10 8.5 1.5
 -3 4 -10 13.3 2.2
 -3 4 -10 13.6 1.9
 4 -1 -10 11.4 0.9
 -1 -3 -10 12.5 1.7
 -3 4 -10 9.8 1.3
 -3 4 -10 13.4 1.9
 4 -1 -10 12 1
 -3 4 -10 11 0.8
 -1 -3 -10 11.1 2.5
 -1 -3 -10 10 1.3
 -3 4 -10 10.5 0.9
 4 -1 -10 11 0.8
 -3 4 -10 10.2 0.7
 3 -4 10 10.1 1.3
 3 -4 10 11 0.6
 1 3 10 10.2 0.7
 3 -4 10 11.9 2.2
 -4 1 10 13.1 2.8
 -4 1 10 11 1.6
 1 3 10 10.2 1.1
 -4 1 10 10.8 0.8
 -4 1 10 11.1 1.1
 1 3 10 11.4 2
 -4 1 10 12.3 1.7
 1 3 10 8.5 2
 3 -4 10 13.6 2
 -4 1 10 11.8 1.8
 3 -4 10 6.6 1.9
 1 3 10 10.9 0.9
 3 -4 10 12.7 2.4
 3 -4 10 11.7 1.3
 3 -4 10 13.7 2.3
 1 3 10 9.9 2.4
 1 3 10 11.3 1
 -2 -3 -10 93.89 4.5
 5 -2 -10 93.59 3.8
 -3 5 -10 90.79 4.6
 -2 -3 -10 95.59 3.7
 -3 5 -10 97.99 3.7
 -3 5 -10 92.69 5.3
 5 -2 -10 96.39 3.6
 5 -2 -10 96.59 4
 -2 -3 -10 78.89 5.6
 -3 5 -10 92.99 3.7
 -3 5 -10 94.79 3.5
 -3 5 -10 81.09 6.6
 -5 2 10 93.99 4.9
 2 3 10 92.29 3.9
 -5 2 10 92.79 4
 3 -5 10 97.79 5.6
 2 3 10 84.99 4.2
 3 -5 10 88.69 5.9
 3 -5 10 94.59 3.8
 -5 2 10 86.19 4.7
 -5 2 10 89.49 4.9
 2 3 10 97.29 3.8
 3 -5 10 86.39 4.3
 2 3 10 87.19 6
 3 -5 10 94.79 3.4
 2 3 10 86.89 3.6
 3 -5 10 91.29 5.6
 2 3 10 83.29 5.6
 -5 2 10 92.99 3.6
 3 -5 10 92.69 4.4
 3 -5 10 79.29 5.9
 3 -5 10 86.59 5.3
 2 3 10 86.99 4.5
 3 -5 10 79.89 5.8
 -3 6 -10 7.8 2.5
 6 -3 -10 4.4 0.7
 -3 -3 -10 4.4 1.2
 -3 -3 -10 3 0.8
 6 -3 -10 11.6 3
 -3 -3 -10 3.6 0.5
 6 -3 -10 3.8 0.5
 -3 6 -10 3.9 0.6
 -3 6 -10 4.1 0.6
 6 -3 -10 3.9 0.7
 -3 6 -10 4 0.5
 3 3 10 6.9 2.1
 3 -6 10 3.9 0.4
 -6 3 10 3.8 0.5
 3 -6 10 5.4 2.4
 -6 3 10 5.8 0.8
 3 3 10 4.7 0.7
 3 -6 10 2 1.7
 3 -6 10 2.7 1.1
 3 -6 10 4.2 0.6
 3 3 10 3.9 0.5
 3 -6 10 8.5 2.3
 3 3 10 6.4 1
 3 -6 10 2.4 2.4
 -6 3 10 6.6 2.1
 3 3 10 7.2 2.5
 -6 3 10 2.4 1.2
 -3 7 -10 7.4 1.2
 -7 4 10 6.7 1.5
 3 -7 10 9.7 2.6
 4 3 10 8.5 1.9
 -4 -2 -10 5.3 1
 -4 -2 -10 8.9 2
 -2 6 -10 6.1 1.4
 6 -4 -10 5.3 0.8
 -2 6 -10 5.1 0.5
 -2 6 -10 5.1 0.6
 6 -4 -10 5.6 0.7
 6 -4 -10 8.3 2.5
 -4 -2 -10 5.2 0.6
 6 -4 -10 5.5 0.6
 -2 6 -10 5.4 0.6
 -4 -2 -10 5 1.1
 -2 6 -10 8 3.3
 2 -6 10 4.8 1.7
 2 -6 10 4.9 0.7
 -6 4 10 6.6 0.8
 4 2 10 5.7 0.6
 -6 4 10 12 2.2
 -6 4 10 3.7 1
 2 -6 10 9.1 1.4
 4 2 10 5.8 1.1
 4 2 10 10.3 2.7
 4 2 10 5.3 0.7
 2 -6 10 5 2
 2 -6 10 5.3 0.5
 -6 4 10 5.8 0.6
 -4 -1 -10 13.4 1.5
 -4 -1 -10 22.2 5.8
 -4 -1 -10 15.6 2.1
 -1 5 -10 14.1 0.9
 5 -4 -10 13.3 1.1
 5 -4 -10 10.6 1.3
 5 -4 -10 16.8 2.9
 -1 5 -10 21.4 3.2
 -4 -1 -10 13.8 1.5
 -1 5 -10 14.3 0.8
 5 -4 -10 15.2 1
 5 -4 -10 9.9 2.1
 -4 -1 -10 13 1
 -4 -1 -10 16.6 4.6
 1 -5 10 13.5 2.5
 -5 4 10 12.8 1.8
 1 -5 10 12.1 1
 1 -5 10 18.1 2.5
 1 -5 10 14.5 2.9
 1 -5 10 17.4 3.2
 1 -5 10 10.7 1
 4 1 10 12.7 1.3
 4 1 10 14.4 2.2
 -5 4 10 14.8 1.8
 4 1 10 14.3 1.2
 4 1 10 13.3 1.5
 -5 4 10 13.6 0.8
 4 1 10 10.6 2.1
 1 -5 10 18.8 2
 -5 4 10 12.6 1.1
 1 -5 10 15.4 1.1
 0 4 -10 30.6 1.5
 4 -4 -10 29 1.6
 4 -4 -10 32 1.6
 4 -4 -10 29.9 3.3
 -4 0 -10 28.7 2.1
 -4 0 -10 29.6 3
 -4 0 -10 32.5 4.5
 -4 0 -10 29.2 3.7
 0 4 -10 31.1 1.4
 4 -4 -10 31.3 1.4
 4 -4 -10 30.8 3.5
 -4 0 -10 30.1 1.7
 0 4 -10 31 1.4
 0 -4 10 34.5 3.8
 0 -4 10 31.9 1.5
 4 0 10 29.1 3.3
 0 -4 10 31 3.4
 -4 4 10 31.1 2.6
 0 -4 10 27.9 1.6
 4 0 10 26.7 3
 4 0 10 32.9 2.5
 0 -4 10 28.9 2.9
 -4 4 10 28.2 2.7
 0 -4 10 27.1 2.9
 4 0 10 30.7 1.5
 4 0 10 29.4 2.1
 0 -4 10 31.7 1.4
 -4 4 10 32.2 3.6
 0 -4 10 35.4 3.8
 -4 4 10 29.4 1.4
 4 0 10 30.6 1.8
 -4 1 -10 0.7 1.3
 1 3 -10 0.2 0.2
 3 -4 -10 0.7 0.4
 1 3 -10 0.7 1.2
 3 -4 -10 0.9 0.8
 3 -4 -10 0.5 0.2
 -4 1 -10 0.3 0.3
 3 -4 -10 0.1 1.2
 -4 1 -10 0.6 0.4
 3 -4 -10 0.7 0.3
 3 -4 -10 0.2 1.3
 -4 1 -10 -0.1 0.5
 1 3 -10 1.4 0.5
 1 3 -10 0.4 0.3
 -4 1 -10 0.2 1.2
 -1 -3 10 -0.4 1.2
 -1 -3 10 0.4 0.4
 -1 -3 10 0.2 0.8
 -1 -3 10 0.5 1.3
 -1 -3 10 1.5 1.4
 -1 -3 10 0.6 0.3
 -1 -3 10 0 0.3
 -3 4 10 0.6 0.3
 4 -1 10 1.1 0.8
 4 -1 10 0.4 0.3
 4 -1 10 0.5 0.6
 4 -1 10 0.5 0.6
 -3 4 10 0.7 0.9
 4 -1 10 0.1 0.9
 -3 4 10 0.2 1.1
 -3 4 10 1.3 0.7
 4 -1 10 0.3 0.9
 2 2 -10 23.6 1.2
 2 2 -10 25.1 3
 2 -4 -10 24.3 3.2
 -4 2 -10 26.7 1.6
 2 -4 -10 24.8 1.3
 -4 2 -10 25.3 1.7
 2 2 -10 28.1 1.3
 -4 2 -10 27.5 1.4
 2 -4 -10 27 3.2
 2 -4 -10 26 2.1
 2 2 -10 25.6 1.5
 -4 2 -10 21.3 3.5
 -4 2 -10 21.6 2.9
 -4 2 -10 25.1 1.2
 -2 -2 10 29.9 3.1
 -2 -2 10 24.9 1.5
 -2 4 10 24.8 1.4
 4 -2 10 27.2 1.6
 -2 4 10 24.3 2.3
 -2 -2 10 26.8 1.5
 -2 -2 10 26 2.9
 4 -2 10 25.8 2.5
 -2 4 10 28.2 3.4
 -2 -2 10 24.4 2.3
 4 -2 10 26.2 2.4
 -2 -2 10 26.5 2
 4 -2 10 23.8 2.8
 4 -2 10 25.6 2.7
 -2 -2 10 25 1.3
 -2 4 10 26.5 1.5
 -2 4 10 27.5 2.4
 4 -2 10 26.2 1.2
 4 -2 10 24.4 2
 -2 -2 10 22.2 2.6
 4 -2 10 26.3 1.9
 4 -2 10 24.7 2.7
 1 -4 -10 14.4 2.7
 3 1 -10 11.5 0.8
 1 -4 -10 11.7 0.7
 3 1 -10 11.4 1.6
 3 1 -10 10.1 2.1
 1 -4 -10 12.8 2.9
 1 -4 -10 11.9 1.4
 -4 3 -10 10.2 0.9
 -4 3 -10 12.5 1
 3 1 -10 11.7 1.2
 -4 3 -10 16 3
 3 1 -10 10.6 0.8
 3 1 -10 10.5 1.5
 -4 3 -10 10.4 0.7
 -4 3 -10 13.8 2.1
 -4 3 -10 10.9 1.9
 3 1 -10 12.4 1
 4 -3 10 10.3 1
 4 -3 10 10.7 1.5
 -1 4 10 13 1.9
 -3 -1 10 11.7 0.9
 -1 4 10 9.5 0.7
 4 -3 10 10.9 0.7
 4 -3 10 14 1.8
 -3 -1 10 11.4 1.5
 -3 -1 10 13.7 2.1
 -1 4 10 10.2 0.9
 -1 4 10 11.3 1.5
 -1 4 10 5.9 1.8
 4 -3 10 12.6 2.3
 4 -3 10 10.8 1.2
 4 -3 10 8.8 1.9
 4 -3 10 12.4 2.5
 -3 -1 10 9.6 0.8
 -1 4 10 16.2 3.2
 -3 -1 10 12.4 2.1
 4 -3 10 8.2 1.9
 -3 -1 10 11.5 1.1
 -1 4 10 10.9 1
 4 -3 10 9.9 1.2
 -4 4 -10 0.9 1
 4 0 -10 2.9 0.6
 -4 4 -10 3.5 0.5
 0 -4 -10 3.1 0.5
 0 -4 -10 2.5 0.9
 4 0 -10 3.3 0.5
 -4 4 -10 4.2 1.6
 0 -4 -10 2.7 1.8
 4 0 -10 3.3 0.9
 4 0 -10 2.6 0.5
 4 0 -10 5.1 1.5
 -4 4 -10 2.7 0.5
 -4 4 -10 3.4 0.6
 4 0 -10 2.8 1.1
 0 -4 -10 4 1.5
 -4 4 -10 3.7 1.1
 4 -4 10 4.4 1.8
 -4 0 10 3.1 1.2
 -4 0 10 4 1.3
 0 4 10 1.8 0.5
 0 4 10 2.5 2
 0 4 10 2.8 1.2
 4 -4 10 3.5 1.7
 0 4 10 4.2 0.7
 -4 0 10 3.1 0.5
 4 -4 10 3.5 1.5
 4 -4 10 2.7 1.6
 4 -4 10 2.9 0.4
 4 -4 10 6 2.1
 -4 0 10 5.7 1.7
 0 4 10 1.8 1.4
 0 4 10 4.8 1.3
 4 -4 10 2.2 0.7
 0 4 10 2.4 0.4
 -4 0 10 2.1 0.6
 4 -4 10 3.5 1
 5 -1 -10 1.3 0.5
 -4 5 -10 0.9 1.4
 5 -1 -10 3.5 0.8
 -4 5 -10 1 1.4
 -1 -4 -10 1.5 0.4
 -1 -4 -10 0.9 1.5
 -4 5 -10 1.2 0.5
 -4 5 -10 4.2 1.4
 -4 5 -10 2.3 1.1
 -4 5 -10 2.8 0.9
 -4 5 -10 1.3 0.8
 5 -1 -10 3.4 1.2
 -4 5 -10 1.6 0.4
 5 -1 -10 1.2 0.4
 -1 -4 -10 0.5 0.6
 -5 1 10 1.5 1.1
 4 -5 10 1.3 0.7
 1 4 10 1.3 0.5
 1 4 10 3 1.7
 4 -5 10 1.8 2
 -5 1 10 1.9 0.4
 4 -5 10 -0.2 1.1
 4 -5 10 1.9 0.4
 1 4 10 0.8 0.8
 4 -5 10 0.3 1.1
 1 4 10 1.2 0.6
 1 4 10 1 1.4
 4 -5 10 2.4 0.9
 4 -5 10 0.8 1.5
 4 -5 10 0.3 1.2
 4 -5 10 1.2 0.3
 -5 1 10 1.8 1.1
 6 -2 -10 30.8 1.6
 -4 6 -10 33.4 1.7
 6 -2 -10 29 1.8
 -4 6 -10 31.9 1.4
 -4 6 -10 32.2 1.7
 6 -2 -10 29.3 1.5
 -2 -4 -10 30.8 1.5
 -2 -4 -10 31.6 2.2
 -4 6 -10 31.5 2.4
 -2 -4 -10 38.3 5.9
 4 -6 10 30.4 1.5
 4 -6 10 32.9 3
 -6 2 10 33.5 2.8
 2 4 10 32.6 1.6
 2 4 10 40 3.8
 4 -6 10 34.1 3.3
 2 4 10 31.3 1.6
 -6 2 10 29.8 1.5
 -6 2 10 34.2 1.9
 4 -6 10 34.8 2.3
 2 4 10 28.2 3.1
 2 4 10 29.1 2.2
 4 -6 10 32.8 1.4
 4 -6 10 30.6 3.5
 4 -6 10 38.2 4.3
 -4 7 -10 12.1 0.9
 7 -3 -10 11.4 0.8
 -4 7 -10 14.7 1.9
 7 -3 -10 11 0.8
 -4 7 -10 10.3 0.8
 7 -3 -10 8.9 0.9
 -3 -4 -10 9.5 0.7
 -4 7 -10 11 0.8
 -7 3 10 10.8 0.9
 4 -7 10 13.2 1.6
 4 -7 10 10.5 0.8
 3 4 10 10.4 0.9
 3 4 10 9.6 0.7
 4 -7 10 9.9 0.7
 -7 3 10 9.7 0.7
 -4 8 -10 0.7 0.6
 8 -4 -10 0.6 0.3
 8 -4 -10 0.2 0.4
 -4 -4 -10 0.3 0.3
 -4 8 -10 0.9 0.3
 -4 8 -10 0.8 0.2
 -8 4 10 1 0.2
 4 4 10 0.2 0.3
 4 -8 10 0.3 0.2
 -8 4 10 0.7 0.3
 4 4 10 0.2 0.2
 7 -5 -10 0.4 0.4
 -2 7 -10 0.5 2.2
 -2 7 -10 1.1 0.3
 -5 -2 -10 3.9 1.1
 7 -5 -10 1 0.3
 -5 -2 -10 1 0.3
 -2 7 -10 3.2 1.4
 -2 7 -10 1.1 0.3
 7 -5 -10 1.3 0.4
 -5 -2 -10 2.1 0.6
 -2 7 -10 1.1 0.3
 5 2 10 0.6 0.4
 -7 5 10 1.1 0.4
 2 -7 10 0.5 0.4
 2 -7 10 1.7 0.3
 -7 5 10 1.4 0.3
 2 -7 10 -0.3 1.7
 5 2 10 1.5 0.3
 6 -5 -10 1.9 0.4
 -1 6 -10 1.3 0.4
 6 -5 -10 2.6 0.6
 -1 6 -10 1.5 0.3
 -5 -1 -10 2.1 0.5
 6 -5 -10 1 0.4
 -5 -1 -10 4.5 1.4
 -5 -1 -10 1.8 0.9
 -1 6 -10 2.7 2.1
 -1 6 -10 0.7 0.8
 -5 -1 -10 1.2 0.8
 6 -5 -10 0.5 1.3
 -1 6 -10 1.4 0.3
 1 -6 10 3.3 2
 5 1 10 1.9 0.7
 5 1 10 1.3 0.5
 1 -6 10 6.7 2.3
 -6 5 10 0.4 0.9
 1 -6 10 2.4 1.2
 1 -6 10 2.5 0.7
 5 1 10 2.1 0.4
 -6 5 10 1.2 0.9
 1 -6 10 1.7 0.4
 -6 5 10 1.6 0.4
 1 -6 10 1.3 1.6
 0 5 -10 1.4 0.3
 0 5 -10 1.6 0.5
 5 -5 -10 1.4 1.4
 0 5 -10 1.1 0.3
 5 -5 -10 1.7 0.5
 -5 0 -10 0.9 0.6
 5 -5 -10 1.8 0.4
 5 -5 -10 -0.2 1
 -5 0 -10 1.5 1.2
 5 -5 -10 1.2 0.6
 0 5 -10 2.5 1.7
 -5 0 -10 2 0.6
 0 -5 10 1.1 1.5
 -5 5 10 2 0.9
 0 -5 10 1.3 0.5
 5 0 10 1.5 0.8
 5 0 10 0.8 0.6
 0 -5 10 5.6 1.8
 0 -5 10 0.8 0.4
 5 0 10 1.7 0.4
 5 0 10 0.7 1.1
 -5 5 10 1.5 0.4
 0 -5 10 2 0.4
 -5 5 10 1.2 1
 5 0 10 1.6 0.8
 0 -5 10 1.2 1.6
 4 -5 -10 14.3 0.9
 -5 1 -10 12.9 1.4
 -5 1 -10 12.1 1.1
 4 -5 -10 10.6 1
 1 4 -10 15 0.8
 1 4 -10 11.3 2.3
 4 -5 -10 12.1 2.6
 4 -5 -10 16.3 2.5
 4 -5 -10 13 1
 -5 1 -10 18.2 3
 1 4 -10 13.2 0.9
 -5 1 -10 16.1 3.7
 -1 -4 10 15.4 2.3
 -4 5 10 14 1.7
 5 -1 10 13.4 1.5
 -4 5 10 16 2.6
 5 -1 10 15.1 2.8
 -4 5 10 13.9 1.9
 -1 -4 10 14.3 1.5
 -1 -4 10 13.2 1
 -1 -4 10 13.8 2.8
 -1 -4 10 13.7 2.6
 5 -1 10 14 1.4
 5 -1 10 12.7 1.9
 -4 5 10 11.9 0.8
 5 -1 10 15.4 1.4
 -1 -4 10 13.8 1.1
 3 -5 -10 22 1
 3 -5 -10 23.4 1.2
 -5 2 -10 22.3 1.5
 3 -5 -10 22.8 2.2
 3 -5 -10 24.1 3.2
 2 3 -10 19.5 1.4
 -5 2 -10 26.9 3.3
 2 3 -10 23.6 1.1
 3 -5 -10 22.6 3.1
 2 3 -10 23.5 3
 3 -5 -10 21.5 1.2
 -5 2 -10 20.7 2.9
 2 3 -10 22.7 1.1
 -5 2 -10 23.1 1.2
 5 -2 10 23.6 2.6
 5 -2 10 21.5 1.1
 -3 5 10 21 3
 -2 -3 10 22.2 1.3
 -2 -3 10 22.8 2.9
 -3 5 10 21.5 2.1
 5 -2 10 21.3 2.7
 5 -2 10 20.7 2.3
 5 -2 10 23.4 1.9
 -2 -3 10 23.8 1.5
 5 -2 10 18.6 2.1
 -2 -3 10 26.1 2.9
 -3 5 10 23.7 2.2
 -2 -3 10 24.7 1.3
 -3 5 10 21.4 1.3
 -2 -3 10 23.7 2.6
 5 -2 10 24.9 1.6
 5 -2 10 24 1.9
 -3 5 10 25.1 1.6
 -5 3 -10 91.19 3.8
 -5 3 -10 99.29 4
 -5 3 -10 91.29 6.4
 3 2 -10 86.09 5.9
 2 -5 -10 88.89 7
 -5 3 -10 89.29 3.6
 3 2 -10 91.09 3.6
 2 -5 -10 94.89 3.5
 -5 3 -10 93.89 6.1
 3 2 -10 95.79 3.9
 3 2 -10 84.69 3.9
 2 -5 -10 91.09 3.6
 2 -5 -10 89.79 6.3
 -5 3 -10 84.39 5
 3 2 -10 94.29 3.6
 5 -3 10 90.99 5.7
 5 -3 10 88.39 3.9
 -2 5 10 87.69 4.6
 -3 -2 10 88.49 5.6
 -2 5 10 100.79 3.9
 5 -3 10 85.39 5.5
 5 -3 10 91.59 5.7
 -2 5 10 93.39 3.9
 -2 5 10 93.59 3.5
 -2 5 10 95.39 5
 -3 -2 10 92.39 3.7
 -2 5 10 88.99 6.4
 5 -3 10 91.19 3.5
 5 -3 10 88.19 5.3
 5 -3 10 91.09 4.3
 -3 -2 10 90.59 3.9
 5 -3 10 91.19 4.4
 -3 -2 10 90.09 5.6
 5 -3 10 85.59 4.6
 -3 -2 10 88.79 3.8
 4 1 -10 1.2 0.4
 4 1 -10 1.6 0.6
 -5 4 -10 1.7 0.4
 4 1 -10 0.7 0.9
 -5 4 -10 1.2 0.5
 4 1 -10 0.5 1.2
 4 1 -10 1.5 0.6
 1 -5 -10 1.4 1.4
 -5 4 -10 0.5 0.6
 -5 4 -10 0.2 1.3
 -5 4 -10 1.6 1.5
 4 1 -10 1.2 0.6
 -5 4 -10 1.1 0.9
 1 -5 -10 1 0.7
 1 -5 -10 1.5 0.3
 1 -5 -10 0.4 1.2
 -1 5 10 0.4 0.8
 -1 5 10 1.6 0.5
 -1 5 10 0.9 0.8
 -4 -1 10 1.2 0.5
 -4 -1 10 2.1 1.3
 5 -4 10 1.8 1.5
 5 -4 10 2.1 0.8
 5 -4 10 -0.1 1
 -1 5 10 1.5 1.7
 5 -4 10 1.5 1.5
 5 -4 10 3.6 2.1
 -1 5 10 2.4 0.7
 -1 5 10 1.7 1.4
 5 -4 10 0.9 0.5
 -4 -1 10 1.8 1.3
 5 -4 10 2.5 0.8
 -4 -1 10 1.6 0.8
 -5 5 -10 40.5 2.1
 -5 5 -10 43.2 2.4
 -5 5 -10 42.7 2.8
 0 -5 -10 46.3 2.1
 5 0 -10 43.3 1.9
 0 -5 -10 43.1 2.6
 5 0 -10 45.9 2.8
 -5 5 -10 42.7 3.9
 5 0 -10 41.8 2
 5 0 -10 43.3 2.5
 5 0 -10 51.09 3.6
 0 -5 -10 44.5 4.1
 -5 5 -10 45.3 1.9
 -5 0 10 41.7 2
 5 -5 10 40.4 2.5
 0 5 10 42.3 2.2
 -5 0 10 42.4 2.2
 0 5 10 42.9 1.9
 5 -5 10 42.6 3.9
 5 -5 10 40.4 3.5
 0 5 10 47.9 4.1
 5 -5 10 43.8 1.8
 -5 0 10 43.8 3.3
 0 5 10 44.9 3
 5 -5 10 43.3 3.9
 0 5 10 42.9 2.1
 0 5 10 40.8 4.2
 5 -5 10 45.1 3.8
 6 -1 -10 4.5 0.8
 -1 -5 -10 8.4 2.6
 -5 6 -10 3.7 0.5
 6 -1 -10 5.2 0.6
 -5 6 -10 5 1.2
 -1 -5 -10 3.9 0.5
 6 -1 -10 4 0.6
 -1 -5 -10 6.4 1.1
 -5 6 -10 4.7 0.7
 -5 6 -10 3.7 0.7
 5 -6 10 4.1 0.4
 1 5 10 8 2.3
 1 5 10 3.8 0.7
 1 5 10 6.7 1.8
 5 -6 10 4.3 1.7
 5 -6 10 4.6 0.7
 -6 1 10 3.6 0.5
 1 5 10 4.4 0.6
 1 5 10 4.1 0.6
 5 -6 10 4.6 1.4
 -6 1 10 3.4 0.6
 1 5 10 3.9 1.1
 5 -6 10 6.3 1.7
 5 -6 10 3.5 1.9
 -5 7 -10 20.8 1.2
 7 -2 -10 20.2 1.1
 7 -2 -10 17.4 1.2
 7 -2 -10 21.4 1
 -5 7 -10 20.1 1
 -2 -5 -10 19.3 1
 2 5 10 18.5 1
 5 -7 10 19.8 1.1
 5 -7 10 18.2 0.9
 5 -7 10 18.5 2.2
 2 5 10 18.3 1
 2 5 10 17.9 1.6
 -7 2 10 20.7 1.3
 -7 2 10 19.1 1
 -1 7 -10 0.4 0.3
 -1 7 -10 0.5 0.2
 -6 -1 -10 0.1 0.3
 7 -6 -10 0.7 0.3
 7 -6 -10 0.7 0.3
 7 -6 -10 1 0.4
 -1 7 -10 0.8 0.3
 1 -7 10 1.3 0.4
 -7 6 10 2.6 0.8
 1 -7 10 0.7 0.3
 -7 6 10 0.7 0.3
 6 1 10 0.5 0.2
 6 1 10 0.2 0.3
 -6 0 -10 18.7 1.3
 0 6 -10 24.2 1.2
 -6 0 -10 23 2.6
 0 6 -10 20.4 3.9
 6 -6 -10 19.3 1.2
 0 6 -10 24.5 1.4
 6 -6 -10 22.2 1.4
 6 -6 -10 23.9 1.7
 0 6 -10 20 1.1
 -6 0 -10 17.7 1.7
 -6 6 10 19.4 1.1
 6 0 10 21.3 1.8
 6 0 10 23.5 1.3
 0 -6 10 23.7 1.6
 6 0 10 25.2 1.8
 -6 6 10 24.9 2.4
 0 -6 10 27.9 3.2
 0 -6 10 19.6 1.3
 1 5 -10 1.5 0.3
 5 -6 -10 5.3 1.5
 1 5 -10 1.4 0.3
 5 -6 -10 0.8 1.4
 1 5 -10 1.4 0.4
 1 5 -10 5.9 2
 -6 1 -10 2.9 1.5
 5 -6 -10 1.9 0.4
 -6 1 -10 1.7 0.5
 5 -6 -10 1.1 0.4
 5 -6 -10 0.9 0.4
 -6 1 -10 3.4 0.7
 -1 -5 10 1.6 1.7
 6 -1 10 1.2 0.5
 6 -1 10 2.3 0.8
 -1 -5 10 1.1 0.5
 -5 6 10 1.8 0.4
 -1 -5 10 1.7 0.4
 -5 6 10 3.5 2
 6 -1 10 2.2 0.8
 -5 6 10 1.1 0.8
 6 -1 10 2 0.4
 -1 -5 10 1.6 0.4
 4 -6 -10 5.2 0.5
 -6 2 -10 4.9 1.3
 -6 2 -10 7.7 2
 2 4 -10 5.7 0.5
 4 -6 -10 8.6 2.4
 4 -6 -10 5.4 1.8
 2 4 -10 4.7 0.6
 4 -6 -10 4.9 0.6
 2 4 -10 7.5 2.1
 2 4 -10 5.9 0.5
 -6 2 -10 5.1 0.7
 4 -6 -10 5.2 0.6
 -4 6 10 5.9 0.7
 6 -2 10 7.6 1.3
 -4 6 10 5.5 0.5
 6 -2 10 8.8 1.5
 6 -2 10 4.8 0.8
 6 -2 10 5.5 1.1
 6 -2 10 5 0.5
 -2 -4 10 4.9 0.6
 -2 -4 10 7 2.3
 -2 -4 10 5.3 0.7
 -2 -4 10 5.7 0.6
 -4 6 10 6.8 1.5
 3 3 -10 3.7 0.5
 3 3 -10 3.7 0.5
 -6 3 -10 3.8 1.1
 3 3 -10 3.6 0.6
 3 -6 -10 3.9 0.6
 3 3 -10 5.8 1.9
 3 -6 -10 4.6 1.9
 3 -6 -10 4.3 0.4
 3 -6 -10 4.4 1.7
 -6 3 -10 4.2 0.7
 3 -6 -10 4 0.5
 3 3 -10 4.7 0.7
 -6 3 -10 3.4 1.6
 -6 3 -10 3.9 0.5
 6 -3 10 5.2 1.2
 -3 6 10 7.6 1.8
 -3 -3 10 4.6 0.7
 -3 -3 10 10.5 2.4
 6 -3 10 4.3 1.4
 6 -3 10 6.5 1.3
 -3 -3 10 3.8 0.6
 -3 6 10 4.2 0.8
 6 -3 10 4.2 0.8
 -3 6 10 2.9 2
 -3 6 10 5.1 0.7
 6 -3 10 7.8 1.8
 -3 6 10 3.6 0.4
 6 -3 10 6.2 1.4
 6 -3 10 4 0.4
 4 2 -10 31.2 1.5
 4 2 -10 36.5 3.4
 4 2 -10 31.6 1.5
 2 -6 -10 24.3 3.7
 2 -6 -10 31.3 1.5
 -6 4 -10 34.8 3.4
 2 -6 -10 30 1.5
 -6 4 -10 30.5 1.5
 4 2 -10 29.6 1.8
 2 -6 -10 30.5 3.4
 -6 4 -10 31.5 2.5
 2 -6 -10 37 5.2
 -6 4 -10 30.2 1.7
 -6 4 -10 26.6 1.8
 -2 6 10 34.6 3
 6 -4 10 33.6 2.2
 -4 -2 10 33.5 1.7
 -2 6 10 33.9 1.8
 6 -4 10 28.4 1.6
 6 -4 10 33 2.9
 -2 6 10 42.1 4.8
 6 -4 10 44.8 5.9
 6 -4 10 33.3 1.4
 -2 6 10 31.5 1.5
 -2 6 10 32.5 1.7
 6 -4 10 29.5 3.3
 6 -4 10 31.7 2.1
 -4 -2 10 30.3 1.7
 -6 5 -10 5.9 1.9
 1 -6 -10 5 2.3
 -6 5 -10 4.5 0.6
 -6 5 -10 4 0.6
 5 1 -10 4.7 0.6
 -6 5 -10 4 0.8
 5 1 -10 3.7 0.7
 1 -6 -10 4.6 0.6
 5 1 -10 3.5 0.5
 5 1 -10 5.3 0.8
 -6 5 -10 3.3 1.1
 1 -6 -10 3.7 0.5
 6 -5 10 4.1 1.5
 -1 6 10 4.5 0.5
 -1 6 10 5 0.7
 -1 6 10 5.7 1.3
 6 -5 10 4.3 0.4
 -1 6 10 5.2 2.2
 6 -5 10 6 1.8
 -1 6 10 4.3 0.7
 6 -5 10 7.6 1.2
 -5 -1 10 4.4 0.6
 -5 -1 10 3.4 0.6
 -6 6 -10 20.8 2.3
 6 0 -10 21.1 1.2
 6 0 -10 21 1.1
 6 0 -10 24.8 1.6
 6 0 -10 19.5 1.5
 -6 6 -10 18.3 1.5
 -6 6 -10 20.4 1.1
 0 -6 -10 23.9 1.2
 -6 6 -10 20.7 1.2
 6 -6 10 20.7 1
 6 -6 10 21.1 1
 0 6 10 21.9 1.2
 0 6 10 21.1 1.2
 -6 0 10 22.4 1.6
 0 6 10 17.2 1.8
 0 6 10 20.2 1.3
 -6 0 10 20 1.1
 6 -6 10 22.1 2.2
 7 -1 -10 0.3 0.3
 7 -1 -10 -0.1 0.3
 7 -1 -10 0.2 0.2
 -6 7 -10 0.5 0.3
 -6 7 -10 0.1 0.4
 -1 -6 -10 0.2 0.2
 -6 7 -10 0.8 0.3
 7 -1 -10 0.5 0.5
 1 6 10 0.2 0.3
 1 6 10 0.5 0.7
 -7 1 10 0.8 0.4
 6 -7 10 0.2 0.3
 6 -7 10 0.6 0.2
 6 -7 10 0.2 0.9
 1 6 10 0.1 0.3
 -7 1 10 0.6 0.3
 6 -7 -10 0 1.8
 6 -7 -10 0.4 0.3
 1 6 -10 0.5 0.3
 6 -7 -10 0.4 0.3
 -7 1 -10 0.2 0.3
 1 6 -10 0.6 0.2
 1 6 -10 0.7 0.2
 6 -7 -10 0.7 0.4
 -6 7 10 0.4 0.2
 -1 -6 10 0.9 0.3
 -1 -6 10 0.5 0.3
 -6 7 10 3.6 1.1
 7 -1 10 0.3 0.2
 -1 -6 10 0.1 0.3
 -6 7 10 0.8 0.3
 7 -1 10 0.5 0.4
 5 -7 -10 2.4 1.8
 2 5 -10 1.3 0.3
 2 5 -10 4.5 2.1
 5 -7 -10 0.9 0.3
 5 -7 -10 1.4 0.4
 2 5 -10 0.6 0.3
 5 -7 -10 0.7 0.4
 2 5 -10 0.4 0.2
 -7 2 -10 1.1 0.4
 -7 2 -10 0.1 2
 -5 7 10 1 0.4
 7 -2 10 1.2 0.2
 7 -2 10 0.7 0.4
 -5 7 10 3.2 2.2
 -2 -5 10 1.2 0.3
 -5 7 10 0.2 0.6
 7 -2 10 0.8 0.9
 -2 -5 10 1.4 0.4
 -5 7 10 0.8 0.2
 4 -7 -10 1.4 0.4
 3 4 -10 1.5 0.3
 3 4 -10 1.6 0.3
 4 -7 -10 6.6 2.1
 3 4 -10 1.5 0.4
 4 -7 -10 1.8 0.4
 4 -7 -10 2.5 2.5
 -7 3 -10 1 0.4
 -7 3 -10 3.7 1.1
 -7 3 -10 2 2.5
 3 4 -10 2.3 1.9
 4 -7 -10 1.2 0.3
 7 -3 10 3.3 0.9
 -4 7 10 1.4 0.4
 7 -3 10 1.2 0.7
 -4 7 10 1.6 0.4
 -3 -4 10 1.5 0.5
 7 -3 10 1.5 0.5
 7 -3 10 1.5 0.3
 -3 -4 10 1.8 0.4
 -4 7 10 1.7 0.9
 4 3 -10 14.9 2.5
 4 3 -10 9.8 0.8
 3 -7 -10 10.2 0.7
 -7 4 -10 9.1 0.9
 -7 4 -10 13.9 1.6
 3 -7 -10 10.6 0.8
 4 3 -10 9 0.7
 3 -7 -10 10 0.6
 4 3 -10 10.7 0.7
 -7 4 -10 19.3 3.8
 -3 7 10 11.7 0.9
 -3 7 10 11.6 0.8
 7 -4 10 11.3 0.8
 -4 -3 10 9.4 0.7
 -3 7 10 10.9 1.9
 -4 -3 10 11.5 0.9
 7 -4 10 10.7 0.6
 2 -7 -10 19.5 1
 2 -7 -10 18.6 1.1
 2 -7 -10 20.3 0.9
 -7 5 -10 19.9 1
 5 2 -10 19.6 1
 5 2 -10 18.9 0.9
 -7 5 -10 17.8 1.3
 5 2 -10 18.3 1.3
 5 2 -10 18 1.2
 -2 7 10 18.2 1.7
 -2 7 10 21.9 1
 -2 7 10 20.8 1.2
 7 -5 10 19.3 0.9
 -5 -2 10 19 1.1
 -5 -2 10 20.3 1.1
 1 -7 -10 0.4 0.2
 1 -7 -10 0.2 0.2
 -7 6 -10 0.6 0.3
 6 1 -10 0.5 0.3
 1 -7 -10 0.3 0.3
 -7 6 -10 0.3 0.4
 6 1 -10 0.4 0.2
 6 1 -10 0.3 0.4
 6 1 -10 0.3 0.2
 1 -7 -10 0 1.8
 -7 6 -10 0.6 0.3
 7 -6 10 -0.2 0.8
 -1 7 10 0.9 0.9
 -1 7 10 0.4 0.4
 -1 7 10 0.1 0.2
 7 -6 10 0.5 0.2
 -6 -1 10 0.2 0.3
 -6 -1 10 -0.2 0.2
 -8 4 -10 0.4 0.5
 4 4 -10 0.7 0.2
 4 4 -10 0.3 0.2
 4 -8 -10 0.8 0.2
 4 4 -10 0.8 0.2
 4 -8 -10 0.3 0.4
 -4 -4 10 0.5 0.2
 8 -4 10 1.2 0.4
 -4 8 10 0.5 0.2
 8 -4 10 0.6 0.2
 0 0 -11 0 0.9
 0 0 -11 -0.2 0.8
 0 0 -11 -0.6 1.5
 0 0 11 0.2 0.9
 0 0 11 -0.4 0.9
 0 0 11 -0.2 0.8
 0 0 11 0.3 0.6
 0 0 11 0.3 0.5
 0 0 11 0.2 0.9
 0 0 11 -0.8 0.7
 0 0 11 0.5 0.5
 0 0 11 0.2 0.3
 0 0 11 0.1 0.7
 0 0 11 -0.1 0.7
 -1 0 -11 3.8 2.3
 0 1 -11 2.3 1.2
 1 -1 -11 1.8 1.4
 0 1 -11 3.8 1.3
 -1 0 -11 2.9 0.8
 0 1 -11 3.8 1.3
 1 -1 -11 3.9 1.6
 1 -1 -11 2.4 0.9
 -1 0 -11 3.8 1.3
 1 -1 -11 2.5 0.9
 -1 0 -11 2.1 1
 -1 1 11 3.9 1.5
 1 0 11 3.2 1.4
 0 -1 11 1.7 1.1
 1 0 11 2.9 0.8
 0 -1 11 3.9 1.5
 0 -1 11 3.7 1.6
 -1 1 11 3.1 0.8
 -1 1 11 2.8 1.1
 -1 1 11 2.9 0.9
 -1 1 11 4.4 1.3
 0 -1 11 3.9 1.6
 1 0 11 2.5 0.9
 0 -1 11 3 0.9
 -1 1 11 2.7 0.7
 1 0 11 3.5 1.3
 0 -1 11 2.5 1
 1 0 11 2.4 1
 -1 1 11 1.7 0.8
 -1 1 11 2.7 1.2
 1 0 11 2.1 0.8
 0 -1 11 2.9 0.4
 -1 1 11 4.3 1.4
 -1 1 11 4.1 1.5
 1 0 11 4.7 1.5
 1 0 11 2.3 1.1
 0 -1 11 3.6 1
 0 -1 11 4.5 1.5
 0 -1 11 2 0.7
 1 0 11 2.2 1.1
 0 -1 11 3.7 0.9
 1 0 11 4 0.9
 0 -1 -11 1.8 1.4
 -1 1 -11 -0.1 0.7
 0 -1 -11 1 1.1
 1 0 -11 0.5 0.9
 -1 1 -11 -0.3 0.7
 0 -1 -11 0.1 0.9
 1 0 -11 0.1 0.6
 -1 1 -11 0.9 0.9
 1 0 -11 0.5 1.1
 0 -1 -11 0.8 0.7
 1 -1 11 0.5 0.8
 -1 0 11 0.5 0.9
 1 -1 11 0.9 0.4
 -1 0 11 2.3 1.4
 1 -1 11 0.8 1.3
 0 1 11 1.3 1
 -1 0 11 0.4 0.6
 1 -1 11 0.3 0.8
 0 1 11 1.6 1.1
 1 -1 11 0.3 1.1
 1 -1 11 0.9 0.7
 -1 0 11 0.9 0.6
 -1 0 11 0.6 0.9
 0 1 11 0.4 0.7
 1 -1 11 0.4 0.9
 0 1 11 0.4 0.9
 1 -1 11 1.5 1.1
 -1 0 11 1.4 1.3
 0 1 11 0.3 0.8
 -1 0 11 0.3 0.4
 0 1 11 0.5 0.7
 1 -1 11 1.5 0.9
 0 1 11 1.1 0.6
 1 -1 11 2 1.2
 -1 0 11 0.3 0.7
 0 1 11 0.9 1.2
 0 1 11 0.4 0.6
 -1 0 11 0.7 0.7
 -1 0 11 0.8 0.9
 1 -1 11 0.9 0.7
 -1 0 11 0.2 0.8
 0 1 11 0.7 0.5
 0 1 11 1.3 1.1
 -1 -1 -11 39.8 3.1
 -1 -1 -11 35.9 3.3
 2 -1 -11 39 3.5
 -1 2 -11 36.2 2.7
 -1 -1 -11 36.2 3.6
 -1 -1 -11 36.2 3
 -1 -1 -11 41.3 2.5
 -1 -1 -11 39.3 1.7
 2 -1 -11 38.9 3.5
 -1 2 -11 41.8 3
 2 -1 -11 37.9 1.7
 -1 2 -11 39.8 1.6
 1 -2 11 41 2.6
 1 -2 11 36.3 3.4
 -2 1 11 41.6 3
 -2 1 11 38.9 3.1
 1 1 11 39.9 2.9
 1 -2 11 38 2.4
 -2 1 11 40.3 3
 1 1 11 38.3 2.2
 1 -2 11 37.5 2.6
 -2 1 11 36.9 2.9
 -2 1 11 38.3 3.1
 1 -2 11 42 3.6
 1 -2 11 40.1 3.5
 1 -2 11 38.3 2.4
 1 -2 11 44.2 3.4
 1 1 11 36.4 3.1
 1 1 11 40.5 3.7
 1 1 11 40.2 1.9
 -2 1 11 40.1 2.8
 1 1 11 38.2 2.5
 1 1 11 40.8 2.8
 1 -2 11 40.3 3.3
 1 1 11 38.7 3
 1 -2 11 36.6 1.7
 1 1 11 39.3 2.8
 1 1 11 38.5 2.4
 -1 3 -11 8.2 0.6
 -2 -1 -11 8.2 0.7
 3 -2 -11 8.8 2.2
 -2 -1 -11 10.1 2
 -1 3 -11 7.5 0.6
 -2 -1 -11 11.2 1.7
 -2 -1 -11 7.8 1.8
 -2 -1 -11 13 2.4
 -2 -1 -11 6 1
 3 -2 -11 11.1 2.5
 3 -2 -11 8 0.7
 3 -2 -11 8.6 0.5
 1 -3 11 8.8 2.1
 -3 2 11 4.5 1.8
 2 1 11 9.3 2
 2 1 11 7.8 0.6
 -3 2 11 11.5 2.1
 1 -3 11 9 2.1
 1 -3 11 9.5 2.3
 2 1 11 7.9 0.9
 1 -3 11 11.5 2.3
 2 1 11 8.7 1.5
 -3 2 11 11 1.6
 1 -3 11 7.9 1.2
 2 1 11 8 2
 1 -3 11 8.9 1.3
 1 -3 11 12.3 2.8
 2 1 11 7.9 1
 1 -3 11 7.9 0.5
 2 1 11 8.2 1.2
 1 -3 11 6.6 0.6
 -3 2 11 6.8 1.4
 -2 0 -11 11.7 0.8
 -2 0 -11 11.8 1.6
 -2 0 -11 13.7 1.4
 -2 0 -11 13.8 2.4
 -2 0 -11 14.8 2
 -2 0 -11 11 2
 2 -2 -11 11.9 2.5
 2 -2 -11 9.2 2.1
 0 2 -11 12.3 1.9
 2 -2 -11 13.4 1.7
 0 2 -11 11.8 0.8
 2 -2 -11 10.8 0.7
 -2 2 11 13.3 1.8
 0 -2 11 11.9 1.5
 2 0 11 8.3 2
 -2 2 11 10.4 1.6
 -2 2 11 9.5 1.6
 -2 2 11 11.3 1
 -2 2 11 12.3 1.7
 2 0 11 14 1.7
 2 0 11 11.2 1
 0 -2 11 12.1 2.2
 0 -2 11 10.9 1.9
 0 -2 11 10.2 0.8
 0 -2 11 10.9 1.4
 2 0 11 10.1 1.5
 0 -2 11 12.7 2
 2 0 11 11 1.3
 2 0 11 10.6 1.7
 -2 2 11 12.8 1.4
 2 0 11 11.1 1.2
 2 0 11 10.8 1.9
 0 -2 11 10.6 2.1
 -2 2 11 12.3 2.1
 0 -2 11 11.9 1.5
 0 -2 11 15.7 3.1
 -2 1 -11 38.8 2.3
 1 1 -11 40.1 1.8
 -2 1 -11 38.4 1.7
 -2 1 -11 36.7 3.2
 1 1 -11 41.4 3.2
 -2 1 -11 37.1 2.7
 1 -2 -11 39.8 1.5
 1 1 -11 40.2 3.4
 1 -2 -11 34.3 3.5
 -2 1 -11 36.1 3.8
 -2 1 -11 45 3.6
 1 -2 -11 38.5 3.5
 1 -2 -11 40 2.6
 2 -1 11 40 2.4
 2 -1 11 38.5 1.9
 -1 -1 11 39.2 2.6
 -1 -1 11 36.9 3.3
 -1 -1 11 37.5 1.8
 2 -1 11 40.4 3.4
 -1 2 11 42.2 2.9
 -1 -1 11 36 2.9
 -1 2 11 44.4 3
 -1 2 11 35.4 2.7
 -1 2 11 41.2 3
 2 -1 11 37 3.2
 -1 -1 11 43.9 3.7
 -1 2 11 38.6 3.6
 -1 -1 11 36.5 2.6
 2 -1 11 41.4 3
 2 -1 11 38.5 3.2
 2 -1 11 40 2.5
 -1 2 11 41.6 1.9
 2 -1 11 34.9 3
 -1 -1 11 39.6 2.7
 2 -1 11 37.5 3.4
 -1 -1 11 44 3.2
 -1 -1 11 39.9 3.4
 -1 2 11 37.5 2.7
 2 -1 11 32.2 2.7
 -1 2 11 38.7 2.4
 0 -2 -11 60.89 2.4
 -2 2 -11 57.19 3
 -2 2 -11 62.79 4.2
 -2 2 -11 62.09 4
 2 0 -11 64.69 4.3
 2 0 -11 62.99 2.6
 0 -2 -11 66.79 3.7
 0 -2 -11 63.69 4.4
 0 -2 -11 65.29 3.4
 2 0 -11 61.69 4.4
 -2 2 -11 61.69 3.6
 -2 2 -11 62.89 2.5
 0 -2 -11 70.29 4.9
 2 -2 11 59.59 3.6
 2 -2 11 62.69 4.6
 0 2 11 63.39 3.8
 -2 0 11 61.99 3.6
 -2 0 11 59.69 4.1
 2 -2 11 63.79 4.5
 2 -2 11 63.69 3.3
 2 -2 11 58.09 4.4
 2 -2 11 62.69 3.2
 2 -2 11 67.79 4.4
 -2 0 11 62.79 4.2
 0 2 11 58.79 3.6
 2 -2 11 57.59 3.7
 -2 0 11 60.39 3.7
 0 2 11 62.19 4
 0 2 11 60.49 3.2
 0 2 11 68.79 2.7
 -2 0 11 58.19 3.9
 0 2 11 66.09 5
 2 -2 11 57.49 3.6
 0 2 11 56.39 3
 -2 0 11 63.79 4.3
 0 2 11 61.29 3.6
 -2 0 11 59.59 2.6
 3 -1 -11 10.1 0.7
 3 -1 -11 8.6 2
 3 -1 -11 9 0.8
 -2 3 -11 10.6 1.8
 -2 3 -11 9.6 0.6
 -1 -2 -11 14.4 2.2
 -2 3 -11 10.3 0.7
 -1 -2 -11 10.8 1.5
 3 -1 -11 14.5 2.7
 -1 -2 -11 10.5 2.2
 -1 -2 -11 12.4 2.2
 -1 -2 -11 10.4 0.7
 -2 3 -11 10.2 1.2
 2 -3 11 10.2 0.6
 1 2 11 11.1 1.1
 2 -3 11 14.4 2.9
 1 2 11 12.1 2.1
 1 2 11 11 1.7
 2 -3 11 12.9 2.4
 1 2 11 10.4 1.2
 2 -3 11 11.8 1.6
 1 2 11 14.5 3
 2 -3 11 14.1 2.2
 1 2 11 10.5 1.4
 -3 1 11 11.7 1.8
 1 2 11 9.6 0.7
 -3 1 11 10.1 1.7
 -3 1 11 11 1.8
 1 2 11 10.6 1.7
 2 -3 11 8 1.9
 1 2 11 9.8 0.9
 2 -3 11 10.3 1.3
 2 -3 11 15.8 3.2
 -3 1 11 9.4 0.9
 2 -3 11 9.4 1.3
 -2 -2 -11 31.7 2.7
 4 -2 -11 34.2 3.4
 4 -2 -11 32.9 1.8
 -2 -2 -11 31.7 1.6
 -2 4 -11 31.7 1.4
 4 -2 -11 31.8 1.5
 -2 -2 -11 35 3.4
 -2 4 -11 31.8 1.5
 4 -2 -11 32.3 3.2
 -2 -2 -11 34.1 2.3
 2 2 11 29.6 2.2
 2 -4 11 31.4 2.6
 2 -4 11 29.4 3.2
 2 -4 11 38.2 3.6
 2 2 11 34.2 1.8
 -4 2 11 31.5 2.6
 2 2 11 31 1.5
 2 -4 11 32 2.2
 2 2 11 31.1 3.2
 2 2 11 31.9 3.4
 2 -4 11 28.9 2.2
 2 -4 11 36.2 3.5
 2 -4 11 32.2 3.1
 -4 2 11 31.5 1.7
 -4 2 11 34.9 2.7
 2 2 11 33.9 2.2
 2 -4 11 31.8 3.4
 2 -4 11 32.7 1.3
 -4 2 11 38.8 2.8
 5 -3 -11 7.4 1.8
 -2 5 -11 9.4 0.8
 5 -3 -11 10.7 0.8
 5 -3 -11 9 1.5
 -3 -2 -11 8.2 1.2
 -3 -2 -11 11.8 1.4
 -2 5 -11 10.7 0.7
 -3 -2 -11 11.1 1.6
 5 -3 -11 12.1 2.2
 2 -5 11 10.9 1.9
 -5 3 11 10.2 0.9
 3 2 11 10 0.9
 -5 3 11 10.4 0.7
 2 -5 11 12.9 3
 2 -5 11 15.9 3
 2 -5 11 14 2.9
 -5 3 11 9.7 1.5
 3 2 11 12.9 2.2
 3 2 11 11.9 1.4
 2 -5 11 12.6 1.7
 2 -5 11 11.1 0.7
 -5 3 11 10.2 1.6
 3 2 11 10.6 0.8
 3 2 11 13.1 2.3
 -3 -1 -11 16.1 2.5
 4 -3 -11 14 0.9
 -3 -1 -11 14.4 1
 4 -3 -11 11.6 2.4
 -3 -1 -11 14.7 2.8
 4 -3 -11 16.7 3.6
 -1 4 -11 14.3 0.9
 -3 -1 -11 16.2 1.7
 4 -3 -11 14 1.1
 -1 4 -11 14.9 0.8
 1 -4 11 16.3 2.6
 3 1 11 13.4 1.5
 -4 3 11 17.3 1.9
 3 1 11 13.5 1.3
 3 1 11 16 1.2
 1 -4 11 14.8 0.9
 -4 3 11 15.1 1.9
 1 -4 11 15.8 3.3
 3 1 11 16.3 2.4
 3 1 11 15.7 0.9
 1 -4 11 15.1 0.8
 1 -4 11 17.9 2.3
 1 -4 11 13.6 2
 1 -4 11 16.9 2.5
 3 1 11 13.2 2.1
 0 3 -11 4.2 0.4
 3 -3 -11 4.6 0.4
 3 -3 -11 5.1 0.6
 3 -3 -11 5.5 1.8
 0 3 -11 4.4 0.5
 -3 0 -11 7 1.9
 -3 0 -11 4.9 0.6
 -3 0 -11 6.4 2
 -3 0 -11 6.4 1.2
 3 -3 -11 6.6 2.1
 0 -3 11 4.3 1.9
 3 0 11 4 1.2
 -3 3 11 5.2 0.9
 -3 3 11 5.6 1.7
 3 0 11 6.2 1.7
 0 -3 11 5.6 1.8
 0 -3 11 4.7 0.6
 3 0 11 4.2 0.8
 0 -3 11 4.1 1.4
 3 0 11 3.8 1.4
 -3 3 11 3.5 1.2
 0 -3 11 4.7 1.7
 3 0 11 5.3 1.1
 3 0 11 3.9 0.8
 -3 3 11 6.8 1.6
 3 0 11 4.6 0.5
 0 -3 11 5.5 0.5
 1 2 -11 10.4 1.8
 2 -3 -11 9.2 1.5
 -3 1 -11 9.2 0.8
 -3 1 -11 9.5 2.5
 -3 1 -11 8.8 1.2
 -3 1 -11 7.7 2
 2 -3 -11 8.4 0.6
 1 2 -11 8 0.6
 -3 1 -11 8.6 0.6
 2 -3 -11 11 2.6
 2 -3 -11 12.4 2.8
 1 2 -11 9.3 2.3
 3 -1 11 7.3 1.1
 3 -1 11 8.7 0.6
 -1 -2 11 11.1 2.4
 3 -1 11 9.9 2.1
 3 -1 11 9.4 1.7
 -1 -2 11 9 0.6
 3 -1 11 10.3 1.4
 -1 -2 11 10.7 1.4
 -2 3 11 9.1 0.9
 -2 3 11 8.9 1.8
 -1 -2 11 6.3 1.5
 -1 -2 11 8.4 0.8
 3 -1 11 9.7 1.3
 -1 -2 11 7.8 2
 3 -1 11 8.4 0.9
 -1 -2 11 7.3 1.8
 3 -1 11 6.4 1.5
 -2 3 11 6.7 1.9
 3 -1 11 9.5 2.2
 1 -3 -11 16.5 3.1
 -3 2 -11 9.7 0.7
 1 -3 -11 11.8 1.5
 1 -3 -11 8.2 2
 1 -3 -11 10.3 0.6
 2 1 -11 10.8 2.1
 -3 2 -11 9.2 1.6
 -3 2 -11 15.2 2.4
 -3 2 -11 10.4 0.8
 2 1 -11 10.7 0.7
 -3 2 -11 10.7 2.2
 2 1 -11 15.2 2.4
 -3 2 -11 9.7 1.1
 2 1 -11 10.7 0.8
 -1 3 11 9.2 2.3
 -2 -1 11 9.7 0.8
 -2 -1 11 8.9 1.6
 -1 3 11 5.7 2.1
 -2 -1 11 9.2 2
 3 -2 11 12.5 1.9
 3 -2 11 9.9 0.9
 -1 3 11 9.4 1.1
 -2 -1 11 12.6 2.2
 -1 3 11 10.8 1
 -2 -1 11 11.8 1.6
 3 -2 11 13.4 2.7
 -2 -1 11 8.5 1.8
 -2 -1 11 10.2 0.7
 3 -2 11 10.6 1.3
 3 -2 11 9.4 2
 3 -2 11 8.7 2
 3 -2 11 9 1.3
 3 -2 11 10.4 1.7
 3 -2 11 9.4 0.6
 3 -2 11 8.9 1.5
 -1 3 11 11.2 1.7
 -1 3 11 12 2
 3 0 -11 0.1 0.3
 0 -3 -11 -0.4 0.7
 -3 3 -11 0.2 1
 -3 3 -11 0.1 0.2
 0 -3 -11 0.2 0.6
 0 -3 -11 0.1 0.2
 0 -3 -11 -0.4 0.8
 0 -3 -11 -0.5 1.2
 -3 3 -11 0.1 0.3
 -3 3 -11 0.2 0.8
 3 0 -11 0.1 0.3
 -3 3 -11 0.4 0.7
 3 0 -11 -0.1 0.9
 0 3 11 -0.1 0.2
 3 -3 11 -0.6 1
 -3 0 11 -0.5 0.7
 0 3 11 0.6 0.5
 -3 0 11 0.3 1
 3 -3 11 -0.3 0.5
 3 -3 11 0.2 1
 3 -3 11 1.2 1.5
 -3 0 11 0.1 0.7
 3 -3 11 -0.3 0.7
 0 3 11 -0.5 1.2
 3 -3 11 0.1 0.5
 -3 0 11 0.1 0.4
 0 3 11 0 0.7
 0 3 11 1.6 1.3
 0 3 11 -0.1 0.4
 3 -3 11 0.3 0.2
 0 3 11 0.1 0.8
 3 -3 11 0.1 0.8
 -3 0 11 0.3 1.1
 3 -3 11 0.8 1.3
 -1 -3 -11 35.5 2.4
 -1 -3 -11 32.8 2.8
 -3 4 -11 38.1 4.3
 -3 4 -11 29.6 2.3
 -3 4 -11 33.3 1.4
 4 -1 -11 37.3 4
 -1 -3 -11 32.2 1.5
 -3 4 -11 33.8 1.6
 4 -1 -11 31.7 1.5
 -1 -3 -11 37.8 5.1
 4 -1 -11 31.9 1.8
 -4 1 11 34.2 2.7
 3 -4 11 30.9 3.4
 -4 1 11 33.4 2.8
 3 -4 11 31.5 2.9
 1 3 11 29.2 3.6
 3 -4 11 33.5 1.4
 1 3 11 30.9 3.1
 3 -4 11 34.2 2.3
 3 -4 11 32.1 2.2
 1 3 11 31.3 1.5
 1 3 11 29.8 2.4
 3 -4 11 28.5 3.3
 3 -4 11 31.8 3.3
 1 3 11 35.2 1.7
 -4 1 11 31.4 1.8
 -4 1 11 30.7 2.5
 -4 1 11 32.9 2.6
 1 3 11 32.3 2
 3 -4 11 36.4 3.4
 -3 5 -11 0.7 0.4
 5 -2 -11 0.5 0.6
 -3 5 -11 1.5 0.6
 -2 -3 -11 1.1 0.9
 5 -2 -11 1 1.2
 -2 -3 -11 1.5 0.6
 -3 5 -11 1.6 0.3
 -2 -3 -11 1.6 0.8
 -2 -3 -11 4.8 1.6
 5 -2 -11 1.7 0.4
 -5 2 11 0.9 0.3
 2 3 11 1.7 1.4
 3 -5 11 3.7 1.8
 2 3 11 1.5 0.4
 2 3 11 2.6 0.9
 3 -5 11 1.7 1.2
 3 -5 11 1.6 1.5
 2 3 11 1.7 1.5
 3 -5 11 0.5 1.2
 -5 2 11 1.8 0.6
 -5 2 11 1 0.9
 3 -5 11 1.7 0.3
 3 -5 11 1.8 0.8
 2 3 11 1.6 0.5
 3 -5 11 1.4 1.3
 -5 2 11 1.2 0.9
 2 3 11 1.9 0.9
 6 -3 -11 6.5 0.8
 6 -3 -11 9.5 2.8
 -3 -3 -11 4.9 0.5
 6 -3 -11 5 0.6
 -3 -3 -11 4.9 1
 -3 6 -11 5.2 0.6
 -3 6 -11 4.6 0.5
 6 -3 -11 4.5 0.7
 -3 6 -11 4.7 0.6
 3 3 11 8.3 1.9
 -6 3 11 4.6 0.7
 3 3 11 5.2 0.6
 3 3 11 5.3 0.6
 3 -6 11 5.5 3
 -6 3 11 6.1 0.5
 3 -6 11 5 0.5
 -3 7 -11 1 0.3
 -3 7 -11 1.4 0.3
 7 -4 -11 2 0.4
 -3 7 -11 2.7 0.4
 7 -4 -11 1.6 0.3
 4 3 11 6.3 2.8
 4 3 11 0.8 0.3
 3 -7 11 1.9 0.3
 -7 4 11 2.3 0.4
 6 -4 -11 9.8 0.9
 -4 -2 -11 9.6 0.7
 -2 6 -11 9.7 0.8
 6 -4 -11 10.3 0.8
 -2 6 -11 10.1 0.7
 6 -4 -11 9.4 0.7
 -4 -2 -11 12.4 1.5
 -2 6 -11 10.5 0.6
 2 -6 11 9.5 0.7
 4 2 11 9 0.7
 2 -6 11 11.6 0.8
 -6 4 11 10.1 0.7
 4 2 11 9.9 0.8
 4 2 11 15.2 2.5
 -6 4 11 9.7 1.4
 -6 4 11 13.6 2.2
 5 -4 -11 0.4 1.1
 -1 5 -11 0.9 0.3
 -1 5 -11 0.7 0.3
 5 -4 -11 0.9 0.4
 -4 -1 -11 1.3 0.8
 -4 -1 -11 1.2 0.4
 -1 5 -11 0.6 0.3
 5 -4 -11 0.7 0.3
 5 -4 -11 0 1.1
 -4 -1 -11 0.3 0.9
 1 -5 11 1.5 0.4
 -5 4 11 2.2 1.7
 1 -5 11 1.2 0.4
 -5 4 11 1.5 0.3
 1 -5 11 3.8 1.2
 4 1 11 0.6 0.6
 4 1 11 1 0.5
 4 1 11 1.6 1.7
 -5 4 11 2 2
 4 1 11 1 0.3
 1 -5 11 -0.1 2.7
 1 -5 11 0.5 1.6
 0 4 -11 3.4 0.4
 4 -4 -11 3 1.6
 0 4 -11 5.3 2
 0 4 -11 2.7 0.4
 -4 0 -11 2.6 0.5
 4 -4 -11 2.7 0.4
 4 -4 -11 4 1.7
 -4 0 -11 4.8 1.6
 0 4 -11 2.4 0.5
 4 -4 -11 2.5 0.5
 -4 0 -11 3.5 0.9
 4 0 11 2.3 0.8
 -4 4 11 1.5 0.9
 -4 4 11 0.4 1.4
 -4 4 11 2.6 1.1
 4 0 11 3.4 0.8
 0 -4 11 2.8 0.5
 -4 4 11 2.8 0.4
 4 0 11 2.8 0.9
 0 -4 11 2.8 1.5
 0 -4 11 1.2 1.5
 0 -4 11 2.2 0.4
 0 -4 11 5.5 2
 4 0 11 3.4 1.5
 4 0 11 2.5 0.4
 0 -4 11 5.2 1.3
 1 3 -11 13.8 0.8
 3 -4 -11 21.1 3.5
 3 -4 -11 12.5 2.5
 1 3 -11 14.4 2.5
 -4 1 -11 14.7 0.9
 -4 1 -11 14.3 1.1
 3 -4 -11 15.1 0.9
 3 -4 -11 14.7 0.7
 -4 1 -11 12.4 2.2
 -4 1 -11 17.7 2.9
 1 3 -11 15.5 1
 -1 -3 11 15.5 2.3
 4 -1 11 14.3 0.9
 -1 -3 11 16.3 2.5
 4 -1 11 16.2 2
 -3 4 11 14.4 1.3
 -3 4 11 14.7 1.9
 -1 -3 11 16.4 1.9
 -3 4 11 16.3 2.7
 -1 -3 11 15.3 2.5
 -1 -3 11 14.1 0.9
 4 -1 11 14.9 1.4
 4 -1 11 14.5 1.2
 4 -1 11 15.1 1.5
 4 -1 11 14.7 2
 -3 4 11 15.4 1.9
 -1 -3 11 14.9 1
 -4 2 -11 29.3 2.5
 2 -4 -11 34.7 2.5
 2 -4 -11 29.7 3.5
 -4 2 -11 34.2 3.4
 2 -4 -11 27.6 3.3
 2 -4 -11 34.9 1.5
 -4 2 -11 36.5 1.8
 -4 2 -11 39.9 3.9
 2 2 -11 29.8 3.3
 2 2 -11 34 1.7
 -4 2 -11 32.7 1.5
 2 2 -11 33 1.5
 -4 2 -11 30.9 2.7
 -2 4 11 31.9 2.6
 -2 -2 11 35.9 3.5
 -2 4 11 34.7 2.8
 -2 4 11 30.1 3.8
 4 -2 11 32.8 2.2
 4 -2 11 29.2 2.6
 -2 -2 11 32.3 1.6
 -2 4 11 34.2 1.8
 -2 -2 11 35.4 3.2
 -2 -2 11 30.2 2.5
 4 -2 11 37.3 3.3
 4 -2 11 33.9 3.2
 4 -2 11 31.7 1.8
 4 -2 11 28.9 3.1
 -2 -2 11 34 3.3
 4 -2 11 31.4 1.4
 4 -2 11 31.8 2.7
 4 -2 11 34.2 2.3
 -2 -2 11 32 1.5
 3 1 -11 32.6 1.5
 -4 3 -11 33 3.2
 1 -4 -11 35.3 3.8
 3 1 -11 36.5 3.4
 -4 3 -11 31.6 2.6
 1 -4 -11 29.1 2.5
 1 -4 -11 36.4 4.7
 -4 3 -11 33.8 1.5
 -4 3 -11 34.2 1.8
 3 1 -11 33 1.8
 -4 3 -11 29.8 4.3
 1 -4 -11 34.8 1.5
 -3 -1 11 34.6 3.2
 4 -3 11 30.7 2.2
 -3 -1 11 34.3 3.1
 4 -3 11 30 3.2
 -1 4 11 36 2.8
 -1 4 11 32.5 1.5
 -1 4 11 36.1 1.8
 4 -3 11 32.8 3.2
 -3 -1 11 36.8 2.5
 4 -3 11 32.6 1.4
 -1 4 11 33.8 3.9
 -1 4 11 35.5 2.7
 4 -3 11 31.8 2.2
 4 -3 11 29.4 2.7
 4 -3 11 33 3.4
 -1 4 11 32.6 2.6
 -3 -1 11 35.4 1.8
 4 -3 11 29.9 2.4
 -4 4 -11 9.6 1.2
 0 -4 -11 7.7 0.6
 4 0 -11 7.3 0.8
 -4 4 -11 7.7 0.8
 0 -4 -11 12.3 2.9
 4 0 -11 9.3 1.7
 0 -4 -11 7.4 1.3
 -4 4 -11 6.3 0.7
 0 -4 -11 11.9 2.1
 4 0 -11 7.9 0.7
 -4 4 -11 7.3 1.3
 -4 4 -11 8.8 2.1
 4 -4 11 9 2.3
 4 -4 11 9.3 2
 0 4 11 8 0.6
 0 4 11 6.4 1.1
 -4 0 11 12.1 1.8
 0 4 11 8.3 1.9
 4 -4 11 8 1.2
 -4 0 11 7.3 1
 0 4 11 7.7 0.8
 -4 0 11 9.4 1.6
 4 -4 11 7.3 0.5
 0 4 11 7.4 2.3
 4 -4 11 9.9 2.5
 0 4 11 8 1.6
 -4 0 11 6.7 1.5
 4 -4 11 8 2
 4 -4 11 7.8 1.1
 -4 5 -11 56.49 3.3
 -4 5 -11 53.69 2.5
 -1 -4 -11 55.69 3.1
 -1 -4 -11 59.59 4.9
 -4 5 -11 59.89 2.3
 5 -1 -11 55.19 2.4
 5 -1 -11 56.89 2.4
 -1 -4 -11 59.49 2.4
 5 -1 -11 57.89 5.1
 -4 5 -11 58.49 2.6
 5 -1 -11 51.69 2.6
 1 4 11 58.99 2.4
 -5 1 11 58.69 2.7
 4 -5 11 56.69 4.9
 1 4 11 56.49 3.4
 1 4 11 52.19 4.7
 4 -5 11 58.49 2.2
 1 4 11 61.59 2.5
 1 4 11 53.49 6.7
 4 -5 11 60.69 5.3
 4 -5 11 59.99 4
 -5 1 11 72.09 5
 4 -5 11 49.3 3.4
 4 -5 11 54.39 5.8
 1 4 11 56.79 2.6
 -5 1 11 53.39 2.4
 -4 6 -11 4.2 0.6
 6 -2 -11 4.2 0.5
 -2 -4 -11 3.7 0.5
 -4 6 -11 4.1 0.6
 6 -2 -11 2.7 0.6
 -4 6 -11 3.3 0.5
 6 -2 -11 3.5 0.5
 -2 -4 -11 4.2 1
 2 4 11 3.1 0.5
 2 4 11 2.9 0.8
 -6 2 11 3.5 0.7
 4 -6 11 7 3
 2 4 11 6.5 2.2
 4 -6 11 3.5 1.2
 -6 2 11 4 0.4
 2 4 11 3.2 0.6
 4 -6 11 3.5 0.4
 4 -6 11 3.8 0.5
 -4 7 -11 6.3 0.6
 7 -3 -11 5.1 0.7
 -4 7 -11 4.5 0.6
 7 -3 -11 5.7 0.6
 -4 7 -11 5.9 0.5
 7 -3 -11 5.9 0.5
 -3 -4 -11 5.9 0.5
 -7 3 11 5.5 0.5
 3 4 11 4.9 0.6
 -7 3 11 6.2 0.6
 4 -7 11 3.9 1.9
 4 -7 11 5.2 0.5
 3 4 11 5.6 0.5
 -1 6 -11 0.5 0.3
 6 -5 -11 -0.1 0.3
 6 -5 -11 0.8 0.3
 -1 6 -11 0.1 1.3
 -1 6 -11 0.5 0.2
 -1 6 -11 0.5 0.3
 -5 -1 -11 0 0.3
 -5 -1 -11 2.3 1.8
 -6 5 11 2.6 1.7
 1 -6 11 -0.9 1.4
 1 -6 11 0.3 0.3
 5 1 11 0.2 0.4
 1 -6 11 0.8 0.5
 5 1 11 0.2 0.3
 -6 5 11 0.7 0.9
 5 1 11 0.2 0.6
 -6 5 11 0.5 0.2
 -5 0 -11 16.6 2.4
 -5 0 -11 17.6 1.1
 0 5 -11 19.9 3.3
 5 -5 -11 16.5 0.9
 0 5 -11 14.7 0.9
 0 5 -11 16.5 1
 -5 0 -11 21.4 2.4
 5 -5 -11 24.9 4
 5 -5 -11 14.2 1.1
 5 -5 -11 17.1 1
 0 5 -11 17.1 0.8
 -5 0 -11 18.4 1.8
 -5 5 11 22.8 2.1
 5 0 11 15.6 1.2
 0 -5 11 20.1 2.7
 0 -5 11 15.5 1
 0 -5 11 16.2 1
 -5 5 11 15.4 1.8
 5 0 11 20.8 2.3
 5 0 11 16.8 0.9
 0 -5 11 17.3 1.1
 -5 5 11 16.5 0.9
 5 0 11 19.5 1.6
 5 0 11 15.2 1.6
 1 4 -11 1.3 0.3
 4 -5 -11 1 0.4
 1 4 -11 0.6 0.3
 4 -5 -11 0.8 0.3
 -5 1 -11 0.7 0.7
 4 -5 -11 1.2 1.4
 -5 1 -11 0.1 0.9
 1 4 -11 1 0.3
 4 -5 -11 2.9 1.6
 1 4 -11 0.8 1.3
 -5 1 -11 1.1 0.4
 -1 -4 11 1.4 1.8
 -1 -4 11 0.5 0.3
 5 -1 11 1.2 0.8
 -4 5 11 0.8 1.1
 -1 -4 11 0.6 0.3
 -4 5 11 1.2 1.7
 5 -1 11 0.7 0.7
 -1 -4 11 4.3 1.7
 5 -1 11 0.7 0.3
 -1 -4 11 0.6 0.4
 5 -1 11 0.9 0.5
 -4 5 11 0.1 1.2
 -4 5 11 0.7 0.3
 3 -5 -11 14.6 3
 -5 2 -11 8.8 1.6
 -5 2 -11 10.7 2.4
 2 3 -11 10.3 0.7
 -5 2 -11 10.6 0.7
 3 -5 -11 9.7 1.1
 3 -5 -11 8.1 1.9
 2 3 -11 10.8 0.7
 3 -5 -11 10.2 0.6
 5 -2 11 10.4 1.4
 -2 -3 11 17.1 2.5
 5 -2 11 17.2 2.6
 5 -2 11 10.1 0.7
 -3 5 11 13.8 2.6
 -3 5 11 10.3 1.6
 -3 5 11 11 0.8
 5 -2 11 10.6 1
 -2 -3 11 9.9 0.8
 -2 -3 11 6.9 1.9
 -2 -3 11 14.1 2.3
 -3 5 11 11.4 1.1
 5 -2 11 10.2 1.3
 -2 -3 11 10.1 0.8
 -3 5 11 11.6 1.8
 5 -2 11 11.5 1.7
 -5 3 -11 2.1 1.5
 3 2 -11 1.6 1.6
 -5 3 -11 0.8 0.8
 2 -5 -11 2 1.8
 2 -5 -11 2.5 1.6
 3 2 -11 1.8 0.3
 -5 3 -11 1.1 0.4
 2 -5 -11 1.4 0.5
 3 2 -11 1.8 0.4
 2 -5 -11 2.6 1
 -2 5 11 1.3 0.4
 -3 -2 11 0.8 0.4
 5 -3 11 1.6 0.8
 -3 -2 11 1.9 1.3
 5 -3 11 1 0.9
 -2 5 11 1.8 0.3
 5 -3 11 3 2.6
 5 -3 11 1.9 0.3
 -2 5 11 3.5 2
 5 -3 11 1 1.4
 -2 5 11 1 0.9
 5 -3 11 2.1 0.7
 -2 5 11 5.3 1.7
 5 -3 11 0.9 0.4
 5 -3 11 1.9 1.1
 -3 -2 11 2 0.5
 -3 -2 11 7 2.5
 -2 5 11 2.3 0.7
 5 -3 11 3.2 1.3
 1 -5 -11 55.99 4.6
 4 1 -11 54.59 2.4
 4 1 -11 56.09 2.6
 1 -5 -11 57.89 5
 -5 4 -11 54.99 2.5
 4 1 -11 58.29 2.4
 -5 4 -11 61.19 2.8
 1 -5 -11 56.59 3.3
 1 -5 -11 58.19 2.3
 4 1 -11 64.19 4.4
 -5 4 -11 58.29 4.5
 -5 4 -11 56.79 2.4
 -5 4 -11 56.29 3.5
 -1 5 11 62.09 2.7
 -4 -1 11 71.59 5
 5 -4 11 55.79 4.7
 5 -4 11 66.09 5.3
 5 -4 11 50.69 3.4
 -1 5 11 55.89 2.4
 5 -4 11 59.59 3.2
 -1 5 11 56.19 2.6
 -1 5 11 61.89 6.8
 5 -4 11 60.69 2.3
 -4 -1 11 52.99 2.5
 -4 -1 11 60.29 2.6
 5 -4 11 60.69 4
 -5 5 -11 3.4 0.5
 -5 5 -11 3.6 0.6
 -5 5 -11 4.1 0.7
 -5 5 -11 3.8 1.5
 -5 5 -11 6.1 1.1
 5 0 -11 3 0.5
 0 -5 -11 4.3 1.1
 0 -5 -11 3.9 0.4
 0 -5 -11 5.1 2
 5 0 -11 2.4 0.6
 5 0 -11 3.6 0.5
 -5 0 11 3.2 0.5
 0 5 11 3.4 0.5
 5 -5 11 7.4 2.4
 5 -5 11 1.6 2
 5 -5 11 3.3 0.4
 5 -5 11 3.3 1.5
 5 -5 11 3.6 0.4
 5 -5 11 4.4 1
 0 5 11 4.6 1.2
 -5 0 11 2.8 0.6
 0 5 11 3.5 0.6
 0 5 11 8.9 2.3
 0 5 11 3 0.6
 6 -1 -11 8.2 1.2
 -5 6 -11 9.3 0.9
 6 -1 -11 9.6 0.7
 -1 -5 -11 10.7 0.6
 6 -1 -11 10.2 0.9
 -5 6 -11 15.1 2.2
 6 -1 -11 9.1 0.8
 -5 6 -11 10.7 0.8
 -5 6 -11 11.4 0.7
 1 5 11 10.5 0.8
 1 5 11 10.9 1.3
 -6 1 11 11.5 0.9
 1 5 11 16 2.4
 -6 1 11 13 0.9
 1 5 11 10.4 0.8
 5 -6 11 12.4 1.7
 5 -6 11 11.4 0.6
 -5 7 -11 0.8 0.3
 -5 7 -11 1.2 0.3
 -2 -5 -11 0.6 0.2
 7 -2 -11 0.2 0.3
 7 -2 -11 1.4 0.4
 -7 2 11 0.9 0.4
 2 5 11 0.4 0.3
 2 5 11 0.9 0.3
 5 -7 11 1.2 0.3
 0 6 -11 3.9 0.4
 6 -6 -11 4.2 0.5
 0 6 -11 3.9 0.4
 6 -6 -11 6.4 2
 0 6 -11 4.5 0.7
 -6 0 -11 4 0.7
 6 0 11 3.5 0.5
 0 -6 11 3.9 0.5
 6 0 11 3.1 0.4
 0 -6 11 9.5 3.5
 -6 6 11 3.7 0.4
 -6 6 11 2.4 0.9
 5 -6 -11 0.2 1.4
 5 -6 -11 0.2 0.3
 1 5 -11 0.1 0.2
 1 5 -11 1.4 1.7
 1 5 -11 0.2 0.3
 -6 1 -11 0.3 0.3
 5 -6 -11 0.6 0.4
 5 -6 -11 -0.1 1.5
 1 5 -11 0.2 0.2
 -6 1 -11 2.1 2
 6 -1 11 0.8 0.4
 6 -1 11 0.7 0.7
 -5 6 11 0.1 0.3
 -1 -5 11 1.2 0.4
 6 -1 11 1.4 0.7
 -1 -5 11 -0.3 2
 6 -1 11 0.4 0.2
 -1 -5 11 0.5 0.3
 -1 -5 11 1.2 2
 -5 6 11 0.2 0.7
 -1 -5 11 0.7 0.3
 2 4 -11 9.8 0.6
 2 4 -11 9.9 0.6
 4 -6 -11 12.6 0.9
 -6 2 -11 11.4 2.2
 2 4 -11 10 0.7
 -6 2 -11 10.1 0.9
 4 -6 -11 10.8 0.7
 4 -6 -11 9.8 0.8
 -2 -4 11 10.3 0.8
 6 -2 11 9.2 1.5
 -2 -4 11 10.7 0.8
 -4 6 11 11.4 0.8
 -4 6 11 10.3 0.6
 -4 6 11 11.8 1.5
 -4 6 11 17.6 3.1
 6 -2 11 13.5 1.5
 6 -2 11 10.4 0.6
 -2 -4 11 9.7 0.7
 3 3 -11 4.4 0.5
 3 3 -11 5.1 0.5
 -6 3 -11 4.8 0.7
 3 -6 -11 4.9 0.4
 3 -6 -11 4.8 0.6
 -6 3 -11 5.5 0.6
 3 -6 -11 6.8 2.1
 -6 3 -11 9.3 2.2
 3 3 -11 4.7 0.6
 6 -3 11 5.9 1
 -3 6 11 3.6 1
 6 -3 11 5.1 1.3
 6 -3 11 4.8 0.6
 6 -3 11 4.3 0.4
 -3 6 11 4.5 0.6
 -3 6 11 9.6 2.4
 -3 6 11 5.2 0.5
 -3 6 11 4.1 0.7
 -3 -3 11 5.6 0.6
 -3 -3 11 4.9 0.6
 4 2 -11 4.1 0.5
 2 -6 -11 2.8 0.5
 4 2 -11 6.8 2.4
 -6 4 -11 3.5 0.5
 2 -6 -11 3 0.4
 -6 4 -11 4.9 1.8
 2 -6 -11 6.6 1.9
 4 2 -11 3.5 0.6
 4 2 -11 3.8 0.4
 -6 4 -11 4.2 0.7
 2 -6 -11 4.8 0.6
 -4 -2 11 2.9 0.5
 -2 6 11 3.2 0.4
 6 -4 11 3.4 0.4
 -4 -2 11 3.3 0.5
 -2 6 11 3.5 0.7
 6 -4 11 3.1 1.1
 -2 6 11 3.6 1.1
 6 -4 11 6.4 1.4
 -2 6 11 3.4 0.6
 -6 5 -11 12.8 1.4
 -6 5 -11 11.1 0.7
 1 -6 -11 20.5 4.1
 -6 5 -11 10.8 0.8
 1 -6 -11 11.1 0.7
 5 1 -11 10.8 0.7
 5 1 -11 11.5 0.7
 -6 5 -11 11.6 1
 6 -5 11 11.4 0.6
 -1 6 11 12.3 0.9
 6 -5 11 13.6 1.9
 -1 6 11 11.4 0.9
 -5 -1 11 11 0.9
 -1 6 11 9.4 1.4
 6 -5 11 17.5 2.4
 -5 -1 11 13 1.1
 -1 6 11 11.2 0.8
 -6 6 -11 6.2 0.8
 6 0 -11 8.4 0.6
 -6 6 -11 8.6 0.7
 6 0 -11 8.5 0.5
 -6 6 -11 8.6 0.6
 0 6 11 10.9 1.5
 0 6 11 9 0.6
 -6 0 11 7.9 0.6
 -6 0 11 7.6 0.7
 0 6 11 8.5 0.8
 0 6 11 8.2 0.7
 0 6 11 21.8 5.5
 6 -6 11 8 0.5
 5 -7 -11 0.4 0.3
 2 5 -11 0.4 0.3
 -7 2 -11 0.3 0.3
 5 -7 -11 0.6 0.3
 2 5 -11 0.2 0.2
 2 5 -11 0.2 0.2
 5 -7 -11 6 2.8
 -5 7 11 0.4 0.2
 -5 7 11 0 0.6
 7 -2 11 0.5 0.2
 7 -2 11 0.1 0.3
 -2 -5 11 0.1 0.2
 4 -7 -11 5.8 3.1
 4 3 -11 4.5 0.4
 4 3 -11 5.1 0.5
 4 3 -11 6.9 0.5
 -7 4 -11 5.6 0.7
 3 -7 -11 5.4 0.6
 3 -7 -11 6 0.4
 -4 -3 11 5 0.5
 -4 -3 11 7.3 0.6
 7 -4 11 6.1 0.4
 -3 7 11 3.9 1
 -3 7 11 6 0.6
 -3 7 11 6.1 0.5
 5 2 -11 0.8 0.3
 2 -7 -11 0.9 0.3
 5 2 -11 0.5 0.3
 -7 5 -11 1 0.4
 2 -7 -11 1.2 0.4
 7 -5 11 1 0.2
 -2 7 11 1.2 0.7
 -5 -2 11 0.9 0.3
 -2 7 11 1.1 0.3
 0 0 -12 4.6 1.2
 0 0 -12 2.8 1.4
 0 0 -12 4.6 1.4
 0 0 -12 2.4 0.8
 0 0 12 5.6 1.7
 0 0 12 5.6 1.5
 0 0 12 4.6 1.6
 0 0 12 4 1.3
 0 0 12 3.5 0.6
 0 0 12 2.4 1
 0 0 12 6.1 1.8
 0 0 12 2.7 0.8
 0 0 12 3.4 1
 0 0 12 3.3 1
 0 0 12 3.4 0.9
 1 -1 -12 38.3 2.6
 0 1 -12 37.7 2.5
 -1 0 -12 39.2 3.1
 0 1 -12 37 3
 -1 0 -12 36.7 2.9
 1 -1 -12 38.6 3.4
 1 -1 -12 37.4 3.5
 -1 0 -12 40.1 3.3
 -1 0 -12 37.5 2.4
 0 -1 12 35.8 2.7
 -1 1 12 35.1 2.4
 0 -1 12 35.3 3.1
 1 0 12 37.3 3.1
 -1 1 12 36.4 3.3
 1 0 12 35.1 2.9
 0 -1 12 33.3 2.3
 0 -1 12 37.3 3.3
 1 0 12 39.7 2.5
 -1 1 12 33.7 1.8
 0 -1 12 34.8 3.3
 -1 1 12 38.3 3
 -1 1 12 38.1 2.5
 0 -1 12 33.5 3.1
 1 0 12 40.1 2.8
 1 0 12 38.5 2.3
 0 -1 12 36.7 3
 1 0 12 37 1.7
 0 -1 12 35 2.4
 -1 1 12 36.1 3
 1 0 12 35.1 2.8
 1 0 12 35.6 3
 1 0 12 36 2.5
 -1 1 12 40.7 3
 -1 1 12 37.7 2.8
 0 -1 12 36.2 2.5
 1 0 12 35.7 3.3
 -1 1 -12 1.1 0.6
 0 -1 -12 -0.1 0.7
 0 -1 -12 0.9 0.7
 0 -1 -12 -0.4 0.9
 1 0 -12 0.7 1.2
 -1 1 -12 1 0.9
 0 -1 -12 0 1.2
 -1 1 -12 -0.6 0.7
 1 0 -12 0.3 1.1
 -1 1 -12 0.1 0.9
 1 -1 12 0.5 1.2
 -1 0 12 0.2 1
 0 1 12 0.7 0.7
 1 -1 12 0.7 1.1
 0 1 12 0.8 0.9
 1 -1 12 0.3 0.6
 1 -1 12 0 0.8
 -1 0 12 0.5 0.9
 0 1 12 0.1 1
 0 1 12 -0.1 1.1
 -1 0 12 0.5 0.6
 -1 0 12 0.5 0.4
 0 1 12 0.2 0.9
 0 1 12 -0.6 0.8
 0 1 12 1.3 1.1
 -1 0 12 0.5 1
 -1 0 12 0 1
 -1 0 12 1.7 1.3
 1 -1 12 0.3 0.6
 1 -1 12 1.4 1.3
 -1 0 12 0.8 0.9
 1 -1 12 1.4 1
 0 1 12 0.5 0.4
 1 -1 12 0.4 0.8
 1 -1 12 0.6 1.1
 0 1 12 0.6 0.6
 0 1 12 1.1 1
 -1 -1 -12 76.49 3.9
 -1 -1 -12 74.69 5
 2 -1 -12 74.89 3
 2 -1 -12 81.29 5.2
 -1 -1 -12 83.09 4.6
 -1 2 -12 74.79 4.2
 2 -1 -12 77.49 5.2
 -1 2 -12 74.49 2.9
 -1 -1 -12 77.99 4.6
 1 1 12 73.99 3.6
 -2 1 12 70.69 3.2
 1 -2 12 76.39 3.9
 1 1 12 73.69 5.2
 1 -2 12 74.79 4.7
 1 -2 12 70.89 5.1
 1 1 12 73.69 4.4
 1 -2 12 81.29 4
 -2 1 12 76.59 4.4
 -2 1 12 77.29 4.3
 1 1 12 70.99 3.9
 1 -2 12 65.39 4.8
 1 1 12 75.79 4.4
 1 1 12 73.99 4.6
 1 -2 12 80.79 5.3
 1 1 12 78.09 3.8
 1 -2 12 75.49 4.9
 1 1 12 78.69 3.2
 -2 1 12 78.79 4.6
 -2 1 12 79.69 4.5
 -2 -1 -12 52.29 2.3
 3 -2 -12 53.99 6.2
 -1 3 -12 53.19 2.2
 -2 -1 -12 57.99 4
 -2 -1 -12 51.79 3.2
 3 -2 -12 52.09 2.4
 -2 -1 -12 62.49 5.3
 2 1 12 54.29 2.4
 2 1 12 48.4 3.3
 1 -3 12 53.59 3.2
 -3 2 12 53.09 3.5
 1 -3 12 53.39 4.3
 -3 2 12 54.09 3.7
 2 1 12 50.29 2.8
 2 1 12 52.79 4.3
 1 -3 12 61.29 2.6
 2 1 12 51.99 3.9
 2 1 12 52.19 3
 1 -3 12 52.29 3.2
 1 -3 12 51.09 4.1
 1 -3 12 50.39 4
 1 -3 12 54.49 4.3
 1 -3 12 60.59 4.1
 -2 0 -12 32.2 1.5
 0 2 -12 32.5 1.4
 -2 0 -12 35.7 2.3
 2 -2 -12 31.9 2.5
 -2 0 -12 32.1 2.9
 -2 0 -12 33.9 2.6
 2 -2 -12 34.4 3.5
 2 -2 -12 34.5 3.5
 2 -2 -12 30.5 1.5
 0 -2 12 31.5 4.6
 2 0 12 30.6 4
 0 -2 12 32.4 3
 2 0 12 35 1.7
 -2 2 12 33.4 4.4
 -2 2 12 30.2 2.6
 0 -2 12 32.4 1.5
 0 -2 12 35.1 4.4
 0 -2 12 21.2 3.9
 0 -2 12 33.8 3
 0 -2 12 31.3 2.9
 0 -2 12 24.5 4.7
 2 0 12 38 3.8
 2 0 12 33.5 3.8
 -2 2 12 31.2 1.8
 -2 2 12 24.1 3.7
 1 1 -12 71.49 5.3
 -2 1 -12 75.29 4.3
 1 -2 -12 80.69 5.3
 1 -2 -12 79.39 4.1
 -2 1 -12 74.59 4.7
 -2 1 -12 78.59 3.8
 1 -2 -12 74.79 5.4
 1 1 -12 79.89 4.7
 -2 1 -12 75.79 3.1
 1 1 -12 74.99 3
 -1 2 12 77.99 3.9
 2 -1 12 81.99 4.5
 -1 2 12 81.39 3.3
 -1 -1 12 74.29 3
 2 -1 12 71.69 5.1
 2 -1 12 78.69 3.9
 2 -1 12 75.69 4.8
 -1 2 12 74.29 4.4
 2 -1 12 73.89 4.6
 2 -1 12 73.89 4.8
 2 -1 12 75.99 3.8
 -1 2 12 82.09 4.4
 -1 -1 12 73.09 4.9
 -1 2 12 73.89 4.1
 -1 -1 12 76.49 4.8
 2 -1 12 77.69 3.1
 -1 -1 12 77.19 4.7
 -1 -1 12 73.69 4.1
 -1 -1 12 73.79 5
 -1 2 12 82.69 5.6
 0 -2 -12 59.19 3.6
 -2 2 -12 60.99 2.4
 -2 2 -12 56.29 3.9
 0 -2 -12 56.59 4.2
 0 -2 -12 59.59 2.3
 0 -2 -12 64.39 4.8
 2 0 -12 57.79 4.2
 2 0 -12 58.49 2.5
 0 -2 -12 61.39 3.4
 2 -2 12 64.79 4.2
 -2 0 12 66.29 5
 2 -2 12 62.09 4.6
 2 -2 12 60.79 5.6
 -2 0 12 53.69 2.5
 2 -2 12 71.89 4.9
 -2 0 12 60.29 3.6
 -2 0 12 57.19 5.5
 -2 0 12 59.59 5.4
 0 2 12 57.09 4.7
 2 -2 12 59.09 3.8
 0 2 12 59.99 2.6
 0 2 12 57.59 3.5
 3 -1 -12 73.99 6.5
 -1 -2 -12 82.09 7.2
 -2 3 -12 72.69 2.9
 -1 -2 -12 72.19 2.9
 -2 3 -12 72.19 4.3
 3 -1 -12 85.39 7.3
 -2 3 -12 73.69 3
 -1 -2 -12 83.29 5
 -1 -2 -12 76.79 4.9
 3 -1 -12 68.99 3.1
 2 -3 12 71.59 3.8
 1 2 12 80.19 3.1
 2 -3 12 76.29 5.2
 -3 1 12 72.59 4.1
 2 -3 12 75.69 3.9
 2 -3 12 68.59 5.1
 -3 1 12 71.29 4.3
 2 -3 12 76.99 5
 1 2 12 67.39 4.5
 1 2 12 68.29 3.9
 2 -3 12 71.29 5.1
 1 2 12 70.19 3.6
 1 2 12 71.69 5.3
 -3 1 12 70.49 4.3
 -3 1 12 70.39 4.4
 2 -3 12 79.49 4.7
 4 -2 -12 3.9 1.5
 -2 -2 -12 6.5 1.4
 4 -2 -12 5 1.6
 -2 -2 -12 7.1 1.8
 -2 -2 -12 5.1 1
 -2 -2 -12 4.7 0.5
 -2 4 -12 5.6 0.5
 4 -2 -12 4.3 0.7
 -2 4 -12 5.6 0.7
 4 -2 -12 4.1 0.5
 2 2 12 5.5 1
 2 -4 12 3.4 1.3
 2 -4 12 5.4 1.5
 -4 2 12 4 1.2
 2 2 12 4.2 0.6
 -4 2 12 3.6 1.1
 2 -4 12 6.1 1.1
 2 -4 12 6.6 1.3
 2 2 12 6.3 1.9
 2 -4 12 9.8 2.4
 2 -4 12 8.6 2.4
 2 2 12 6 0.5
 2 -4 12 5 0.4
 2 2 12 7.8 2
 5 -3 -12 19.3 1.3
 5 -3 -12 19.7 1.1
 -2 5 -12 20.3 1.1
 -2 5 -12 20.9 1
 -3 -2 -12 20.8 1.8
 5 -3 -12 27.2 2.8
 -3 -2 -12 19.8 1.1
 -3 -2 -12 20.7 2
 2 -5 12 25.3 2.9
 3 2 12 23.3 2.5
 -5 3 12 20.4 2.2
 -5 3 12 17.6 1.9
 3 2 12 25.5 2.2
 3 2 12 20.9 1.1
 2 -5 12 21 1
 3 2 12 18.6 1.2
 2 -5 12 24.9 2.9
 4 -3 -12 3.7 0.6
 4 -3 -12 6.5 2
 -1 4 -12 4.3 0.4
 4 -3 -12 5.7 1.8
 4 -3 -12 3.6 0.5
 -3 -1 -12 4.1 1
 -3 -1 -12 4 0.6
 -1 4 -12 4.1 0.5
 -3 -1 -12 4.1 1.3
 1 -4 12 7.2 1.6
 3 1 12 4.8 0.5
 1 -4 12 4.4 0.5
 3 1 12 3.9 0.9
 1 -4 12 7.4 2.2
 3 1 12 4.3 1.6
 1 -4 12 4.3 1.6
 -4 3 12 4 1.2
 -4 3 12 3.3 1.1
 1 -4 12 4.1 0.5
 1 -4 12 2.8 1.5
 3 1 12 4.2 0.7
 3 1 12 5.3 1.6
 0 3 -12 6.6 0.6
 3 -3 -12 10.7 2.5
 3 -3 -12 7.1 0.5
 3 -3 -12 8.7 2.3
 -3 0 -12 9.2 1.2
 3 -3 -12 6.9 0.7
 -3 0 -12 6.9 0.7
 -3 0 -12 9.2 1.9
 0 3 -12 7.6 0.5
 3 0 12 7 1.6
 -3 3 12 9.8 1.8
 3 0 12 4.4 1.1
 -3 3 12 8.7 1.5
 0 -3 12 10.7 2.3
 0 -3 12 6.9 0.7
 3 0 12 7.6 1.9
 -3 3 12 6.6 1.1
 3 0 12 6.6 1.1
 0 -3 12 6.1 2
 3 0 12 7.4 1.2
 0 -3 12 12.5 2.4
 0 -3 12 7 0.6
 0 -3 12 9.9 1.8
 3 0 12 7 0.6
 -3 1 -12 55.49 2.4
 2 -3 -12 60.39 5.8
 2 -3 -12 52.49 2.2
 1 2 -12 59.29 4.6
 2 -3 -12 63.89 7
 -3 1 -12 52.99 3.6
 1 2 -12 49.99 2.4
 1 2 -12 52.99 2.3
 -2 3 12 51.59 2.5
 -1 -2 12 53.69 4.1
 3 -1 12 58.69 3.2
 3 -1 12 50.19 3.8
 -2 3 12 56.29 3.6
 -2 3 12 51.79 3.4
 -1 -2 12 55.59 4.4
 -1 -2 12 51.69 2.2
 -1 -2 12 55.99 3.3
 3 -1 12 51.79 2.9
 -1 -2 12 49.4 3.6
 3 -1 12 46.8 2.3
 -2 3 12 54.29 4.5
 3 -1 12 51.99 3.6
 -1 -2 12 48.1 4
 2 1 -12 70.09 3
 1 -3 -12 73.59 2.8
 1 -3 -12 69.79 4.8
 -3 2 -12 78.69 3.1
 -3 2 -12 70.49 4.2
 2 1 -12 69.39 3.2
 3 -2 12 65.29 4.6
 -2 -1 12 74.69 4.8
 -1 3 12 70.29 5.4
 3 -2 12 75.79 4.2
 -2 -1 12 73.09 4.3
 -1 3 12 73.69 4.3
 -1 3 12 72.79 4.2
 -1 3 12 77.69 3.2
 -2 -1 12 69.79 4
 3 -2 12 74.89 3.8
 3 -2 12 64.19 4.9
 3 -2 12 73.09 3.7
 3 -2 12 68.99 4.8
 -2 -1 12 67.39 4.6
 -1 3 12 66.49 3.5
 3 -2 12 76.79 4.5
 -2 -1 12 72.99 3
 -2 -1 12 76.39 4.9
 -3 3 -12 1.9 0.3
 -3 3 -12 2 0.4
 0 -3 -12 2.3 0.4
 0 -3 -12 3.9 1.4
 -3 3 -12 2.9 1.1
 3 0 -12 2 0.4
 0 -3 -12 1.5 1.4
 3 0 -12 2.5 1.3
 0 -3 -12 1.7 0.8
 -3 3 -12 0.3 1
 3 0 -12 1.7 0.5
 3 -3 12 1.6 1.6
 0 3 12 0.6 1.4
 0 3 12 2.3 0.7
 -3 0 12 1.5 1.1
 -3 0 12 1.5 1
 3 -3 12 0.9 1.5
 0 3 12 2.8 0.7
 -3 0 12 2.3 0.5
 0 3 12 1.6 1
 0 3 12 1.4 0.9
 3 -3 12 2.5 0.9
 3 -3 12 1.2 0.7
 0 3 12 1.7 0.3
 -3 0 12 1.9 1
 3 -3 12 0.8 1.3
 3 -3 12 1.6 0.3
 0 3 12 1 1.1
 3 -3 12 3.6 1.5
 -1 -3 -12 4.2 1
 -3 4 -12 4 0.5
 4 -1 -12 5 0.6
 4 -1 -12 5 0.7
 4 -1 -12 5.9 1.6
 -1 -3 -12 4.4 0.5
 -3 4 -12 4.1 0.6
 -1 -3 -12 7.1 1.8
 3 -4 12 3 1.2
 1 3 12 5 1.8
 1 3 12 7.1 1.6
 3 -4 12 4.4 1.7
 -4 1 12 7.9 2.3
 3 -4 12 4 0.4
 1 3 12 4.3 0.5
 1 3 12 5.4 1.4
 1 3 12 5.1 1.6
 3 -4 12 6.5 1.9
 3 -4 12 6.6 2
 -4 1 12 5.1 1.4
 -4 1 12 2.9 1.2
 -4 1 12 3.6 0.6
 3 -4 12 4.2 1
 1 3 12 3.6 0.7
 -4 1 12 3.5 1.1
 3 -4 12 7.5 2.7
 -2 -3 -12 16.3 0.9
 5 -2 -12 15.8 1.1
 -2 -3 -12 18 1.8
 -3 5 -12 15.7 0.8
 5 -2 -12 15.7 0.9
 -3 5 -12 16.5 1
 -5 2 12 15 1.1
 3 -5 12 15.4 1.7
 3 -5 12 22.8 3.4
 3 -5 12 20.7 2.9
 2 3 12 20.8 2.8
 3 -5 12 15.7 0.8
 2 3 12 16 0.9
 2 3 12 15.6 1
 2 3 12 17.2 2.4
 -5 2 12 18.7 2.3
 -3 -3 -12 5.3 1.3
 3 -6 12 8.8 3
 6 -4 -12 7.1 0.6
 6 -4 -12 6.5 0.7
 -4 -2 -12 5.9 0.5
 -2 6 -12 6.6 0.6
 -2 6 -12 7.4 0.5
 -6 4 12 6.6 1.1
 4 2 12 6 0.6
 2 -6 12 6.9 0.6
 4 2 12 7.1 0.6
 5 -4 -12 0.6 1.3
 -1 5 -12 0.7 1.4
 -4 -1 -12 0.9 0.4
 5 -4 -12 0.7 0.4
 -4 -1 -12 1.1 0.8
 -4 -1 -12 0.8 0.9
 -1 5 -12 1.6 0.3
 5 -4 -12 0.6 0.5
 -1 5 -12 1.2 0.3
 4 1 12 0.4 0.7
 -5 4 12 0.3 0.7
 1 -5 12 0.1 1.9
 1 -5 12 1.1 1.6
 1 -5 12 0.9 0.4
 4 1 12 0.7 0.5
 4 1 12 0.5 1.1
 -5 4 12 0.8 1.3
 1 -5 12 3 3.4
 4 1 12 0.4 0.4
 0 4 -12 0.7 0.3
 4 -4 -12 0.5 1.1
 -4 0 -12 0.3 0.9
 0 4 -12 0.3 1.2
 4 -4 -12 0.4 1.1
 0 4 -12 0.4 0.3
 -4 0 -12 0 0.8
 4 -4 -12 0.1 0.3
 -4 0 -12 0.6 0.3
 4 -4 -12 0.3 0.3
 4 0 12 0.2 0.2
 4 0 12 1.8 1.1
 0 -4 12 1.4 1.6
 4 0 12 1.1 0.6
 4 0 12 0.4 0.4
 0 -4 12 0.6 0.3
 0 -4 12 0.1 1.2
 0 -4 12 0.1 1
 -4 4 12 -0.2 0.7
 -4 4 12 0 0.7
 0 -4 12 0.5 0.3
 0 -4 12 0.7 1.1
 4 0 12 2 0.7
 3 -4 -12 4.3 0.4
 -4 1 -12 3.8 0.6
 -4 1 -12 4.7 1.5
 3 -4 -12 4 0.5
 3 -4 -12 4 1.7
 3 -4 -12 6.4 2.1
 1 3 -12 4.2 0.5
 1 3 -12 4.5 0.5
 1 3 -12 9.2 2.3
 -3 4 12 4.5 0.9
 4 -1 12 7.6 2.2
 4 -1 12 4.9 0.5
 -1 -3 12 6.5 2
 4 -1 12 5.6 1
 4 -1 12 3.1 0.8
 -3 4 12 6.3 1.5
 -3 4 12 5.9 1.5
 -3 4 12 6.5 2.8
 4 -1 12 4.1 0.7
 -1 -3 12 4.2 0.5
 -1 -3 12 6.6 1.9
 -1 -3 12 4.3 0.5
 -1 -3 12 4.1 1.8
 -1 -3 12 10.2 2.9
 4 -1 12 6 1.6
 2 -4 -12 6 1.9
 2 -4 -12 4.9 0.5
 -4 2 -12 3.6 1.3
 2 2 -12 4.8 0.5
 -4 2 -12 5.3 0.9
 2 -4 -12 4 1
 -4 2 -12 4.9 0.5
 2 -4 -12 5.8 2.1
 -4 2 -12 5.7 1.4
 -2 4 12 5 0.8
 4 -2 12 5.6 1.5
 -2 -2 12 6.1 1.7
 4 -2 12 5.2 1
 -2 -2 12 4.8 0.6
 -2 4 12 3.6 1.1
 4 -2 12 4.7 0.4
 -2 -2 12 7.4 2
 -2 4 12 6.3 1.4
 4 -2 12 8.1 1.6
 4 -2 12 6.1 1
 -2 -2 12 7.8 1.8
 -2 4 12 10.1 2.6
 -2 -2 12 5.3 0.6
 4 -2 12 4.7 0.6
 -2 4 12 5.7 0.5
 1 -4 -12 5.8 1.9
 -4 3 -12 4.7 0.7
 3 1 -12 4.1 0.6
 -4 3 -12 5.8 1.7
 3 1 -12 4.2 0.5
 1 -4 -12 4.2 0.4
 1 -4 -12 2.6 1.4
 1 -4 -12 4.7 1.1
 -4 3 -12 4.1 0.5
 -1 4 12 3.4 1
 4 -3 12 6 1.8
 -3 -1 12 5.2 1.6
 4 -3 12 3.7 0.9
 4 -3 12 4.4 0.4
 -1 4 12 8.2 1.6
 4 -3 12 11 4
 4 -3 12 5.9 1.2
 -1 4 12 6.7 2.3
 -3 -1 12 4.3 0.7
 4 -3 12 5.4 1.7
 4 -3 12 5.2 1.2
 -3 -1 12 6.4 1.8
 -1 4 12 3.4 0.4
 -1 4 12 5.2 0.8
 0 -4 -12 0.2 0.6
 -4 4 -12 0.1 0.3
 0 -4 -12 -0.1 1.2
 -4 4 -12 0.1 0.3
 4 0 -12 0.1 0.3
 4 0 -12 -0.4 0.9
 -4 4 -12 -0.5 0.7
 0 -4 -12 0.4 0.2
 -4 4 -12 -0.2 1.2
 4 0 -12 0 0.3
 0 4 12 0.1 0.3
 4 -4 12 0 0.6
 4 -4 12 -0.8 1
 0 4 12 0.3 1.3
 4 -4 12 0.2 0.7
 0 4 12 0.1 0.5
 -4 0 12 0.2 0.3
 -4 0 12 0.9 1
 0 4 12 0.3 0.7
 -4 0 12 0.3 1
 4 -4 12 1.7 1.7
 4 -4 12 0.1 0.2
 -4 0 12 -0.7 0.9
 0 4 12 2.5 1
 4 -4 12 -0.6 0.9
 5 -1 -12 -0.1 0.4
 -4 5 -12 0 0.2
 5 -1 -12 0.2 0.3
 -4 5 -12 0 0.3
 -1 -4 -12 0.4 0.7
 -1 -4 -12 -0.2 0.2
 -1 -4 -12 0.1 1.2
 -5 1 12 0 0.4
 1 4 12 0.3 0.7
 1 4 12 0.1 0.4
 4 -5 12 0.7 1.2
 4 -5 12 0.1 1.6
 1 4 12 -0.5 0.8
 4 -5 12 0 0.8
 4 -5 12 2 1.1
 1 4 12 1.5 1.7
 4 -5 12 0.1 0.3
 1 4 12 0.2 0.4
 -2 -4 -12 4.4 0.4
 6 -2 -12 6 0.7
 -4 6 -12 4.2 0.4
 6 -2 -12 4.7 0.5
 -4 6 -12 4.3 0.6
 2 4 12 10.6 2.5
 2 4 12 4.5 0.6
 -6 2 12 6.4 0.7
 4 -6 12 11.8 3
 4 -6 12 4.9 0.4
 2 4 12 4.5 0.5
 5 -5 -12 0.5 1.4
 0 5 -12 0 1.4
 5 -5 -12 0.8 1.7
 -5 0 -12 2.6 1.8
 0 -5 12 3.1 2
 -5 5 12 0.7 0.9
 0 -5 12 2.5 2.1
 5 0 12 2.1 0.7
 5 0 12 0.2 1.3
 4 -5 -12 1 0.4
 -5 1 -12 0.9 0.4
 1 4 -12 1.1 0.3
 4 -5 -12 1.9 1.6
 1 4 -12 0.1 1.3
 4 -5 -12 0.6 1.2
 4 -5 -12 1.1 0.5
 1 4 -12 1.1 0.4
 -5 1 -12 1.3 1.1
 5 -1 12 1 1.4
 -1 -4 12 1 2
 5 -1 12 0.6 0.4
 -1 -4 12 0.7 0.3
 5 -1 12 1.2 0.6
 -4 5 12 4.4 1.4
 -1 -4 12 1.4 0.5
 5 -1 12 0.1 0.9
 -4 5 12 1.8 0.9
 5 -1 12 0.2 0.4
 -1 -4 12 6.3 2.8
 -1 -4 12 1.1 1.5
 3 -5 -12 20 0.9
 2 3 -12 19 1.1
 -5 2 -12 21.8 2.6
 -5 2 -12 19.8 1.3
 3 -5 -12 18.8 1.1
 -5 2 -12 25.6 2.3
 3 -5 -12 23.8 2.9
 3 -5 -12 24.2 3.4
 2 3 -12 22.3 1
 -3 5 12 20.3 1
 -3 5 12 20.1 2
 5 -2 12 24.3 2.2
 5 -2 12 16.4 1.2
 -2 -3 12 17.5 1.1
 5 -2 12 20.8 1.8
 -2 -3 12 19.3 1.1
 5 -2 12 19.7 1.6
 -3 5 12 18.8 1.3
 5 -2 12 20 0.9
 2 -5 -12 17.2 3.4
 3 2 -12 13.9 1
 2 -5 -12 12.5 1.6
 2 -5 -12 16.1 0.8
 3 2 -12 15.3 0.8
 2 -5 -12 21 2.7
 2 -5 -12 15.4 0.9
 -5 3 -12 14.3 0.9
 -5 3 -12 17.5 1.2
 -5 3 -12 17.6 2.5
 -5 3 -12 20 1.8
 -3 -2 12 15.2 1
 5 -3 12 13.4 1.9
 -2 5 12 14.6 1.8
 -2 5 12 15.7 0.8
 5 -3 12 15.4 0.8
 -2 5 12 17.2 1.2
 5 -3 12 16.4 1.6
 -5 4 -12 0 0.6
 -5 4 -12 1.3 1.4
 1 -5 -12 0.2 1.2
 4 1 -12 -0.1 0.3
 4 1 -12 0 0.3
 1 -5 -12 -0.5 0.8
 -5 4 -12 0.3 0.3
 -5 4 -12 -0.2 0.3
 1 -5 -12 0.1 0.2
 -4 -1 12 -0.3 0.5
 5 -4 12 -0.6 0.6
 -1 5 12 -0.2 0.4
 -1 5 12 -0.3 0.6
 -4 -1 12 2.1 1.7
 -1 5 12 -1 1.5
 -1 5 12 -0.1 0.2
 5 -4 12 0.2 0.8
 5 -4 12 -0.2 1.3
 5 -4 12 0.1 0.7
 5 -4 12 0 0.2
 5 0 -12 0.4 0.2
 -5 5 -12 0.1 0.4
 0 -5 -12 0.8 0.2
 5 0 -12 0.6 0.4
 0 -5 -12 0.3 1.2
 -5 5 -12 0.4 0.3
 5 -5 12 1.4 2.9
 0 5 12 -0.6 2
 5 -5 12 0.7 0.9
 0 5 12 1.1 0.7
 0 5 12 0.6 0.3
 5 -5 12 0.3 0.2
 0 5 12 0.8 0.4
 6 -1 -12 5.6 0.5
 -1 -5 -12 5.1 0.4
 6 -1 -12 5.7 0.6
 -5 6 -12 5.7 0.5
 1 5 12 7.9 1
 -6 1 12 5.9 0.5
 1 5 12 6.3 0.7
 5 -6 12 4.9 0.5
 1 5 12 6.3 0.5
 0 6 -12 3.7 0.3
 6 -6 -12 4 0.4
 0 6 -12 4.1 0.5
 -6 6 12 3.5 0.3
 6 0 12 3.4 0.3
 0 -6 12 3.2 0.4
 1 5 -12 0.5 0.2
 5 -6 -12 0.5 0.3
 1 5 -12 0.8 0.3
 5 -6 -12 -0.2 1.8
 5 -6 -12 0.2 0.3
 -6 1 -12 0.4 0.3
 -5 6 12 1 0.8
 -5 6 12 0.3 0.2
 6 -1 12 0.4 0.5
 6 -1 12 0.8 0.2
 -1 -5 12 0.7 0.3
 -1 -5 12 0.1 0.2
 4 -6 -12 6.7 0.5
 4 -6 -12 7.3 0.7
 2 4 -12 6.8 0.6
 -6 2 -12 6.4 0.7
 2 4 -12 5.5 0.5
 6 -2 12 6.4 0.4
 -4 6 12 6.7 1.2
 -2 -4 12 7 0.6
 -4 6 12 6.6 0.5
 6 -2 12 5 0.6
 -6 3 -12 6.4 1.8
 3 -6 -12 2.8 2.9
 3 -6 -12 8.7 2.2
 6 -3 12 10.5 1.2
 6 -3 12 9.7 1.2
 2 -6 -12 4.4 0.4
 -6 4 -12 3.7 0.6
 -6 4 -12 4.1 0.5
 4 2 -12 3.7 0.5
 4 2 -12 4.9 0.4
 2 -6 -12 4.3 0.5
 -2 6 12 4.7 0.5
 6 -4 12 4.4 0.4
 -4 -2 12 4.4 0.5
 -2 6 12 4.6 0.7
 6 -4 12 12.4 3.4
 -6 5 -12 6.4 0.7
 1 -6 -12 5.3 0.5
 1 -6 -12 5.5 0.5
 5 1 -12 5.7 0.5
 -6 5 -12 5.2 0.5
 5 1 -12 4.7 0.6
 6 -5 12 6.2 1.7
 -1 6 12 6.6 0.5
 -5 -1 12 5.6 0.8
 6 -5 12 6 0.5
 -1 6 12 8.3 1.1
 -1 6 12 6.5 0.7
 -6 6 -12 1.1 0.2
 0 -6 -12 0.8 0.2
 -6 6 -12 1.4 0.5
 6 0 -12 1.2 0.2
 6 -6 12 1 0.2
 0 6 12 0.9 0.3
 0 6 12 0.5 0.3
 0 0 -13 -1.2 1
 0 0 -13 0.3 1.1
 0 0 -13 -0.9 1.4
 0 0 13 0 1
 0 0 13 1 0.9
 0 0 13 0.6 1.1
 0 0 13 -0.2 0.5
 0 0 13 -0.2 0.8
 0 0 13 1.2 1.1
 0 0 13 0.2 0.6
 0 0 13 0.2 0.7
 0 0 13 -0.1 0.9
 1 -1 -13 11.7 2.4
 -1 0 -13 17.5 2.1
 -1 0 -13 13.5 1.8
 -1 0 -13 13.1 1.6
 1 -1 -13 16 2.8
 0 1 -13 10 1.9
 1 -1 -13 12.9 1.7
 -1 0 -13 14.8 1.9
 -1 1 13 14.1 1.8
 0 -1 13 14.8 2
 0 -1 13 16 1.9
 -1 1 13 12.2 1.5
 0 -1 13 13.7 2.1
 -1 1 13 14.2 1.6
 -1 1 13 13 1.9
 1 0 13 14.5 1.8
 1 0 13 13.5 1.5
 1 0 13 16.5 2.1
 1 0 13 15.4 2.3
 0 -1 13 10.3 1.4
 0 -1 13 12.1 2
 1 0 13 10.9 1.3
 1 0 13 11.2 1.1
 1 0 13 14.5 2
 0 -1 13 13 2.1
 -1 1 13 12 1.8
 0 -1 13 12.7 1.6
 1 0 13 12.7 1.9
 1 0 13 13.4 1.8
 -1 1 13 13.1 1.8
 -1 1 -13 4.5 1.3
 1 0 -13 3.1 1.5
 0 -1 -13 6.7 2
 0 -1 -13 6.6 1.3
 1 0 -13 7.2 1.8
 -1 1 -13 7.4 1.5
 0 -1 -13 6.2 1.3
 -1 1 -13 5.5 1
 0 -1 -13 4.7 1.4
 1 -1 13 5.7 1.3
 0 1 13 7.7 1.4
 -1 0 13 7.5 1.7
 0 1 13 6.6 1.5
 1 -1 13 11 2.2
 1 -1 13 4.2 1
 -1 0 13 6.9 1.3
 1 -1 13 5.3 1.1
 0 1 13 5.5 1.5
 0 1 13 5.8 1.8
 -1 0 13 7.9 2
 1 -1 13 6.7 1.7
 -1 0 13 5.6 1.4
 -1 0 13 5.6 1.3
 0 1 13 7 1.3
 0 1 13 7.1 1.7
 1 -1 13 7.5 1.9
 1 -1 13 8.1 1.4
 -1 0 13 5 1.7
 0 1 13 6.1 1.1
 -1 -1 -13 5.4 1.4
 2 -1 -13 4.3 1.8
 -1 -1 -13 4.3 1.3
 -1 -1 -13 2.7 1
 2 -1 -13 2.2 1.2
 -1 -1 -13 6.3 1.8
 -2 1 13 6.5 1.6
 1 1 13 6.5 1.2
 1 1 13 3.5 1.5
 1 1 13 5.1 0.9
 -2 1 13 6.4 1.8
 1 -2 13 8.1 2.1
 -2 1 13 4.2 1.3
 1 -2 13 5 1.7
 1 -2 13 4 1
 1 -2 13 3.2 0.9
 1 -2 13 2.8 1.7
 1 -2 13 7.3 1.9
 1 1 13 3.7 0.7
 -2 1 13 4.7 1.2
 1 1 13 6 1.5
 1 1 13 5.1 1.5
 -2 -1 -13 2.4 0.4
 -2 -1 -13 2.1 0.7
 3 -2 -13 3 0.5
 -2 -1 -13 2.6 1.1
 3 -2 -13 2.6 1.4
 3 -2 -13 1 1.1
 -1 3 -13 2.9 0.4
 2 1 13 1.4 1.4
 -3 2 13 3.8 1.3
 1 -3 13 0.3 1.9
 2 1 13 2.1 0.5
 -3 2 13 2.4 1.2
 2 1 13 2.1 1.5
 1 -3 13 1.9 1.5
 1 -3 13 3 1.8
 1 -3 13 5.7 2.1
 2 1 13 3.2 1.4
 2 -2 -13 10.1 2.2
 0 2 -13 8 0.6
 -2 0 -13 10.6 1.5
 -2 0 -13 6.9 1.5
 2 -2 -13 12.2 2.5
 2 0 13 4.6 1.4
 2 0 13 9.8 1.8
 0 -2 13 6.8 1.8
 0 -2 13 9.9 2
 2 0 13 8.8 1.2
 2 0 13 9 1.3
 0 -2 13 10.2 2.4
 -2 2 13 6.7 0.9
 -2 2 13 12.1 3.7
 2 0 13 11.9 2.1
 2 0 13 8.1 0.7
 0 -2 13 11.3 2
 -2 2 13 10.8 2
 -2 2 13 9.2 1.4
 1 -2 -13 4.8 1.3
 1 -2 -13 4.2 1.7
 -2 1 -13 5 0.9
 -2 1 -13 4.5 1.4
 1 1 -13 3.7 1.3
 1 -2 -13 4.3 1.5
 -1 -1 13 3.7 1.3
 2 -1 13 7.5 1.8
 -1 -1 13 5.8 1.9
 2 -1 13 6.2 1.7
 2 -1 13 5.8 1.1
 -1 -1 13 6.1 1.5
 2 -1 13 3.1 1.1
 -1 2 13 5.6 1.1
 2 -1 13 3.1 1.4
 -1 2 13 6.7 1.8
 -1 -1 13 4.6 1.5
 2 -1 13 4.1 1.1
 -1 2 13 4.1 1.2
 -1 2 13 3.8 0.7
 -1 2 13 4.9 1.4
 -1 -1 13 2.4 1.3
 2 -1 13 2.9 0.5
 0 -2 -13 46 3.6
 -2 2 -13 43.8 3.2
 0 -2 -13 44.8 4
 2 0 -13 41.9 3.4
 0 -2 -13 41.9 2.8
 2 -2 13 42.1 3.6
 -2 0 13 41.4 3.2
 2 -2 13 43.9 3.7
 0 2 13 41.2 2.9
 0 2 13 41.7 2.6
 -2 0 13 38 3.3
 -2 0 13 41 3
 2 -2 13 40.2 3.5
 0 2 13 44.2 2.1
 0 2 13 42.7 3
 2 -2 13 45.9 3.6
 0 2 13 43.4 3.1
 2 -2 13 41.1 2.7
 2 -2 13 41.1 2.7
 0 2 13 39.6 3.8
 -1 -2 -13 13.7 2
 -2 3 -13 12.7 0.8
 3 -1 -13 11.2 0.9
 -1 -2 -13 11.8 1.6
 3 -1 -13 16.5 2.5
 -1 -2 -13 13.5 0.7
 2 -3 13 13.5 2.3
 1 2 13 14 1.5
 -3 1 13 14.4 2.6
 2 -3 13 22.1 3.9
 -3 1 13 14.2 2.5
 1 2 13 15.9 2.5
 2 -3 13 13.5 2.2
 1 2 13 12.3 1
 1 2 13 15.8 2.5
 2 -3 13 13.5 1.8
 -3 1 13 14.2 1.9
 2 -3 13 17.4 4.5
 2 -3 13 14.8 1.6
 -2 4 -13 5.4 0.5
 4 -2 -13 4.8 0.5
 -2 -2 -13 7.5 1.3
 -2 -2 -13 6.2 1.4
 4 -2 -13 5.8 1.1
 -2 4 -13 4.9 0.5
 4 -2 -13 8 1.8
 2 -4 13 10.8 2.5
 2 2 13 4.9 0.5
 2 2 13 8.6 3
 2 2 13 9 1.6
 2 2 13 8.8 1.8
 2 -4 13 5 0.4
 2 2 13 5.6 0.7
 -4 2 13 4.3 1.1
 -4 2 13 6.4 1.4
 -3 -2 -13 20.5 2.1
 5 -3 -13 17.9 2.4
 -3 -2 -13 16 1.8
 2 -5 13 25.7 3.8
 2 -5 13 21.2 3.4
 -5 3 13 19.1 3.1
 2 -5 13 19.5 2.4
 4 -3 -13 0.6 1.2
 -1 4 -13 3 1.8
 1 -4 13 0.4 1.5
 -4 3 13 1 1.2
 1 -4 13 2.6 1.9
 1 -4 13 0.8 1.4
 0 3 -13 7.5 0.6
 -3 0 -13 7.9 0.6
 -3 0 -13 10.1 2
 -3 0 -13 8.4 1.8
 3 -3 -13 8.1 1.9
 0 3 -13 9 0.6
 3 -3 -13 7.5 0.7
 0 3 -13 17.1 5
 3 -3 -13 10 2.4
 0 -3 13 9.9 1.9
 -3 3 13 9.3 1.8
 -3 3 13 7.8 1.4
 0 -3 13 11.3 1.8
 0 -3 13 11.8 2.6
 3 0 13 9.1 1.2
 3 0 13 6.4 0.7
 0 -3 13 7.1 0.6
 3 0 13 8.5 1.2
 3 0 13 10.3 1.7
 -3 1 -13 2.5 0.4
 1 2 -13 2.1 0.4
 -3 1 -13 2.8 1.3
 2 -3 -13 2.8 1.4
 2 -3 -13 3.6 1.6
 2 -3 -13 1.8 0.3
 3 -1 13 1.9 0.4
 -1 -2 13 2 1.4
 -2 3 13 3.7 0.7
 -1 -2 13 1.6 1.4
 -2 3 13 3.1 1.8
 -2 3 13 2.4 1.1
 -1 -2 13 1.7 1.8
 3 -1 13 3.2 0.9
 -1 -2 13 4.3 1.7
 3 -1 13 2.3 1
 3 -1 13 3 1.3
 -1 -2 13 1.6 0.3
 1 -3 -13 17.6 3.2
 1 -3 -13 12.4 0.7
 -3 2 -13 14.8 2.3
 1 -3 -13 12.9 1.7
 -3 2 -13 13.8 0.9
 1 -3 -13 15.6 2.5
 2 1 -13 14.6 2.1
 -1 3 13 13.4 1.1
 3 -2 13 12 1.5
 3 -2 13 14.3 1.7
 -1 3 13 10.1 2.7
 -1 3 13 15.8 2.5
 -2 -1 13 15.2 2.4
 3 -2 13 15.5 2.6
 3 -2 13 15.7 1.6
 -2 -1 13 12 2.2
 -1 3 13 15.9 2
 -2 -1 13 12.7 0.8
 3 0 -13 1.9 0.4
 -3 3 -13 1.5 0.4
 3 0 -13 2.2 1.2
 0 -3 -13 3.2 1
 0 -3 -13 4.6 1.4
 0 -3 -13 1.2 1.6
 -3 3 -13 2.1 0.4
 0 -3 -13 1.6 0.3
 0 3 13 0.9 1.5
 3 -3 13 1.4 1.3
 0 3 13 1.5 0.6
 -3 0 13 2.4 1.1
 3 -3 13 1.2 1.2
 -3 0 13 2.1 0.6
 0 3 13 2 0.5
 -3 0 13 0.7 1.2
 3 -3 13 2.7 0.9
 0 3 13 1.2 0.9
 3 -3 13 2.8 2
 3 -3 13 3 1.7
 -3 0 13 4.9 1.4
 3 -3 13 1.9 0.8
 -3 4 -13 5 0.5
 -1 -3 -13 4.6 0.4
 4 -1 -13 4.1 0.9
 -1 -3 -13 8.6 2.3
 4 -1 -13 4.7 0.5
 -1 -3 -13 6.1 1.2
 -4 1 13 7.2 1.6
 3 -4 13 8 2.1
 1 3 13 8.4 2.1
 3 -4 13 4.7 0.4
 3 -4 13 7.2 1.2
 -4 1 13 12.7 3
 1 3 13 4.7 0.5
 1 3 13 4.5 0.7
 -2 -3 -13 6.9 1.4
 5 -2 -13 6.6 2
 -5 2 13 13.6 3.1
 3 -5 13 16.6 4.5
 3 -5 13 12.1 3.4
 2 3 13 2.8 3.1
 6 -3 -13 0.1 0.2
 -3 -3 -13 1.1 0.3
 -3 6 -13 0.4 0.2
 6 -3 -13 0.1 0.4
 3 3 13 0.7 0.2
 3 -6 13 0.8 0.2
 3 3 13 0.1 0.3
 -2 6 -13 0.2 0.2
 -4 -2 -13 0.1 0.3
 6 -4 -13 0.3 0.4
 -2 6 -13 -0.1 0.4
 6 -4 -13 0.5 0.3
 4 2 13 0.5 0.2
 4 2 13 0.2 0.3
 2 -6 13 0.5 0.4
 5 -4 -13 11.8 3.1
 -4 -1 -13 15.5 2
 4 1 13 11.4 2.2
 1 -5 13 11.6 2.8
 0 4 -13 0.3 0.2
 0 4 -13 0.3 0.2
 4 -4 -13 0.2 0.2
 4 -4 -13 0.2 1.1
 4 -4 -13 0 1.1
 -4 0 -13 0.4 0.3
 -4 0 -13 1.3 1.2
 0 4 -13 3.4 1.5
 4 -4 -13 0.5 0.3
 -4 4 13 -0.4 1.3
 4 0 13 0.7 0.3
 4 0 13 0.2 1.1
 0 -4 13 3.7 1.5
 0 -4 13 0 0.2
 4 0 13 0.4 0.7
 0 -4 13 2 1.9
 0 -4 13 0.8 1.7
 0 -4 13 0.3 0.3
 4 0 13 0.2 1
 -4 4 13 0.4 0.7
 4 0 13 0.7 0.2
 3 -4 -13 0.4 0.3
 1 3 -13 0.8 0.2
 -4 1 -13 0.7 0.9
 3 -4 -13 0.4 0.2
[truncated: 10,796 more chars]
